# Supplementary material for: Forward variable selection enables fast and accurate dynamic system identification with Karhunen-Loève decomposed Gaussian processes
Source: PLoS One. 2024 Sep 20;19(9):e0309661. doi: 10.1371/journal.pone.0309661 (PMC11414993; doi:10.1371/journal.pone.0309661)
Supplement: S1 File — (ZIP) [file pone.0309661.s001.zip]

Archive with 77 entries (76 files):
- NeurIPS Code/
- NeurIPS Code/uniqueperms.m
- __MACOSX/NeurIPS Code/._uniqueperms.m
- NeurIPS Code/splineconvert500.m
- __MACOSX/NeurIPS Code/._splineconvert500.m
- NeurIPS Code/Tank1.mat
- __MACOSX/NeurIPS Code/._Tank1.mat
- NeurIPS Code/SIR_GP_Model.m
- __MACOSX/NeurIPS Code/._SIR_GP_Model.m
- NeurIPS Code/SIR_GP_RK4Int.m
- __MACOSX/NeurIPS Code/._SIR_GP_RK4Int.m
- NeurIPS Code/Toy_SIR_ODE_B.m
- __MACOSX/NeurIPS Code/._Toy_SIR_ODE_B.m
- NeurIPS Code/SIR_GRU.m
- __MACOSX/NeurIPS Code/._SIR_GRU.m
- NeurIPS Code/Tank2.mat
- __MACOSX/NeurIPS Code/._Tank2.mat
- NeurIPS Code/bss_eval.m
- __MACOSX/NeurIPS Code/._bss_eval.m
- NeurIPS Code/.DS_Store
- __MACOSX/NeurIPS Code/._.DS_Store
- NeurIPS Code/bss_derivatives.m
- __MACOSX/NeurIPS Code/._bss_derivatives.m
- NeurIPS Code/Ext Wavy SIR.mat
- NeurIPS Code/CasTanksNN.m
- __MACOSX/NeurIPS Code/._CasTanksNN.m
- NeurIPS Code/SIR_LSTM.m
- __MACOSX/NeurIPS Code/._SIR_LSTM.m
- NeurIPS Code/CasTanksPlots.m
- __MACOSX/NeurIPS Code/._CasTanksPlots.m
- NeurIPS Code/CasTanks_GP_5fold.m
- __MACOSX/NeurIPS Code/._CasTanks_GP_5fold.m
- NeurIPS Code/SIR_GP_Data_Test.m
- __MACOSX/NeurIPS Code/._SIR_GP_Data_Test.m
- NeurIPS Code/Toy_SIR_ODE_sin.m
- __MACOSX/NeurIPS Code/._Toy_SIR_ODE_sin.m
- NeurIPS Code/GP 5Fold Models.mat
- NeurIPS Code/center_difference.m
- __MACOSX/NeurIPS Code/._center_difference.m
- NeurIPS Code/Less Wavy SIR.mat
- NeurIPS Code/CasTank_GP_Bounds.m
- __MACOSX/NeurIPS Code/._CasTank_GP_Bounds.m
- NeurIPS Code/CasTanksGRU.m
- __MACOSX/NeurIPS Code/._CasTanksGRU.m
- NeurIPS Code/LSTM CasTanks Fifth Fold Results.mat
- NeurIPS Code/SIR_GP_RK4Bounds.m
- __MACOSX/NeurIPS Code/._SIR_GP_RK4Bounds.m
- NeurIPS Code/Toy_SIR_ODE.m
- __MACOSX/NeurIPS Code/._Toy_SIR_ODE.m
- NeurIPS Code/SIR GP Model.mat
- __MACOSX/NeurIPS Code/._SIR GP Model.mat
- NeurIPS Code/Ramp SIR.mat
- NeurIPS Code/emulator_Xin.m
- __MACOSX/NeurIPS Code/._emulator_Xin.m
- NeurIPS Code/CasTanksRF.m
- __MACOSX/NeurIPS Code/._CasTanksRF.m
- NeurIPS Code/SIR_GP_Data_Train.m
- __MACOSX/NeurIPS Code/._SIR_GP_Data_Train.m
- NeurIPS Code/ReadMe.txt
- __MACOSX/NeurIPS Code/._ReadMe.txt
- NeurIPS Code/normalize.m
- __MACOSX/NeurIPS Code/._normalize.m
- NeurIPS Code/Derivative_GP_SIR.m
- __MACOSX/NeurIPS Code/._Derivative_GP_SIR.m
- NeurIPS Code/CasTanks_GP_RK4Int.m
- __MACOSX/NeurIPS Code/._CasTanks_GP_RK4Int.m
- NeurIPS Code/spline_coefficient_500.txt
- __MACOSX/NeurIPS Code/._spline_coefficient_500.txt
- NeurIPS Code/GP CasTanks Fifth Fold Results.mat
- NeurIPS Code/CasTanksLSTM.m
- __MACOSX/NeurIPS Code/._CasTanksLSTM.m
- NeurIPS Code/SIR_Plots.m
- __MACOSX/NeurIPS Code/._SIR_Plots.m
- NeurIPS Code/gibbs_Xin.m
- __MACOSX/NeurIPS Code/._gibbs_Xin.m
- NeurIPS Code/coverage.m
- __MACOSX/NeurIPS Code/._coverage.m
