# Supplementary material for: Forward variable selection enables fast and accurate dynamic system identification with Karhunen-Loève decomposed Gaussian processes
Source: PLoS One. 2024 Sep 20;19(9):e0309661. doi: 10.1371/journal.pone.0309661 (PMC11414993; doi:10.1371/journal.pone.0309661)
Supplement: S1 File — (ZIP) [file pone.0309661.s001.zip › NeurIPS Code/bss_derivatives.m]

function delta = bss_derivatives(x, betas, phis, mtx, derv, range)

% x are inputs
% betas are coefficients

% phis are the spline coefficients for the basis functions (cell array)
 
% mtx is the 'interaction matrix' -- a matrix each row of which corresponds
% to a term in the expansion, each column corresponds to an input. if the
% column is zero there's no corresponding basis function in the term; if
% it's greater than zero it corresponds to the order of the basis function

% derv is the order of differentiation -- 1 for a first derivative, 2 for a
% second. it's a vector the same size as the column dimensions of 'mtx' and
% the numbers go in the place of the input that should be differentiated
% with respect to

% range is the range of the input data used in the normalization, such that
% derivatives can be converted from the normalized scale to the actual
% scale. since there is only one input differentiated by this function at
% this time, 'range' is a scalar pertaining to the range of that input

% a key aspect is that in this version ONLY ONE INPUT MAY BE DIFFERENTIATED
% trying to differentiate with respect to two or more inputs will result in
% incorrect output at this time
    

[m,n] = size(mtx);

if length(derv) ~= n
    ME = MException('bss_derivatives:wrongsize', 'derv must be equal in size to the number of inputs');
    throw(ME)
end

for i=1:n
    if derv(i) ~= 0 && derv(i) ~= 1 && derv(i) ~= 2
        ME2 = MException('bss_derivatives:wrongorder', 'only valid differentiation orders are 1 and 2');
        throw(ME2)
    end
end

if sum(~(~derv)) ~= 1
    ME3 = MException('bss_derivatives:toomany', 'only one input can be differentiated at this time');
    throw(ME3)
end

delta = 0;
phind = ceil(x*499);

set = (phind == 0);
phind = phind + set;

r = 1/499;
xmin = (phind-1)*r;
X = (x-xmin)/r;

for i=1:m
    
    phi = 1;
    for j=1:n
   
        num = mtx(i,j);
        
        if num
            derp = derv(j);
            if derp == 0
                phi = phi*(phis{num}.zero(phind(j)) + phis{num}.one(phind(j))*X(j) + phis{num}.two(phind(j))*X(j)^2 + phis{num}.three(phind(j))*X(j)^3);
            elseif derp == 1
                phi = phi*(phis{num}.one(phind(j)) + 2*phis{num}.two(phind(j))*X(j) + 3*phis{num}.three(phind(j))*X(j)^2)/(range/499);
            elseif derp == 2
                phi = phi*(2*phis{num}.two(phind(j)) + 6*phis{num}.three(phind(j))*X(j))/(range/499)^2;
            end
        end

    end
    
    delta = delta + betas(i)*phi;
    
end


end
