# Supplementary material for: Forward variable selection enables fast and accurate dynamic system identification with Karhunen-Loève decomposed Gaussian processes
Source: PLoS One. 2024 Sep 20;19(9):e0309661. doi: 10.1371/journal.pone.0309661 (PMC11414993; doi:10.1371/journal.pone.0309661)
Supplement: S1 File — (ZIP) [file pone.0309661.s001.zip › NeurIPS Code/CasTanksNN.m]

%Cascaded Tanks derivatives Residual Neural Network five-fold verification Comparison

%Load the data sets, set up vectors of inputs
S = load('Tank1.mat');
S2 = load('Tank2.mat');
u1 = S.u';
y1 = S.y';
u2 = S2.u';
y2 = S2.y';
h11=y1(:,1);
h12=y1(:,2);
h21=y2(:,1);
h22=y2(:,2);

%Create vectors of time values corresponding to datapoints
t1=1:1:length(u1);
t1=t1*5;
t2=1:1:length(u2);
t2 = t2*4;

%Calculation of the derivatives:
derivh11 = center_difference(h11,t1);
derivh12 = center_difference(h12,t1);
derivh21 = center_difference(h21,t2);
derivh22 = center_difference(h22,t2);
%Smoothing of the calculated derivatives and forcing function input:
smderivh11 = smooth(derivh11,'lowess');
smderivh12 = smooth(derivh12,'lowess');
smderivh21 = smooth(derivh21,'lowess');
smderivh22 = smooth(derivh22,'lowess');
smu1 = smooth(u1);
smu2 = smooth(u2);

%Concatenation of the two datasets together (later be partitioned into test/train folds)
smderivh1 = [smderivh11;smderivh21];
smderivh2 = [smderivh12;smderivh22];
h1 = [h11;h21];
h2 = [h12;h22];
smu = [smu1;smu2];
u = [u1;u2];

%Inputs for the models are: h1, h2, u smoothed for dh1/dt, h1, h2, u for dh2/dt:
inputs_h1=[h1,h2,smu];
inputs_h2=[h1,h2,u];

%Initialize measurement values
deriv_h1_fit = cell(5,1);
deriv_h2_fit = cell(5,1);
err_h1= zeros(5,1);
err_h2 = zeros(5,1);
T_Train = zeros(5,1);
T_Predict = zeros(5,1);


%Create a residual network with a depth of 6; set up hyperparameters
numFeatures = 3; 
layers = [
    featureInputLayer(numFeatures,'Normalization','zscore','Name','input')

    fullyConnectedLayer(16,'Name','fc1')
    batchNormalizationLayer('Name','bn1')
    reluLayer('Name','relu1')

    fullyConnectedLayer(32,'Name','resblock1-fc1')
    batchNormalizationLayer('Name','resblock1-bn1')
    reluLayer('Name','resblock1-relu1')

    fullyConnectedLayer(32,'Name','resblock1-fc2')
    batchNormalizationLayer('Name','resblock1-bn2')
    reluLayer('Name','resblock1-relu2')

    fullyConnectedLayer(64,'Name','resblock2-fc1')
    batchNormalizationLayer('Name','resblock2-bn1')
    reluLayer('Name','resblock2-relu1')

    fullyConnectedLayer(64,'Name','resblock2-fc2')
    batchNormalizationLayer('Name','resblock2-bn2')
    reluLayer('Name','resblock2-relu2')

    fullyConnectedLayer(1,'Name','fc2')
    regressionLayer('Name','sigmoid')];

miniBatchSize = 16;


%Partition data into five folds, with catagories test, train and validation. 
%Ratios of each are 20%, 70% and 10% respectively
for i=1:5
    test_inputs_h1 = inputs_h1(1+2000*(i-1):2000*i,:);
    test_inputs_h2 = inputs_h2(1+2000*(i-1):2000*i,:);
    test_derivh1 = smderivh1(1+2000*(i-1):2000*i,:);
    test_derivh2 = smderivh2(1+2000*(i-1):2000*i,:);
    if i == 1
        train_inputs_h1 = inputs_h1(2001:9000,:);
        train_inputs_h2 = inputs_h2(2001:9000,:);
        train_derivh1 = smderivh1(2001:9000,:);
        train_derivh2 = smderivh2(2001:9000,:);
        val_inputs_h1 = inputs_h1(9001:end,:);
        val_inputs_h2 = inputs_h2(9001:end,:);
        val_derivh1 = smderivh1(9001:end,:);
        val_derivh2 = smderivh2(9001:end,:);
    else
        if i == 5
            train_inputs_h1 = inputs_h1(1:7000,:);
            train_inputs_h2 = inputs_h2(1:7000,:);
            train_derivh1 = smderivh1(1:7000,:);
            train_derivh2 = smderivh2(1:7000,:);
            val_inputs_h1 = inputs_h1(7001:8000,:);
            val_inputs_h2 = inputs_h2(7001:8000,:);
            val_derivh1 = smderivh1(7001:8000,:);
            val_derivh2 = smderivh2(7001:8000,:);
        else
            train_inputs_h1 = [inputs_h1(1:2000*(i-1),:);inputs_h1(1+2000*i:9000,:)];
            train_inputs_h2 = [inputs_h2(1:2000*(i-1),:);inputs_h2(1+2000*i:9000,:)];
            train_derivh1 = [smderivh1(1:2000*(i-1),:);smderivh1(1+2000*i:9000,:)];
            train_derivh2 = [smderivh2(1:2000*(i-1),:);smderivh2(1+2000*i:9000,:)];
            val_inputs_h1 = inputs_h1(9001:end,:);
            val_inputs_h2 = inputs_h2(9001:end,:);
            val_derivh1 = smderivh1(9001:end,:);
            val_derivh2 = smderivh2(9001:end,:);
        end
    end

    Val_h1 = [val_inputs_h1,val_derivh1];
    tblVal_h1 = array2table(Val_h1);

    %Set up remaining parameters / options for the Neural Net
    options = trainingOptions('adam', ...
        'InitialLearnRate',0.001, ...
        'MiniBatchSize',miniBatchSize, ... 
        'Plots','training-progress', ...
        'Verbose',false, ...
        'Shuffle','every-epoch', ...
        'ValidationData',tblVal_h1, ...
        'ValidationFrequency',1000);

    %Build the model (and measure the time it takes):
    T_TrainS = tic;
    net_h1 = trainNetwork(train_inputs_h1,train_derivh1,layers,options);
    net_h2 = trainNetwork(train_inputs_h2,train_derivh2,layers,options);
    T_Train(i) = toc(T_TrainS);

    %Test the model (and measure the time it takes):
    T_PredictS = tic;
    deriv_h1_fit{i} = predict(net_h1,test_inputs_h1);
    deriv_h2_fit{i} = predict(net_h2,test_inputs_h2);
    T_Predict(i) = toc(T_PredictS);

    %Calculate the MAE for each fold
    err_h1(i) = mean(abs(deriv_h1_fit{i}-test_derivh1));
    err_h2(i) = mean(abs(deriv_h2_fit{i}-test_derivh2));

end

%Average value of the MAEs over all five folds:
MAE_h1 = mean(err_h1)
MAE_h2 = mean(err_h2)

%Average times for model building and predictions for all five folds:
Mean_Train_Time = mean(T_Train)
Mean_Predict_Time = mean(T_Predict)

%Standard deviation of the MAE over the five folds:
MAE_h1_stdev = (sum((err_h1-MAE_h1).^2)/5)^0.5
MAE_h2_stdev = (sum((err_h2-MAE_h2).^2)/5)^0.5
