# Supplementary material for: Forward variable selection enables fast and accurate dynamic system identification with Karhunen-Loève decomposed Gaussian processes
Source: PLoS One. 2024 Sep 20;19(9):e0309661. doi: 10.1371/journal.pone.0309661 (PMC11414993; doi:10.1371/journal.pone.0309661)
Supplement: S1 File — (ZIP) [file pone.0309661.s001.zip › NeurIPS Code/center_difference.m]

function cd = center_difference(x,t)
%Differentiaties a vector x with respect to vector of times (t) using centered difference formula in middle of
%data and forward and backward difference at the ends
cd = zeros(size(x));
cd(1) = (x(2)-x(1))/(t(2)-t(1));
for i=2:length(cd)-1
    cd(i)= (x(i+1)-x(i-1))/(t(i+1)-t(i-1));
end
cd(end)=(x(end)-x(end-1))/(t(end)-t(end-1));
