# Supplementary material for: Forward variable selection enables fast and accurate dynamic system identification with Karhunen-Loève decomposed Gaussian processes
Source: PLoS One. 2024 Sep 20;19(9):e0309661. doi: 10.1371/journal.pone.0309661 (PMC11414993; doi:10.1371/journal.pone.0309661)
Supplement: S1 File — (ZIP) [file pone.0309661.s001.zip › NeurIPS Code/normalize.m]

function norm = normalize(v,minim,maxim)
%A 0 to 1 normalization function. v is a vector of the data to be
%normalized. minim and maxim are the minimum and maximum values to normalize over.
%If v is the only input the function uses the minimum and
%maximum values of v as the global minimum and maximum values to normalize over.
if nargin < 3
    maxim = max(v);
    minim = min(v);
end
if minim > min(v)
    minim = min(v);
end
if maxim < max(v)
    maxim = max(v);
end

norm = zeros(length(v),1);

for i=1:length(v)
    norm(i) = (v(i) - minim)/(maxim - minim);
end
end
