# Supplementary material for: Forward variable selection enables fast and accurate dynamic system identification with Karhunen-Loève decomposed Gaussian processes
Source: PLoS One. 2024 Sep 20;19(9):e0309661. doi: 10.1371/journal.pone.0309661 (PMC11414993; doi:10.1371/journal.pone.0309661)
Supplement: S1 File — (ZIP) [file pone.0309661.s001.zip › NeurIPS Code/spline_coefficient_500.txt]

-0.498821 0.00196608 2.51487e-16 1.32229e-09
-0.496855 0.00196609 3.96686e-09 1.30643e-09
-0.494889 0.0019661 7.88613e-09 1.29063e-09
-0.492923 0.00196612 1.1758e-08 1.2749e-09
-0.490957 0.00196615 1.55827e-08 1.25924e-09
-0.488991 0.00196618 1.93604e-08 1.24363e-09
-0.487025 0.00196622 2.30913e-08 1.22809e-09
-0.485058 0.00196627 2.67756e-08 1.21261e-09
-0.483092 0.00196633 3.04134e-08 1.19719e-09
-0.481126 0.00196639 3.4005e-08 1.18184e-09
-0.479159 0.00196647 3.75505e-08 1.16654e-09
-0.477193 0.00196655 4.10501e-08 1.15131e-09
-0.475226 0.00196663 4.45041e-08 1.13615e-09
-0.473259 0.00196672 4.79125e-08 1.12104e-09
-0.471293 0.00196682 5.12756e-08 1.106e-09
-0.469326 0.00196693 5.45936e-08 1.09103e-09
-0.467359 0.00196704 5.78667e-08 1.07611e-09
-0.465392 0.00196716 6.10951e-08 1.06126e-09
-0.463424 0.00196728 6.42788e-08 1.04647e-09
-0.461457 0.00196742 6.74182e-08 1.03174e-09
-0.45949 0.00196755 7.05135e-08 1.01708e-09
-0.457522 0.0019677 7.35647e-08 1.00248e-09
-0.455554 0.00196785 7.65721e-08 9.87938e-10
-0.453586 0.001968 7.95359e-08 9.73462e-10
-0.451618 0.00196817 8.24563e-08 9.59051e-10
-0.44965 0.00196833 8.53335e-08 9.44699e-10
-0.447682 0.00196851 8.81676e-08 9.30413e-10
-0.445713 0.00196869 9.09588e-08 9.16187e-10
-0.443744 0.00196887 9.37074e-08 9.02026e-10
-0.441775 0.00196906 9.64135e-08 8.87928e-10
-0.439806 0.00196926 9.90772e-08 8.7389e-10
-0.437837 0.00196946 1.01699e-07 8.59921e-10
-0.435867 0.00196966 1.04279e-07 8.46008e-10
-0.433897 0.00196988 1.06817e-07 8.32163e-10
-0.431927 0.00197009 1.09313e-07 8.18377e-10
-0.429957 0.00197031 1.11768e-07 8.04656e-10
-0.427987 0.00197054 1.14182e-07 7.90998e-10
-0.426016 0.00197077 1.16555e-07 7.77403e-10
-0.424045 0.001971 1.18887e-07 7.63868e-10
-0.422074 0.00197124 1.21179e-07 7.50399e-10
-0.420103 0.00197149 1.2343e-07 7.36991e-10
-0.418131 0.00197174 1.25641e-07 7.23647e-10
-0.416159 0.00197199 1.27812e-07 7.10367e-10
-0.414187 0.00197225 1.29943e-07 6.97149e-10
-0.412215 0.00197251 1.32035e-07 6.83993e-10
-0.410242 0.00197278 1.34087e-07 6.70901e-10
-0.408269 0.00197305 1.36099e-07 6.5787e-10
-0.406296 0.00197332 1.38073e-07 6.44903e-10
-0.404323 0.0019736 1.40008e-07 6.32001e-10
-0.402349 0.00197388 1.41904e-07 6.19162e-10
-0.400375 0.00197417 1.43761e-07 6.06383e-10
-0.3984 0.00197446 1.4558e-07 5.93668e-10
-0.396426 0.00197475 1.47361e-07 5.81018e-10
-0.394451 0.00197505 1.49104e-07 5.68429e-10
-0.392476 0.00197535 1.5081e-07 5.55903e-10
-0.3905 0.00197565 1.52477e-07 5.43441e-10
-0.388524 0.00197596 1.54108e-07 5.31043e-10
-0.386548 0.00197627 1.55701e-07 5.18707e-10
-0.384572 0.00197658 1.57257e-07 5.06433e-10
-0.382595 0.0019769 1.58776e-07 4.94224e-10
-0.380618 0.00197721 1.60259e-07 4.82075e-10
-0.378641 0.00197754 1.61705e-07 4.69994e-10
-0.376663 0.00197786 1.63115e-07 4.5797e-10
-0.374685 0.00197819 1.64489e-07 4.46014e-10
-0.372707 0.00197852 1.65827e-07 4.3412e-10
-0.370728 0.00197885 1.6713e-07 4.22288e-10
-0.368749 0.00197919 1.68396e-07 4.1052e-10
-0.36677 0.00197953 1.69628e-07 3.98816e-10
-0.36479 0.00197987 1.70824e-07 3.87174e-10
-0.36281 0.00198021 1.71986e-07 3.75594e-10
-0.360829 0.00198055 1.73113e-07 3.6408e-10
-0.358849 0.0019809 1.74205e-07 3.52627e-10
-0.356868 0.00198125 1.75263e-07 3.41238e-10
-0.354886 0.0019816 1.76287e-07 3.29912e-10
-0.352904 0.00198196 1.77276e-07 3.18651e-10
-0.350922 0.00198231 1.78232e-07 3.07451e-10
-0.34894 0.00198267 1.79155e-07 2.96316e-10
-0.346957 0.00198303 1.80044e-07 2.85241e-10
-0.344974 0.00198339 1.80899e-07 2.74234e-10
-0.34299 0.00198375 1.81722e-07 2.63286e-10
-0.341006 0.00198412 1.82512e-07 2.52405e-10
-0.339022 0.00198448 1.83269e-07 2.41585e-10
-0.337037 0.00198485 1.83994e-07 2.30828e-10
-0.335052 0.00198522 1.84686e-07 2.20136e-10
-0.333067 0.00198559 1.85347e-07 2.09506e-10
-0.331081 0.00198596 1.85975e-07 1.98941e-10
-0.329095 0.00198633 1.86572e-07 1.88437e-10
-0.327108 0.0019867 1.87137e-07 1.77998e-10
-0.325122 0.00198708 1.87671e-07 1.67623e-10
-0.323134 0.00198746 1.88174e-07 1.57309e-10
-0.321147 0.00198783 1.88646e-07 1.47061e-10
-0.319159 0.00198821 1.89087e-07 1.36875e-10
-0.31717 0.00198859 1.89498e-07 1.26754e-10
-0.315181 0.00198897 1.89878e-07 1.16694e-10
-0.313192 0.00198935 1.90228e-07 1.06701e-10
-0.311203 0.00198973 1.90548e-07 9.67688e-11
-0.309213 0.00199011 1.90839e-07 8.69e-11
-0.307223 0.00199049 1.91099e-07 7.70962e-11
-0.305232 0.00199087 1.91331e-07 6.73548e-11
-0.303241 0.00199126 1.91533e-07 5.76774e-11
-0.301249 0.00199164 1.91706e-07 4.80624e-11
-0.299258 0.00199202 1.9185e-07 3.85122e-11
-0.297265 0.00199241 1.91966e-07 2.90263e-11
-0.295273 0.00199279 1.92053e-07 1.96027e-11
-0.29328 0.00199318 1.92111e-07 1.02425e-11
-0.291286 0.00199356 1.92142e-07 9.4724e-13
-0.289293 0.00199394 1.92145e-07 -8.28504e-12
-0.287298 0.00199433 1.9212e-07 -1.74539e-11
-0.285304 0.00199471 1.92068e-07 -2.65603e-11
-0.283309 0.0019951 1.91988e-07 -3.56007e-11
-0.281314 0.00199548 1.91881e-07 -4.45788e-11
-0.279318 0.00199586 1.91748e-07 -5.3493e-11
-0.277322 0.00199625 1.91587e-07 -6.23431e-11
-0.275326 0.00199663 1.914e-07 -7.11304e-11
-0.273329 0.00199701 1.91187e-07 -7.98526e-11
-0.271332 0.0019974 1.90947e-07 -8.85109e-11
-0.269334 0.00199778 1.90682e-07 -9.71077e-11
-0.267336 0.00199816 1.9039e-07 -1.05639e-10
-0.265338 0.00199854 1.90073e-07 -1.14107e-10
-0.263339 0.00199892 1.89731e-07 -1.22511e-10
-0.26134 0.0019993 1.89363e-07 -1.30851e-10
-0.25934 0.00199968 1.88971e-07 -1.39128e-10
-0.25734 0.00200005 1.88554e-07 -1.4734e-10
-0.25534 0.00200043 1.88111e-07 -1.5549e-10
-0.25334 0.00200081 1.87645e-07 -1.63575e-10
-0.251339 0.00200118 1.87154e-07 -1.71595e-10
-0.249337 0.00200155 1.8664e-07 -1.79551e-10
-0.247335 0.00200193 1.86101e-07 -1.87446e-10
-0.245333 0.0020023 1.85539e-07 -1.95275e-10
-0.243331 0.00200267 1.84953e-07 -2.03042e-10
-0.241328 0.00200304 1.84344e-07 -2.10742e-10
-0.239325 0.00200341 1.83711e-07 -2.1838e-10
-0.237321 0.00200377 1.83056e-07 -2.25953e-10
-0.235317 0.00200414 1.82378e-07 -2.33464e-10
-0.233313 0.0020045 1.81678e-07 -2.40909e-10
-0.231308 0.00200487 1.80955e-07 -2.48292e-10
-0.229303 0.00200523 1.8021e-07 -2.55609e-10
-0.227298 0.00200559 1.79444e-07 -2.62864e-10
-0.225292 0.00200594 1.78655e-07 -2.70052e-10
-0.223286 0.0020063 1.77845e-07 -2.7718e-10
-0.221279 0.00200666 1.77013e-07 -2.84242e-10
-0.219273 0.00200701 1.7616e-07 -2.91239e-10
-0.217265 0.00200736 1.75287e-07 -2.98174e-10
-0.215258 0.00200771 1.74392e-07 -3.05042e-10
-0.21325 0.00200806 1.73477e-07 -3.11849e-10
-0.211242 0.0020084 1.72542e-07 -3.1859e-10
-0.209233 0.00200875 1.71586e-07 -3.25267e-10
-0.207224 0.00200909 1.7061e-07 -3.3188e-10
-0.205215 0.00200943 1.69614e-07 -3.3843e-10
-0.203205 0.00200977 1.68599e-07 -3.44915e-10
-0.201195 0.00201011 1.67564e-07 -3.51337e-10
-0.199185 0.00201044 1.6651e-07 -3.57693e-10
-0.197175 0.00201077 1.65437e-07 -3.63985e-10
-0.195164 0.0020111 1.64345e-07 -3.70214e-10
-0.193152 0.00201143 1.63235e-07 -3.76377e-10
-0.191141 0.00201175 1.62106e-07 -3.82478e-10
-0.189129 0.00201208 1.60958e-07 -3.88513e-10
-0.187117 0.0020124 1.59793e-07 -3.94486e-10
-0.185104 0.00201272 1.58609e-07 -4.00392e-10
-0.183091 0.00201303 1.57408e-07 -4.06236e-10
-0.181078 0.00201335 1.56189e-07 -4.12014e-10
-0.179065 0.00201366 1.54953e-07 -4.17729e-10
-0.177051 0.00201397 1.537e-07 -4.23379e-10
-0.175037 0.00201427 1.5243e-07 -4.28965e-10
-0.173022 0.00201458 1.51143e-07 -4.34487e-10
-0.171007 0.00201488 1.4984e-07 -4.39944e-10
-0.168992 0.00201517 1.4852e-07 -4.45338e-10
-0.166977 0.00201547 1.47184e-07 -4.50665e-10
-0.164961 0.00201576 1.45832e-07 -4.55931e-10
-0.162946 0.00201605 1.44464e-07 -4.61131e-10
-0.160929 0.00201634 1.4308e-07 -4.66267e-10
-0.158913 0.00201663 1.41682e-07 -4.71337e-10
-0.156896 0.00201691 1.40268e-07 -4.76346e-10
-0.154879 0.00201719 1.38839e-07 -4.81288e-10
-0.152862 0.00201746 1.37395e-07 -4.86167e-10
-0.150844 0.00201774 1.35936e-07 -4.9098e-10
-0.148826 0.00201801 1.34463e-07 -4.9573e-10
-0.146808 0.00201827 1.32976e-07 -5.00414e-10
-0.14479 0.00201854 1.31475e-07 -5.05037e-10
-0.142771 0.0020188 1.2996e-07 -5.09591e-10
-0.140752 0.00201906 1.28431e-07 -5.14085e-10
-0.138733 0.00201931 1.26889e-07 -5.18511e-10
-0.136714 0.00201957 1.25333e-07 -5.22876e-10
-0.134694 0.00201982 1.23765e-07 -5.27172e-10
-0.132674 0.00202006 1.22183e-07 -5.31408e-10
-0.130654 0.0020203 1.20589e-07 -5.35576e-10
-0.128633 0.00202054 1.18982e-07 -5.39683e-10
-0.126613 0.00202078 1.17363e-07 -5.43722e-10
-0.124592 0.00202101 1.15732e-07 -5.477e-10
-0.122571 0.00202124 1.14089e-07 -5.5161e-10
-0.120549 0.00202147 1.12434e-07 -5.55458e-10
-0.118528 0.00202169 1.10768e-07 -5.5924e-10
-0.116506 0.00202191 1.0909e-07 -5.62959e-10
-0.114484 0.00202213 1.07401e-07 -5.66613e-10
-0.112462 0.00202234 1.05701e-07 -5.70202e-10
-0.110439 0.00202255 1.03991e-07 -5.73726e-10
-0.108416 0.00202276 1.02269e-07 -5.77186e-10
-0.106394 0.00202296 1.00538e-07 -5.80582e-10
-0.104371 0.00202316 9.87961e-08 -5.83913e-10
-0.102347 0.00202336 9.70443e-08 -5.87178e-10
-0.100324 0.00202355 9.52828e-08 -5.9038e-10
-0.0983002 0.00202374 9.35117e-08 -5.93518e-10
-0.0962764 0.00202392 9.17311e-08 -5.9659e-10
-0.0942524 0.0020241 8.99413e-08 -5.99598e-10
-0.0922282 0.00202428 8.81426e-08 -6.02541e-10
-0.0902038 0.00202446 8.63349e-08 -6.0542e-10
-0.0881793 0.00202463 8.45187e-08 -6.08235e-10
-0.0861545 0.00202479 8.2694e-08 -6.10983e-10
-0.0841297 0.00202496 8.0861e-08 -6.13668e-10
-0.0821046 0.00202512 7.902e-08 -6.16289e-10
-0.0800794 0.00202527 7.71711e-08 -6.18845e-10
-0.0780541 0.00202543 7.53146e-08 -6.21335e-10
-0.0760286 0.00202558 7.34506e-08 -6.23761e-10
-0.0740029 0.00202572 7.15793e-08 -6.26124e-10
-0.0719771 0.00202586 6.97009e-08 -6.28421e-10
-0.0699512 0.002026 6.78157e-08 -6.30653e-10
-0.0679251 0.00202613 6.59237e-08 -6.3282e-10
-0.0658989 0.00202626 6.40253e-08 -6.34924e-10
-0.0638726 0.00202639 6.21205e-08 -6.36961e-10
-0.0618462 0.00202651 6.02096e-08 -6.38936e-10
-0.0598196 0.00202663 5.82928e-08 -6.40844e-10
-0.0577929 0.00202674 5.63703e-08 -6.4269e-10
-0.0557661 0.00202686 5.44422e-08 -6.44468e-10
-0.0537392 0.00202696 5.25088e-08 -6.46185e-10
-0.0517122 0.00202707 5.05702e-08 -6.47833e-10
-0.0496851 0.00202716 4.86267e-08 -6.4942e-10
-0.0476579 0.00202726 4.66785e-08 -6.5094e-10
-0.0456306 0.00202735 4.47257e-08 -6.52398e-10
-0.0436032 0.00202744 4.27685e-08 -6.53788e-10
-0.0415757 0.00202752 4.08071e-08 -6.55116e-10
-0.0395481 0.0020276 3.88418e-08 -6.56377e-10
-0.0375205 0.00202768 3.68726e-08 -6.57575e-10
-0.0354928 0.00202775 3.48999e-08 -6.58707e-10
-0.033465 0.00202782 3.29238e-08 -6.59776e-10
-0.0314371 0.00202788 3.09444e-08 -6.60778e-10
-0.0294092 0.00202794 2.89621e-08 -6.61718e-10
-0.0273812 0.002028 2.6977e-08 -6.6259e-10
-0.0253532 0.00202805 2.49892e-08 -6.63401e-10
-0.0233251 0.0020281 2.2999e-08 -6.64144e-10
-0.021297 0.00202814 2.10065e-08 -6.64825e-10
-0.0192689 0.00202818 1.90121e-08 -6.65438e-10
-0.0172407 0.00202822 1.70158e-08 -6.6599e-10
-0.0152124 0.00202825 1.50178e-08 -6.66474e-10
-0.0131842 0.00202828 1.30184e-08 -6.66896e-10
-0.0111559 0.0020283 1.10177e-08 -6.67252e-10
-0.00912757 0.00202832 9.01591e-09 -6.67544e-10
-0.00709924 0.00202834 7.01328e-09 -6.6777e-10
-0.00507089 0.00202835 5.00997e-09 -6.67931e-10
-0.00304254 0.00202836 3.00618e-09 -6.68029e-10
-0.00101418 0.00202836 1.00209e-09 -6.68061e-10
0.00101418 0.00202836 -1.00209e-09 -6.68028e-10
0.00304254 0.00202836 -3.00618e-09 -6.67931e-10
0.00507089 0.00202835 -5.00997e-09 -6.6777e-10
0.00709924 0.00202834 -7.01328e-09 -6.67544e-10
0.00912757 0.00202832 -9.01591e-09 -6.67251e-10
0.0111559 0.0020283 -1.10177e-08 -6.66895e-10
0.0131842 0.00202828 -1.30184e-08 -6.66476e-10
0.0152124 0.00202825 -1.50178e-08 -6.6599e-10
0.0172407 0.00202822 -1.70158e-08 -6.65439e-10
0.0192689 0.00202818 -1.90121e-08 -6.64824e-10
0.021297 0.00202814 -2.10065e-08 -6.64145e-10
0.0233251 0.0020281 -2.2999e-08 -6.63401e-10
0.0253532 0.00202805 -2.49892e-08 -6.6259e-10
0.0273812 0.002028 -2.6977e-08 -6.61717e-10
0.0294092 0.00202794 -2.89621e-08 -6.6078e-10
0.0314371 0.00202788 -3.09444e-08 -6.59776e-10
0.033465 0.00202782 -3.29238e-08 -6.58707e-10
0.0354928 0.00202775 -3.48999e-08 -6.57574e-10
0.0375205 0.00202768 -3.68726e-08 -6.56378e-10
0.0395481 0.0020276 -3.88418e-08 -6.55116e-10
0.0415757 0.00202752 -4.08071e-08 -6.53788e-10
0.0436032 0.00202744 -4.27685e-08 -6.52396e-10
0.0456306 0.00202735 -4.47257e-08 -6.50941e-10
0.0476579 0.00202726 -4.66785e-08 -6.4942e-10
0.0496851 0.00202716 -4.86267e-08 -6.47833e-10
0.0517122 0.00202707 -5.05702e-08 -6.46183e-10
0.0537392 0.00202696 -5.25088e-08 -6.44469e-10
0.0557661 0.00202686 -5.44422e-08 -6.4269e-10
0.0577929 0.00202674 -5.63703e-08 -6.40844e-10
0.0598196 0.00202663 -5.82928e-08 -6.38935e-10
0.0618462 0.00202651 -6.02096e-08 -6.36963e-10
0.0638726 0.00202639 -6.21205e-08 -6.34925e-10
0.0658989 0.00202626 -6.40253e-08 -6.3282e-10
0.0679251 0.00202613 -6.59237e-08 -6.30653e-10
0.0699512 0.002026 -6.78157e-08 -6.28421e-10
0.0719771 0.00202586 -6.9701e-08 -6.26122e-10
0.0740029 0.00202572 -7.15793e-08 -6.23761e-10
0.0760286 0.00202558 -7.34506e-08 -6.21336e-10
0.0780541 0.00202543 -7.53146e-08 -6.18845e-10
0.0800794 0.00202527 -7.71711e-08 -6.16288e-10
0.0821046 0.00202512 -7.902e-08 -6.13667e-10
0.0841297 0.00202496 -8.0861e-08 -6.10984e-10
0.0861545 0.00202479 -8.2694e-08 -6.08234e-10
0.0881793 0.00202463 -8.45187e-08 -6.05419e-10
0.0902038 0.00202446 -8.63349e-08 -6.0254e-10
0.0922282 0.00202428 -8.81426e-08 -5.99598e-10
0.0942524 0.0020241 -8.99413e-08 -5.9659e-10
0.0962764 0.00202392 -9.17311e-08 -5.93516e-10
0.0983002 0.00202374 -9.35117e-08 -5.9038e-10
0.100324 0.00202355 -9.52828e-08 -5.87179e-10
0.102347 0.00202336 -9.70443e-08 -5.83913e-10
0.104371 0.00202316 -9.87961e-08 -5.80581e-10
0.106394 0.00202296 -1.00538e-07 -5.77185e-10
0.108416 0.00202276 -1.02269e-07 -5.73727e-10
0.110439 0.00202255 -1.03991e-07 -5.70202e-10
0.112462 0.00202234 -1.05701e-07 -5.66612e-10
0.114484 0.00202213 -1.07401e-07 -5.62958e-10
0.116506 0.00202191 -1.0909e-07 -5.59241e-10
0.118528 0.00202169 -1.10768e-07 -5.55459e-10
0.120549 0.00202147 -1.12434e-07 -5.5161e-10
0.122571 0.00202124 -1.14089e-07 -5.47698e-10
0.124592 0.00202101 -1.15732e-07 -5.43724e-10
0.126613 0.00202078 -1.17363e-07 -5.39683e-10
0.128633 0.00202054 -1.18982e-07 -5.35576e-10
0.130654 0.0020203 -1.20589e-07 -5.31407e-10
0.132674 0.00202006 -1.22183e-07 -5.27174e-10
0.134694 0.00201982 -1.23765e-07 -5.22875e-10
0.136714 0.00201957 -1.25333e-07 -5.18511e-10
0.138733 0.00201931 -1.26889e-07 -5.14083e-10
0.140752 0.00201906 -1.28431e-07 -5.09593e-10
0.142771 0.0020188 -1.2996e-07 -5.05037e-10
0.14479 0.00201854 -1.31475e-07 -5.00414e-10
0.146808 0.00201827 -1.32976e-07 -4.9573e-10
0.148826 0.00201801 -1.34463e-07 -4.90981e-10
0.150844 0.00201774 -1.35936e-07 -4.86167e-10
0.152862 0.00201746 -1.37395e-07 -4.81287e-10
0.154879 0.00201719 -1.38839e-07 -4.76344e-10
0.156896 0.00201691 -1.40268e-07 -4.71338e-10
0.158913 0.00201663 -1.41682e-07 -4.66267e-10
0.160929 0.00201634 -1.4308e-07 -4.6113e-10
0.162946 0.00201605 -1.44464e-07 -4.5593e-10
0.164961 0.00201576 -1.45832e-07 -4.50667e-10
0.166977 0.00201547 -1.47184e-07 -4.45338e-10
0.168992 0.00201517 -1.4852e-07 -4.39945e-10
0.171007 0.00201488 -1.4984e-07 -4.34487e-10
0.173022 0.00201458 -1.51143e-07 -4.28966e-10
0.175037 0.00201427 -1.5243e-07 -4.23378e-10
0.177051 0.00201397 -1.537e-07 -4.17728e-10
0.179065 0.00201366 -1.54953e-07 -4.12014e-10
0.181078 0.00201335 -1.56189e-07 -4.06236e-10
0.183091 0.00201303 -1.57408e-07 -4.00393e-10
0.185104 0.00201272 -1.58609e-07 -3.94485e-10
0.187117 0.0020124 -1.59793e-07 -3.88514e-10
0.189129 0.00201208 -1.60958e-07 -3.82478e-10
0.191141 0.00201175 -1.62106e-07 -3.76376e-10
0.193152 0.00201143 -1.63235e-07 -3.70212e-10
0.195164 0.0020111 -1.64345e-07 -3.63985e-10
0.197175 0.00201077 -1.65437e-07 -3.57692e-10
0.199185 0.00201044 -1.6651e-07 -3.51336e-10
0.201195 0.00201011 -1.67564e-07 -3.44914e-10
0.203205 0.00200977 -1.68599e-07 -3.3843e-10
0.205215 0.00200943 -1.69614e-07 -3.31881e-10
0.207224 0.00200909 -1.7061e-07 -3.25266e-10
0.209233 0.00200875 -1.71586e-07 -3.18588e-10
0.211242 0.0020084 -1.72542e-07 -3.11849e-10
0.21325 0.00200806 -1.73477e-07 -3.05042e-10
0.215258 0.00200771 -1.74392e-07 -2.98174e-10
0.217265 0.00200736 -1.75287e-07 -2.91239e-10
0.219273 0.00200701 -1.7616e-07 -2.84242e-10
0.221279 0.00200666 -1.77013e-07 -2.7718e-10
0.223286 0.0020063 -1.77845e-07 -2.70052e-10
0.225292 0.00200594 -1.78655e-07 -2.62863e-10
0.227298 0.00200559 -1.79444e-07 -2.5561e-10
0.229303 0.00200523 -1.8021e-07 -2.48292e-10
0.231308 0.00200487 -1.80955e-07 -2.40911e-10
0.233313 0.0020045 -1.81678e-07 -2.33463e-10
0.235317 0.00200414 -1.82378e-07 -2.25955e-10
0.237321 0.00200377 -1.83056e-07 -2.1838e-10
0.239325 0.00200341 -1.83711e-07 -2.10742e-10
0.241328 0.00200304 -1.84344e-07 -2.0304e-10
0.243331 0.00200267 -1.84953e-07 -1.95276e-10
0.245333 0.0020023 -1.85539e-07 -1.87446e-10
0.247335 0.00200193 -1.86101e-07 -1.79553e-10
0.249337 0.00200155 -1.8664e-07 -1.71596e-10
0.251339 0.00200118 -1.87154e-07 -1.63575e-10
0.25334 0.00200081 -1.87645e-07 -1.55489e-10
0.25534 0.00200043 -1.88111e-07 -1.47338e-10
0.25734 0.00200005 -1.88554e-07 -1.39127e-10
0.25934 0.00199968 -1.88971e-07 -1.3085e-10
0.26134 0.0019993 -1.89363e-07 -1.22512e-10
0.263339 0.00199892 -1.89731e-07 -1.14107e-10
0.265338 0.00199854 -1.90073e-07 -1.05638e-10
0.267336 0.00199816 -1.9039e-07 -9.71073e-11
0.269334 0.00199778 -1.90682e-07 -8.85124e-11
0.271332 0.0019974 -1.90947e-07 -7.98535e-11
0.273329 0.00199701 -1.91187e-07 -7.11304e-11
0.275326 0.00199663 -1.914e-07 -6.2343e-11
0.277322 0.00199625 -1.91587e-07 -5.34915e-11
0.279318 0.00199586 -1.91748e-07 -4.4577e-11
0.281314 0.00199548 -1.91881e-07 -3.56015e-11
0.283309 0.0019951 -1.91988e-07 -2.65599e-11
0.285304 0.00199471 -1.92068e-07 -1.74547e-11
0.287298 0.00199433 -1.9212e-07 -8.28587e-12
0.289293 0.00199394 -1.92145e-07 9.46407e-13
0.291286 0.00199356 -1.92142e-07 1.02423e-11
0.29328 0.00199318 -1.92111e-07 1.96037e-11
0.295273 0.00199279 -1.92053e-07 2.90269e-11
0.297265 0.00199241 -1.91966e-07 3.8512e-11
0.299258 0.00199202 -1.9185e-07 4.80629e-11
0.301249 0.00199164 -1.91706e-07 5.76767e-11
0.303241 0.00199126 -1.91533e-07 6.73536e-11
0.305232 0.00199087 -1.91331e-07 7.70957e-11
0.307223 0.00199049 -1.91099e-07 8.68992e-11
0.309213 0.00199011 -1.90839e-07 9.67694e-11
0.311203 0.00198973 -1.90548e-07 1.06702e-10
0.313192 0.00198935 -1.90228e-07 1.16695e-10
0.315181 0.00198897 -1.89878e-07 1.26754e-10
0.31717 0.00198859 -1.89498e-07 1.36875e-10
0.319159 0.00198821 -1.89087e-07 1.47061e-10
0.321147 0.00198783 -1.88646e-07 1.5731e-10
0.323134 0.00198746 -1.88174e-07 1.67623e-10
0.325122 0.00198708 -1.87671e-07 1.78e-10
0.327108 0.0019867 -1.87137e-07 1.88438e-10
0.329095 0.00198633 -1.86572e-07 1.98941e-10
0.331081 0.00198596 -1.85975e-07 2.09506e-10
0.333067 0.00198559 -1.85347e-07 2.20136e-10
0.335052 0.00198522 -1.84686e-07 2.30828e-10
0.337037 0.00198485 -1.83994e-07 2.41583e-10
0.339022 0.00198448 -1.83269e-07 2.52405e-10
0.341006 0.00198412 -1.82512e-07 2.63288e-10
0.34299 0.00198375 -1.81722e-07 2.74234e-10
0.344974 0.00198339 -1.80899e-07 2.85242e-10
0.346957 0.00198303 -1.80044e-07 2.96314e-10
0.34894 0.00198267 -1.79155e-07 3.0745e-10
0.350922 0.00198231 -1.78232e-07 3.18651e-10
0.352904 0.00198196 -1.77276e-07 3.29911e-10
0.354886 0.0019816 -1.76287e-07 3.41239e-10
0.356868 0.00198125 -1.75263e-07 3.52629e-10
0.358849 0.0019809 -1.74205e-07 3.64081e-10
0.360829 0.00198055 -1.73113e-07 3.75595e-10
0.36281 0.00198021 -1.71986e-07 3.87172e-10
0.36479 0.00197987 -1.70824e-07 3.98815e-10
0.36677 0.00197953 -1.69628e-07 4.10519e-10
0.368749 0.00197919 -1.68396e-07 4.22289e-10
0.370728 0.00197885 -1.6713e-07 4.34119e-10
0.372707 0.00197852 -1.65827e-07 4.46013e-10
0.374685 0.00197819 -1.64489e-07 4.57971e-10
0.376663 0.00197786 -1.63115e-07 4.69993e-10
0.378641 0.00197754 -1.61705e-07 4.82077e-10
0.380618 0.00197721 -1.60259e-07 4.94224e-10
0.382595 0.0019769 -1.58776e-07 5.06434e-10
0.384572 0.00197658 -1.57257e-07 5.18705e-10
0.386548 0.00197627 -1.55701e-07 5.31041e-10
0.388524 0.00197596 -1.54108e-07 5.43442e-10
0.3905 0.00197565 -1.52477e-07 5.55904e-10
0.392476 0.00197535 -1.5081e-07 5.68429e-10
0.394451 0.00197505 -1.49104e-07 5.81019e-10
0.396426 0.00197475 -1.47361e-07 5.9367e-10
0.3984 0.00197446 -1.4558e-07 6.06382e-10
0.400375 0.00197417 -1.43761e-07 6.1916e-10
0.402349 0.00197388 -1.41904e-07 6.32001e-10
0.404323 0.0019736 -1.40008e-07 6.44905e-10
0.406296 0.00197332 -1.38073e-07 6.57871e-10
0.408269 0.00197305 -1.36099e-07 6.709e-10
0.410242 0.00197278 -1.34087e-07 6.83992e-10
0.412215 0.00197251 -1.32035e-07 6.97151e-10
0.414187 0.00197225 -1.29943e-07 7.10364e-10
0.416159 0.00197199 -1.27812e-07 7.23649e-10
0.418131 0.00197174 -1.25641e-07 7.36991e-10
0.420103 0.00197149 -1.2343e-07 7.50399e-10
0.422074 0.00197124 -1.21179e-07 7.63867e-10
0.424045 0.001971 -1.18887e-07 7.77402e-10
0.426016 0.00197077 -1.16555e-07 7.90997e-10
0.427987 0.00197054 -1.14182e-07 8.04657e-10
0.429957 0.00197031 -1.11768e-07 8.18376e-10
0.431927 0.00197009 -1.09313e-07 8.32162e-10
0.433897 0.00196988 -1.06817e-07 8.4601e-10
0.435867 0.00196966 -1.04279e-07 8.59918e-10
0.437837 0.00196946 -1.01699e-07 8.73893e-10
0.439806 0.00196926 -9.90772e-08 8.87928e-10
0.441775 0.00196906 -9.64135e-08 9.02028e-10
0.443744 0.00196887 -9.37074e-08 9.16191e-10
0.445713 0.00196869 -9.09588e-08 9.30413e-10
0.447682 0.00196851 -8.81676e-08 9.44699e-10
0.44965 0.00196833 -8.53335e-08 9.5905e-10
0.451618 0.00196817 -8.24563e-08 9.73462e-10
0.453586 0.001968 -7.95359e-08 9.87938e-10
0.455554 0.00196785 -7.65721e-08 1.00248e-09
0.457522 0.0019677 -7.35647e-08 1.01708e-09
0.45949 0.00196755 -7.05135e-08 1.03174e-09
0.461457 0.00196742 -6.74182e-08 1.04647e-09
0.463424 0.00196728 -6.42788e-08 1.06126e-09
0.465392 0.00196716 -6.10951e-08 1.07611e-09
0.467359 0.00196704 -5.78667e-08 1.09103e-09
0.469326 0.00196693 -5.45936e-08 1.106e-09
0.471293 0.00196682 -5.12756e-08 1.12104e-09
0.473259 0.00196672 -4.79125e-08 1.13615e-09
0.475226 0.00196663 -4.45041e-08 1.15131e-09
0.477193 0.00196655 -4.10501e-08 1.16654e-09
0.479159 0.00196647 -3.75505e-08 1.18184e-09
0.481126 0.00196639 -3.4005e-08 1.19719e-09
0.483092 0.00196633 -3.04134e-08 1.21261e-09
0.485058 0.00196627 -2.67756e-08 1.22808e-09
0.487025 0.00196622 -2.30913e-08 1.24363e-09
0.488991 0.00196618 -1.93604e-08 1.25923e-09
0.490957 0.00196615 -1.55827e-08 1.2749e-09
0.492923 0.00196612 -1.1758e-08 1.29063e-09
0.494889 0.0019661 -7.88614e-09 1.30643e-09
0.496855 0.00196609 -3.96685e-09 1.32229e-09
0.16968 -0.0019022 -1.68761e-16 1.20948e-06
0.167779 -0.00189857 3.62845e-06 -3.23915e-07
0.165884 -0.00189228 2.65671e-06 8.70492e-08
0.163994 -0.00188671 2.91786e-06 -2.29783e-08
0.16211 -0.00188094 2.84892e-06 6.59245e-09
0.160232 -0.00187523 2.8687e-06 -1.24308e-09
0.15836 -0.00186949 2.86497e-06 9.43348e-10
0.156493 -0.00186376 2.8678e-06 4.43379e-10
0.154632 -0.00185802 2.86913e-06 6.62203e-10
0.152777 -0.00185228 2.87112e-06 6.87409e-10
0.150928 -0.00184654 2.87318e-06 7.63479e-10
0.149084 -0.00184079 2.87547e-06 8.2491e-10
0.147246 -0.00183504 2.87794e-06 8.89253e-10
0.145414 -0.00182928 2.88061e-06 9.51811e-10
0.143588 -0.00182351 2.88347e-06 1.01384e-09
0.141767 -0.00181774 2.88651e-06 1.07502e-09
0.139952 -0.00181197 2.88973e-06 1.13543e-09
0.138143 -0.00180618 2.89314e-06 1.19505e-09
0.13634 -0.00180039 2.89673e-06 1.25389e-09
0.134542 -0.0017946 2.90049e-06 1.31195e-09
0.132751 -0.00178879 2.90442e-06 1.36924e-09
0.130965 -0.00178298 2.90853e-06 1.42576e-09
0.129185 -0.00177716 2.91281e-06 1.4815e-09
0.12741 -0.00177133 2.91725e-06 1.53648e-09
0.125642 -0.00176549 2.92186e-06 1.59069e-09
0.12388 -0.00175964 2.92663e-06 1.64414e-09
0.122123 -0.00175378 2.93157e-06 1.69683e-09
0.120372 -0.00174791 2.93666e-06 1.74876e-09
0.118627 -0.00174203 2.9419e-06 1.79994e-09
0.116888 -0.00173615 2.9473e-06 1.85037e-09
0.115155 -0.00173025 2.95285e-06 1.90004e-09
0.113427 -0.00172433 2.95855e-06 1.94897e-09
0.111706 -0.00171841 2.9644e-06 1.99716e-09
0.109991 -0.00171248 2.97039e-06 2.04459e-09
0.108281 -0.00170653 2.97653e-06 2.0913e-09
0.106578 -0.00170057 2.9828e-06 2.13726e-09
0.10488 -0.0016946 2.98921e-06 2.18249e-09
0.103188 -0.00168861 2.99576e-06 2.22699e-09
0.101503 -0.00168261 3.00244e-06 2.27076e-09
0.0998231 -0.0016766 3.00925e-06 2.3138e-09
0.0981495 -0.00167058 3.01619e-06 2.35611e-09
0.096482 -0.00166454 3.02326e-06 2.39771e-09
0.0948204 -0.00165848 3.03046e-06 2.43859e-09
0.093165 -0.00165242 3.03777e-06 2.47875e-09
0.0915156 -0.00164633 3.04521e-06 2.5182e-09
0.0898723 -0.00164024 3.05276e-06 2.55693e-09
0.0882352 -0.00163412 3.06043e-06 2.59496e-09
0.0866041 -0.00162799 3.06822e-06 2.63229e-09
0.0849792 -0.00162185 3.07611e-06 2.66891e-09
0.0833604 -0.00161569 3.08412e-06 2.70482e-09
0.0817478 -0.00160951 3.09224e-06 2.74005e-09
0.0801414 -0.00160332 3.10046e-06 2.77457e-09
0.0785412 -0.00159711 3.10878e-06 2.80841e-09
0.0769472 -0.00159088 3.11721e-06 2.84155e-09
0.0753594 -0.00158464 3.12573e-06 2.87401e-09
0.0737779 -0.00157838 3.13435e-06 2.90578e-09
0.0722026 -0.0015721 3.14307e-06 2.93687e-09
0.0706337 -0.00156581 3.15188e-06 2.96729e-09
0.069071 -0.0015595 3.16078e-06 2.99702e-09
0.0675147 -0.00155317 3.16977e-06 3.02609e-09
0.0659647 -0.00154682 3.17885e-06 3.05448e-09
0.0644211 -0.00154045 3.18801e-06 3.0822e-09
0.0628838 -0.00153407 3.19726e-06 3.10926e-09
0.0613529 -0.00152766 3.20659e-06 3.13566e-09
0.0598285 -0.00152124 3.216e-06 3.1614e-09
0.0583105 -0.0015148 3.22548e-06 3.18648e-09
0.0567989 -0.00150834 3.23504e-06 3.21091e-09
0.0552938 -0.00150186 3.24467e-06 3.23468e-09
0.0537952 -0.00149536 3.25438e-06 3.25781e-09
0.0523031 -0.00148884 3.26415e-06 3.28029e-09
0.0508175 -0.0014823 3.27399e-06 3.30213e-09
0.0493385 -0.00147574 3.2839e-06 3.32333e-09
0.047866 -0.00146917 3.29387e-06 3.34389e-09
0.0464002 -0.00146257 3.3039e-06 3.36382e-09
0.0449409 -0.00145595 3.31399e-06 3.38312e-09
0.0434883 -0.00144931 3.32414e-06 3.40179e-09
0.0420423 -0.00144265 3.33434e-06 3.41983e-09
0.040603 -0.00143597 3.3446e-06 3.43725e-09
0.0391704 -0.00142928 3.35492e-06 3.45405e-09
0.0377444 -0.00142255 3.36528e-06 3.47023e-09
0.0363253 -0.00141581 3.37569e-06 3.4858e-09
0.0349128 -0.00140905 3.38615e-06 3.50076e-09
0.0335072 -0.00140227 3.39665e-06 3.51511e-09
0.0321083 -0.00139547 3.40719e-06 3.52885e-09
0.0307162 -0.00138864 3.41778e-06 3.54199e-09
0.029331 -0.00138179 3.42841e-06 3.55454e-09
0.0279527 -0.00137493 3.43907e-06 3.56648e-09
0.0265812 -0.00136804 3.44977e-06 3.57784e-09
0.0252166 -0.00136113 3.4605e-06 3.5886e-09
0.0238589 -0.0013542 3.47127e-06 3.59878e-09
0.0225082 -0.00134724 3.48207e-06 3.60837e-09
0.0211644 -0.00134027 3.49289e-06 3.61738e-09
0.0198277 -0.00133327 3.50374e-06 3.62581e-09
0.0184979 -0.00132625 3.51462e-06 3.63366e-09
0.0171752 -0.00131921 3.52552e-06 3.64095e-09
0.0158595 -0.00131215 3.53644e-06 3.64766e-09
0.0145509 -0.00130507 3.54739e-06 3.65381e-09
0.0132494 -0.00129796 3.55835e-06 3.65939e-09
0.011955 -0.00129083 3.56933e-06 3.66442e-09
0.0106677 -0.00128368 3.58032e-06 3.66889e-09
0.0093876 -0.00127651 3.59133e-06 3.6728e-09
0.00811468 -0.00126932 3.60234e-06 3.67617e-09
0.00684897 -0.0012621 3.61337e-06 3.67898e-09
0.00559049 -0.00125486 3.62441e-06 3.68125e-09
0.00433925 -0.00124761 3.63545e-06 3.68298e-09
0.00309528 -0.00124032 3.6465e-06 3.68417e-09
0.00185861 -0.00123302 3.65756e-06 3.68483e-09
0.000629253 -0.00122569 3.66861e-06 3.68496e-09
-0.000592767 -0.00121834 3.67966e-06 3.68455e-09
-0.00180743 -0.00121097 3.69072e-06 3.68362e-09
-0.00301471 -0.00120358 3.70177e-06 3.68217e-09
-0.00421458 -0.00119617 3.71282e-06 3.6802e-09
-0.00540703 -0.00118873 3.72386e-06 3.67771e-09
-0.00659204 -0.00118127 3.73489e-06 3.67471e-09
-0.00776957 -0.00117379 3.74591e-06 3.6712e-09
-0.00893961 -0.00116629 3.75693e-06 3.66719e-09
-0.0101021 -0.00115876 3.76793e-06 3.66267e-09
-0.0112571 -0.00115122 3.77892e-06 3.65765e-09
-0.0124046 -0.00114365 3.78989e-06 3.65214e-09
-0.0135444 -0.00113606 3.80085e-06 3.64613e-09
-0.0146767 -0.00112844 3.81178e-06 3.63963e-09
-0.0158013 -0.00112081 3.8227e-06 3.63265e-09
-0.0169183 -0.00111315 3.8336e-06 3.62518e-09
-0.0180276 -0.00110548 3.84448e-06 3.61724e-09
-0.0191292 -0.00109778 3.85533e-06 3.60881e-09
-0.0202231 -0.00109005 3.86615e-06 3.59992e-09
-0.0213093 -0.00108231 3.87695e-06 3.59055e-09
-0.0223878 -0.00107455 3.88773e-06 3.58071e-09
-0.0234584 -0.00106676 3.89847e-06 3.57042e-09
-0.0245213 -0.00105895 3.90918e-06 3.55966e-09
-0.0255763 -0.00105112 3.91986e-06 3.54845e-09
-0.0266235 -0.00104327 3.9305e-06 3.53678e-09
-0.0276628 -0.0010354 3.94111e-06 3.52466e-09
-0.0286943 -0.00102751 3.95169e-06 3.5121e-09
-0.0297179 -0.00101959 3.96222e-06 3.4991e-09
-0.0307335 -0.00101166 3.97272e-06 3.48565e-09
-0.0317412 -0.0010037 3.98318e-06 3.47177e-09
-0.0327409 -0.000995727 3.99359e-06 3.45746e-09
-0.0337326 -0.000987729 4.00397e-06 3.44272e-09
-0.0347163 -0.000979711 4.01429e-06 3.42755e-09
-0.035692 -0.000971672 4.02458e-06 3.41196e-09
-0.0366597 -0.000963613 4.03481e-06 3.39595e-09
-0.0376193 -0.000955533 4.045e-06 3.37953e-09
-0.0385707 -0.000947433 4.05514e-06 3.36269e-09
-0.0395141 -0.000939313 4.06523e-06 3.34545e-09
-0.0404494 -0.000931172 4.07526e-06 3.3278e-09
-0.0413765 -0.000923012 4.08525e-06 3.30975e-09
-0.0422954 -0.000914831 4.09518e-06 3.2913e-09
-0.0432061 -0.000906631 4.10505e-06 3.27246e-09
-0.0441086 -0.000898411 4.11487e-06 3.25323e-09
-0.0450029 -0.000890172 4.12463e-06 3.23361e-09
-0.045889 -0.000881913 4.13433e-06 3.21361e-09
-0.0467667 -0.000873634 4.14397e-06 3.19323e-09
-0.0476362 -0.000865337 4.15355e-06 3.17247e-09
-0.0484974 -0.00085702 4.16307e-06 3.15134e-09
-0.0493503 -0.000848685 4.17252e-06 3.12984e-09
-0.0501948 -0.00084033 4.18191e-06 3.10798e-09
-0.0510309 -0.000831957 4.19123e-06 3.08575e-09
-0.0518587 -0.000823565 4.20049e-06 3.06317e-09
-0.052678 -0.000815155 4.20968e-06 3.04023e-09
-0.053489 -0.000806727 4.2188e-06 3.01694e-09
-0.0542915 -0.00079828 4.22785e-06 2.9933e-09
-0.0550855 -0.000789815 4.23683e-06 2.96932e-09
-0.0558711 -0.000781333 4.24574e-06 2.945e-09
-0.0566482 -0.000772832 4.25458e-06 2.92035e-09
-0.0574168 -0.000764314 4.26334e-06 2.89536e-09
-0.0581768 -0.000755779 4.27202e-06 2.87004e-09
-0.0589283 -0.000747226 4.28063e-06 2.84439e-09
-0.0596713 -0.000738657 4.28917e-06 2.81843e-09
-0.0604056 -0.00073007 4.29762e-06 2.79215e-09
-0.0611314 -0.000721466 4.306e-06 2.76555e-09
-0.0618486 -0.000712846 4.31429e-06 2.73864e-09
-0.0625571 -0.000704209 4.32251e-06 2.71143e-09
-0.063257 -0.000695556 4.33064e-06 2.68391e-09
-0.0639482 -0.000686887 4.3387e-06 2.6561e-09
-0.0646307 -0.000678201 4.34666e-06 2.62799e-09
-0.0653046 -0.0006695 4.35455e-06 2.59959e-09
-0.0659697 -0.000660783 4.36235e-06 2.5709e-09
-0.0666262 -0.000652051 4.37006e-06 2.54192e-09
-0.0672738 -0.000643303 4.37769e-06 2.51267e-09
-0.0679128 -0.00063454 4.38522e-06 2.48314e-09
-0.0685429 -0.000625762 4.39267e-06 2.45334e-09
-0.0691643 -0.00061697 4.40003e-06 2.42327e-09
-0.0697768 -0.000608162 4.4073e-06 2.39293e-09
-0.0703806 -0.00059934 4.41448e-06 2.36233e-09
-0.0709755 -0.000590504 4.42157e-06 2.33147e-09
-0.0715616 -0.000581654 4.42856e-06 2.30037e-09
-0.0721388 -0.00057279 4.43546e-06 2.26901e-09
-0.0727072 -0.000563912 4.44227e-06 2.2374e-09
-0.0732666 -0.000555021 4.44898e-06 2.20555e-09
-0.0738172 -0.000546117 4.4556e-06 2.17347e-09
-0.0743589 -0.000537199 4.46212e-06 2.14115e-09
-0.0748916 -0.000528268 4.46854e-06 2.1086e-09
-0.0754154 -0.000519325 4.47487e-06 2.07582e-09
-0.0759302 -0.000510369 4.4811e-06 2.04283e-09
-0.0764361 -0.000501401 4.48723e-06 2.00961e-09
-0.076933 -0.00049242 4.49325e-06 1.97617e-09
-0.077421 -0.000483428 4.49918e-06 1.94253e-09
-0.0778999 -0.000474423 4.50501e-06 1.90868e-09
-0.0783698 -0.000465408 4.51074e-06 1.87462e-09
-0.0788307 -0.000456381 4.51636e-06 1.84037e-09
-0.0792826 -0.000447342 4.52188e-06 1.80592e-09
-0.0797254 -0.000438293 4.5273e-06 1.77128e-09
-0.0801592 -0.000429233 4.53261e-06 1.73645e-09
-0.0805839 -0.000420163 4.53782e-06 1.70144e-09
-0.0809995 -0.000411082 4.54293e-06 1.66624e-09
-0.081406 -0.000401991 4.54793e-06 1.63088e-09
-0.0818035 -0.00039289 4.55282e-06 1.59534e-09
-0.0821918 -0.00038378 4.5576e-06 1.55963e-09
-0.082571 -0.00037466 4.56228e-06 1.52375e-09
-0.0829411 -0.000365531 4.56685e-06 1.48772e-09
-0.0833021 -0.000356393 4.57132e-06 1.45153e-09
-0.0836539 -0.000347246 4.57567e-06 1.41519e-09
-0.0839966 -0.00033809 4.57992e-06 1.3787e-09
-0.0843301 -0.000328926 4.58405e-06 1.34207e-09
-0.0846544 -0.000319754 4.58808e-06 1.3053e-09
-0.0849696 -0.000310574 4.592e-06 1.26839e-09
-0.0852756 -0.000301386 4.5958e-06 1.23134e-09
-0.0855723 -0.000292191 4.5995e-06 1.19417e-09
-0.0858599 -0.000282988 4.60308e-06 1.15688e-09
-0.0861383 -0.000273779 4.60655e-06 1.11946e-09
-0.0864075 -0.000264562 4.60991e-06 1.08193e-09
-0.0866674 -0.000255339 4.61315e-06 1.04428e-09
-0.0869182 -0.00024611 4.61629e-06 1.00653e-09
-0.0871597 -0.000236874 4.6193e-06 9.68673e-10
-0.0873919 -0.000227633 4.62221e-06 9.30715e-10
-0.0876149 -0.000218386 4.625e-06 8.9266e-10
-0.0878287 -0.000209133 4.62768e-06 8.54513e-10
-0.0880332 -0.000199875 4.63024e-06 8.16277e-10
-0.0882284 -0.000190612 4.63269e-06 7.77957e-10
-0.0884144 -0.000181344 4.63503e-06 7.39556e-10
-0.0885911 -0.000172072 4.63725e-06 7.01079e-10
-0.0887586 -0.000162795 4.63935e-06 6.6253e-10
-0.0889167 -0.000153515 4.64134e-06 6.23912e-10
-0.0890656 -0.00014423 4.64321e-06 5.85229e-10
-0.0892052 -0.000134942 4.64496e-06 5.46487e-10
-0.0893355 -0.00012565 4.6466e-06 5.07687e-10
-0.0894565 -0.000116356 4.64813e-06 4.68836e-10
-0.0895682 -0.000107058 4.64953e-06 4.29936e-10
-0.0896706 -9.77577e-05 4.65082e-06 3.90992e-10
-0.0897637 -8.84548e-05 4.652e-06 3.52008e-10
-0.0898475 -7.91498e-05 4.65305e-06 3.12987e-10
-0.089922 -6.98427e-05 4.65399e-06 2.73934e-10
-0.0899872 -6.05339e-05 4.65481e-06 2.34853e-10
-0.0900431 -5.12236e-05 4.65552e-06 1.95748e-10
-0.0900896 -4.1912e-05 4.6561e-06 1.56623e-10
-0.0901269 -3.25993e-05 4.65657e-06 1.17481e-10
-0.0901548 -2.32858e-05 4.65693e-06 7.83269e-11
-0.0901734 -1.39717e-05 4.65716e-06 3.9166e-11
-0.0901828 -4.65728e-06 4.65728e-06 -2.91424e-16
-0.0901828 4.65728e-06 4.65728e-06 -3.91658e-11
-0.0901734 1.39717e-05 4.65716e-06 -7.83273e-11
-0.0901548 2.32858e-05 4.65693e-06 -1.17481e-10
-0.0901269 3.25993e-05 4.65657e-06 -1.56622e-10
-0.0900896 4.1912e-05 4.6561e-06 -1.95748e-10
-0.0900431 5.12236e-05 4.65552e-06 -2.34853e-10
-0.0899872 6.05339e-05 4.65481e-06 -2.73934e-10
-0.089922 6.98427e-05 4.65399e-06 -3.12987e-10
-0.0898475 7.91498e-05 4.65305e-06 -3.52008e-10
-0.0897637 8.84548e-05 4.652e-06 -3.90992e-10
-0.0896706 9.77577e-05 4.65082e-06 -4.29937e-10
-0.0895682 0.000107058 4.64953e-06 -4.68836e-10
-0.0894565 0.000116356 4.64813e-06 -5.07688e-10
-0.0893355 0.00012565 4.6466e-06 -5.46486e-10
-0.0892052 0.000134942 4.64496e-06 -5.8523e-10
-0.0890656 0.00014423 4.64321e-06 -6.23912e-10
-0.0889167 0.000153515 4.64134e-06 -6.6253e-10
-0.0887586 0.000162795 4.63935e-06 -7.01079e-10
-0.0885911 0.000172072 4.63725e-06 -7.39557e-10
-0.0884144 0.000181344 4.63503e-06 -7.77957e-10
-0.0882284 0.000190612 4.63269e-06 -8.16277e-10
-0.0880332 0.000199875 4.63024e-06 -8.54513e-10
-0.0878287 0.000209133 4.62768e-06 -8.9266e-10
-0.0876149 0.000218386 4.625e-06 -9.30715e-10
-0.0873919 0.000227633 4.62221e-06 -9.68673e-10
-0.0871597 0.000236874 4.6193e-06 -1.00653e-09
-0.0869182 0.00024611 4.61629e-06 -1.04428e-09
-0.0866674 0.000255339 4.61315e-06 -1.08193e-09
-0.0864075 0.000264562 4.60991e-06 -1.11946e-09
-0.0861383 0.000273779 4.60655e-06 -1.15688e-09
-0.0858599 0.000282988 4.60308e-06 -1.19417e-09
-0.0855723 0.000292191 4.5995e-06 -1.23134e-09
-0.0852756 0.000301386 4.5958e-06 -1.26839e-09
-0.0849696 0.000310574 4.592e-06 -1.3053e-09
-0.0846544 0.000319754 4.58808e-06 -1.34207e-09
-0.0843301 0.000328926 4.58405e-06 -1.3787e-09
-0.0839966 0.00033809 4.57992e-06 -1.41519e-09
-0.0836539 0.000347246 4.57567e-06 -1.45153e-09
-0.0833021 0.000356393 4.57132e-06 -1.48772e-09
-0.0829411 0.000365531 4.56685e-06 -1.52375e-09
-0.082571 0.00037466 4.56228e-06 -1.55963e-09
-0.0821918 0.00038378 4.5576e-06 -1.59534e-09
-0.0818035 0.00039289 4.55282e-06 -1.63088e-09
-0.081406 0.000401991 4.54793e-06 -1.66624e-09
-0.0809995 0.000411082 4.54293e-06 -1.70144e-09
-0.0805839 0.000420163 4.53782e-06 -1.73645e-09
-0.0801592 0.000429233 4.53261e-06 -1.77128e-09
-0.0797254 0.000438293 4.5273e-06 -1.80592e-09
-0.0792826 0.000447342 4.52188e-06 -1.84037e-09
-0.0788307 0.000456381 4.51636e-06 -1.87462e-09
-0.0783698 0.000465408 4.51074e-06 -1.90868e-09
-0.0778999 0.000474423 4.50501e-06 -1.94253e-09
-0.077421 0.000483428 4.49918e-06 -1.97617e-09
-0.076933 0.00049242 4.49325e-06 -2.00961e-09
-0.0764361 0.000501401 4.48723e-06 -2.04283e-09
-0.0759302 0.000510369 4.4811e-06 -2.07582e-09
-0.0754154 0.000519325 4.47487e-06 -2.1086e-09
-0.0748916 0.000528268 4.46854e-06 -2.14115e-09
-0.0743589 0.000537199 4.46212e-06 -2.17347e-09
-0.0738172 0.000546117 4.4556e-06 -2.20555e-09
-0.0732666 0.000555021 4.44898e-06 -2.2374e-09
-0.0727072 0.000563912 4.44227e-06 -2.26901e-09
-0.0721388 0.00057279 4.43546e-06 -2.30037e-09
-0.0715616 0.000581654 4.42856e-06 -2.33147e-09
-0.0709755 0.000590504 4.42157e-06 -2.36233e-09
-0.0703806 0.00059934 4.41448e-06 -2.39293e-09
-0.0697768 0.000608162 4.4073e-06 -2.42327e-09
-0.0691643 0.00061697 4.40003e-06 -2.45334e-09
-0.0685429 0.000625762 4.39267e-06 -2.48314e-09
-0.0679128 0.00063454 4.38522e-06 -2.51267e-09
-0.0672738 0.000643303 4.37769e-06 -2.54192e-09
-0.0666262 0.000652051 4.37006e-06 -2.5709e-09
-0.0659697 0.000660783 4.36235e-06 -2.59959e-09
-0.0653046 0.0006695 4.35455e-06 -2.62799e-09
-0.0646307 0.000678201 4.34666e-06 -2.6561e-09
-0.0639482 0.000686887 4.3387e-06 -2.68392e-09
-0.063257 0.000695556 4.33064e-06 -2.71143e-09
-0.0625571 0.000704209 4.32251e-06 -2.73865e-09
-0.0618486 0.000712846 4.31429e-06 -2.76555e-09
-0.0611314 0.000721466 4.306e-06 -2.79215e-09
-0.0604056 0.00073007 4.29762e-06 -2.81843e-09
-0.0596713 0.000738657 4.28917e-06 -2.8444e-09
-0.0589283 0.000747226 4.28063e-06 -2.87004e-09
-0.0581768 0.000755779 4.27202e-06 -2.89536e-09
-0.0574168 0.000764314 4.26334e-06 -2.92035e-09
-0.0566482 0.000772832 4.25458e-06 -2.945e-09
-0.0558711 0.000781333 4.24574e-06 -2.96932e-09
-0.0550855 0.000789815 4.23683e-06 -2.9933e-09
-0.0542915 0.00079828 4.22785e-06 -3.01694e-09
-0.053489 0.000806727 4.2188e-06 -3.04023e-09
-0.052678 0.000815155 4.20968e-06 -3.06317e-09
-0.0518587 0.000823565 4.20049e-06 -3.08575e-09
-0.0510309 0.000831957 4.19123e-06 -3.10798e-09
-0.0501948 0.00084033 4.18191e-06 -3.12984e-09
-0.0493503 0.000848685 4.17252e-06 -3.15134e-09
-0.0484974 0.00085702 4.16307e-06 -3.17247e-09
-0.0476362 0.000865337 4.15355e-06 -3.19323e-09
-0.0467667 0.000873634 4.14397e-06 -3.21361e-09
-0.045889 0.000881913 4.13433e-06 -3.23361e-09
-0.0450029 0.000890172 4.12463e-06 -3.25323e-09
-0.0441086 0.000898411 4.11487e-06 -3.27246e-09
-0.0432061 0.000906631 4.10505e-06 -3.29131e-09
-0.0422954 0.000914831 4.09518e-06 -3.30975e-09
-0.0413765 0.000923012 4.08525e-06 -3.3278e-09
-0.0404494 0.000931172 4.07526e-06 -3.34545e-09
-0.0395141 0.000939313 4.06523e-06 -3.36269e-09
-0.0385707 0.000947433 4.05514e-06 -3.37953e-09
-0.0376193 0.000955533 4.045e-06 -3.39595e-09
-0.0366597 0.000963613 4.03481e-06 -3.41196e-09
-0.035692 0.000971672 4.02458e-06 -3.42755e-09
-0.0347163 0.000979711 4.01429e-06 -3.44272e-09
-0.0337326 0.000987729 4.00397e-06 -3.45746e-09
-0.0327409 0.000995727 3.99359e-06 -3.47177e-09
-0.0317412 0.0010037 3.98318e-06 -3.48565e-09
-0.0307335 0.00101166 3.97272e-06 -3.4991e-09
-0.0297179 0.00101959 3.96222e-06 -3.5121e-09
-0.0286943 0.00102751 3.95169e-06 -3.52466e-09
-0.0276628 0.0010354 3.94111e-06 -3.53678e-09
-0.0266235 0.00104327 3.9305e-06 -3.54845e-09
-0.0255763 0.00105112 3.91986e-06 -3.55966e-09
-0.0245213 0.00105895 3.90918e-06 -3.57042e-09
-0.0234584 0.00106676 3.89847e-06 -3.58072e-09
-0.0223878 0.00107455 3.88773e-06 -3.59055e-09
-0.0213093 0.00108231 3.87695e-06 -3.59992e-09
-0.0202231 0.00109005 3.86615e-06 -3.60881e-09
-0.0191292 0.00109778 3.85533e-06 -3.61724e-09
-0.0180276 0.00110548 3.84448e-06 -3.62518e-09
-0.0169183 0.00111315 3.8336e-06 -3.63265e-09
-0.0158013 0.00112081 3.8227e-06 -3.63963e-09
-0.0146767 0.00112844 3.81178e-06 -3.64613e-09
-0.0135444 0.00113606 3.80085e-06 -3.65214e-09
-0.0124046 0.00114365 3.78989e-06 -3.65765e-09
-0.0112571 0.00115122 3.77892e-06 -3.66267e-09
-0.0101021 0.00115876 3.76793e-06 -3.66719e-09
-0.00893961 0.00116629 3.75693e-06 -3.67121e-09
-0.00776957 0.00117379 3.74591e-06 -3.67471e-09
-0.00659204 0.00118127 3.73489e-06 -3.67771e-09
-0.00540703 0.00118873 3.72386e-06 -3.6802e-09
-0.00421458 0.00119617 3.71282e-06 -3.68217e-09
-0.00301471 0.00120358 3.70177e-06 -3.68362e-09
-0.00180743 0.00121097 3.69072e-06 -3.68455e-09
-0.000592767 0.00121834 3.67966e-06 -3.68496e-09
0.000629253 0.00122569 3.66861e-06 -3.68483e-09
0.00185861 0.00123302 3.65756e-06 -3.68417e-09
0.00309528 0.00124032 3.6465e-06 -3.68298e-09
0.00433925 0.00124761 3.63545e-06 -3.68125e-09
0.00559049 0.00125486 3.62441e-06 -3.67898e-09
0.00684897 0.0012621 3.61337e-06 -3.67617e-09
0.00811468 0.00126932 3.60234e-06 -3.6728e-09
0.0093876 0.00127651 3.59133e-06 -3.66889e-09
0.0106677 0.00128368 3.58032e-06 -3.66442e-09
0.011955 0.00129083 3.56933e-06 -3.65939e-09
0.0132494 0.00129796 3.55835e-06 -3.65381e-09
0.0145509 0.00130507 3.54739e-06 -3.64766e-09
0.0158595 0.00131215 3.53644e-06 -3.64095e-09
0.0171752 0.00131921 3.52552e-06 -3.63366e-09
0.0184979 0.00132625 3.51462e-06 -3.62581e-09
0.0198277 0.00133327 3.50374e-06 -3.61738e-09
0.0211644 0.00134027 3.49289e-06 -3.60837e-09
0.0225082 0.00134724 3.48207e-06 -3.59878e-09
0.0238589 0.0013542 3.47127e-06 -3.5886e-09
0.0252166 0.00136113 3.4605e-06 -3.57784e-09
0.0265812 0.00136804 3.44977e-06 -3.56648e-09
0.0279527 0.00137493 3.43907e-06 -3.55454e-09
0.029331 0.00138179 3.42841e-06 -3.54199e-09
0.0307162 0.00138864 3.41778e-06 -3.52885e-09
0.0321083 0.00139547 3.40719e-06 -3.51511e-09
0.0335072 0.00140227 3.39665e-06 -3.50076e-09
0.0349128 0.00140905 3.38615e-06 -3.4858e-09
0.0363253 0.00141581 3.37569e-06 -3.47023e-09
0.0377444 0.00142255 3.36528e-06 -3.45405e-09
0.0391704 0.00142928 3.35492e-06 -3.43725e-09
0.040603 0.00143597 3.3446e-06 -3.41983e-09
0.0420423 0.00144265 3.33434e-06 -3.40179e-09
0.0434883 0.00144931 3.32414e-06 -3.38312e-09
0.0449409 0.00145595 3.31399e-06 -3.36382e-09
0.0464002 0.00146257 3.3039e-06 -3.34389e-09
0.047866 0.00146917 3.29387e-06 -3.32333e-09
0.0493385 0.00147574 3.2839e-06 -3.30213e-09
0.0508175 0.0014823 3.27399e-06 -3.28029e-09
0.0523031 0.00148884 3.26415e-06 -3.25781e-09
0.0537952 0.00149536 3.25438e-06 -3.23468e-09
0.0552938 0.00150186 3.24467e-06 -3.21091e-09
0.0567989 0.00150834 3.23504e-06 -3.18648e-09
0.0583105 0.0015148 3.22548e-06 -3.1614e-09
0.0598285 0.00152124 3.216e-06 -3.13566e-09
0.0613529 0.00152766 3.20659e-06 -3.10926e-09
0.0628838 0.00153407 3.19726e-06 -3.08221e-09
0.0644211 0.00154045 3.18801e-06 -3.05448e-09
0.0659647 0.00154682 3.17885e-06 -3.02609e-09
0.0675147 0.00155317 3.16977e-06 -2.99702e-09
0.069071 0.0015595 3.16078e-06 -2.96729e-09
0.0706337 0.00156581 3.15188e-06 -2.93687e-09
0.0722026 0.0015721 3.14307e-06 -2.90578e-09
0.0737779 0.00157838 3.13435e-06 -2.87401e-09
0.0753594 0.00158464 3.12573e-06 -2.84155e-09
0.0769472 0.00159088 3.11721e-06 -2.8084e-09
0.0785412 0.00159711 3.10878e-06 -2.77457e-09
0.0801414 0.00160332 3.10046e-06 -2.74005e-09
0.0817478 0.00160951 3.09224e-06 -2.70482e-09
0.0833604 0.00161569 3.08412e-06 -2.66891e-09
0.0849792 0.00162185 3.07611e-06 -2.63228e-09
0.0866041 0.00162799 3.06822e-06 -2.59496e-09
0.0882352 0.00163412 3.06043e-06 -2.55693e-09
0.0898723 0.00164024 3.05276e-06 -2.5182e-09
0.0915156 0.00164633 3.04521e-06 -2.47875e-09
0.093165 0.00165242 3.03777e-06 -2.43859e-09
0.0948204 0.00165848 3.03046e-06 -2.39771e-09
0.096482 0.00166454 3.02326e-06 -2.35612e-09
0.0981495 0.00167058 3.01619e-06 -2.3138e-09
0.0998231 0.0016766 3.00925e-06 -2.27076e-09
0.101503 0.00168261 3.00244e-06 -2.22699e-09
0.103188 0.00168861 2.99576e-06 -2.18249e-09
0.10488 0.0016946 2.98921e-06 -2.13726e-09
0.106578 0.00170057 2.9828e-06 -2.0913e-09
0.108281 0.00170653 2.97653e-06 -2.04459e-09
0.109991 0.00171248 2.97039e-06 -1.99715e-09
0.111706 0.00171841 2.9644e-06 -1.94897e-09
0.113427 0.00172433 2.95855e-06 -1.90004e-09
0.115155 0.00173025 2.95285e-06 -1.85037e-09
0.116888 0.00173615 2.9473e-06 -1.79994e-09
0.118627 0.00174203 2.9419e-06 -1.74876e-09
0.120372 0.00174791 2.93666e-06 -1.69683e-09
0.122123 0.00175378 2.93157e-06 -1.64414e-09
0.12388 0.00175964 2.92663e-06 -1.59069e-09
0.125642 0.00176549 2.92186e-06 -1.53648e-09
0.12741 0.00177133 2.91725e-06 -1.4815e-09
0.129185 0.00177716 2.91281e-06 -1.42576e-09
0.130965 0.00178298 2.90853e-06 -1.36924e-09
0.132751 0.00178879 2.90442e-06 -1.31195e-09
0.134542 0.0017946 2.90049e-06 -1.25389e-09
0.13634 0.00180039 2.89673e-06 -1.19505e-09
0.138143 0.00180618 2.89314e-06 -1.13543e-09
0.139952 0.00181197 2.88973e-06 -1.07502e-09
0.141767 0.00181774 2.88651e-06 -1.01384e-09
0.143588 0.00182351 2.88347e-06 -9.51811e-10
0.145414 0.00182928 2.88061e-06 -8.89253e-10
0.147246 0.00183504 2.87794e-06 -8.24911e-10
0.149084 0.00184079 2.87547e-06 -7.6348e-10
0.150928 0.00184654 2.87318e-06 -6.87408e-10
0.152777 0.00185228 2.87112e-06 -6.62203e-10
0.154632 0.00185802 2.86913e-06 -4.43378e-10
0.156493 0.00186376 2.8678e-06 -9.4335e-10
0.15836 0.00186949 2.86497e-06 1.24308e-09
0.160232 0.00187523 2.8687e-06 -6.59245e-09
0.16211 0.00188094 2.84892e-06 2.29783e-08
0.163994 0.00188671 2.91786e-06 -8.70492e-08
0.165884 0.00189228 2.65671e-06 3.23915e-07
0.167779 0.00189857 3.62845e-06 -1.20948e-06
-0.0322867 0.000509946 2.08469e-16 -2.42235e-10
-0.0317767 0.000509945 -7.26703e-10 -5.65892e-10
-0.0312668 0.000509942 -2.42438e-09 -8.84353e-10
-0.0307569 0.000509935 -5.07744e-09 -1.19762e-09
-0.0302469 0.000509921 -8.67031e-09 -1.5057e-09
-0.029737 0.000509899 -1.31874e-08 -1.80858e-09
-0.0292271 0.000509867 -1.86131e-08 -2.10627e-09
-0.0287173 0.000509824 -2.4932e-08 -2.39876e-09
-0.0282075 0.000509767 -3.21282e-08 -2.68607e-09
-0.0276978 0.000509694 -4.01864e-08 -2.96817e-09
-0.0271881 0.000509605 -4.9091e-08 -3.2451e-09
-0.0266786 0.000509497 -5.88263e-08 -3.51683e-09
-0.0261691 0.000509369 -6.93767e-08 -3.78337e-09
-0.0256598 0.000509219 -8.07269e-08 -4.04472e-09
-0.0251507 0.000509045 -9.2861e-08 -4.3009e-09
-0.0246417 0.000508847 -1.05764e-07 -4.55187e-09
-0.024133 0.000508622 -1.19419e-07 -4.79768e-09
-0.0236245 0.000508368 -1.33812e-07 -5.0383e-09
-0.0231163 0.000508086 -1.48927e-07 -5.27375e-09
-0.0226083 0.000507772 -1.64749e-07 -5.50402e-09
-0.0221007 0.000507426 -1.81261e-07 -5.72913e-09
-0.0215935 0.000507046 -1.98448e-07 -5.94906e-09
-0.0210867 0.000506631 -2.16295e-07 -6.16384e-09
-0.0205803 0.00050618 -2.34787e-07 -6.37346e-09
-0.0200743 0.000505692 -2.53907e-07 -6.57791e-09
-0.0195689 0.000505164 -2.73641e-07 -6.77724e-09
-0.019064 0.000504597 -2.93972e-07 -6.97141e-09
-0.0185597 0.000503988 -3.14887e-07 -7.16045e-09
-0.018056 0.000503336 -3.36368e-07 -7.34435e-09
-0.017553 0.000502642 -3.58401e-07 -7.52314e-09
-0.0170508 0.000501902 -3.80971e-07 -7.6968e-09
-0.0165493 0.000501117 -4.04061e-07 -7.86536e-09
-0.0160485 0.000500286 -4.27657e-07 -8.02883e-09
-0.0155487 0.000499406 -4.51743e-07 -8.18719e-09
-0.0150498 0.000498478 -4.76305e-07 -8.34048e-09
-0.0145518 0.0004975 -5.01326e-07 -8.48869e-09
-0.0140548 0.000496472 -5.26793e-07 -8.63185e-09
-0.0135588 0.000495393 -5.52688e-07 -8.76995e-09
-0.013064 0.000494261 -5.78998e-07 -8.90301e-09
-0.0125703 0.000493076 -6.05707e-07 -9.03104e-09
-0.0120779 0.000491838 -6.328e-07 -9.15406e-09
-0.0115867 0.000490545 -6.60262e-07 -9.27207e-09
-0.0110968 0.000489197 -6.88078e-07 -9.38509e-09
-0.0106083 0.000487792 -7.16234e-07 -9.49315e-09
-0.0101212 0.000486331 -7.44713e-07 -9.59623e-09
-0.00963565 0.000484813 -7.73502e-07 -9.69437e-09
-0.00915162 0.000483237 -8.02585e-07 -9.78759e-09
-0.0086692 0.000481602 -8.31948e-07 -9.87589e-09
-0.00818844 0.000479909 -8.61575e-07 -9.95929e-09
-0.0077094 0.000478156 -8.91453e-07 -1.00378e-08
-0.00723214 0.000476343 -9.21567e-07 -1.01115e-08
-0.00675673 0.000474469 -9.51901e-07 -1.01803e-08
-0.00628322 0.000472535 -9.82442e-07 -1.02443e-08
-0.00581168 0.000470539 -1.01317e-06 -1.03035e-08
-0.00534217 0.000468482 -1.04409e-06 -1.03579e-08
-0.00487474 0.000466363 -1.07516e-06 -1.04075e-08
-0.00440946 0.000464181 -1.10638e-06 -1.04525e-08
-0.0039464 0.000461937 -1.13774e-06 -1.04927e-08
-0.00348561 0.00045963 -1.16922e-06 -1.05282e-08
-0.00302716 0.00045726 -1.2008e-06 -1.0559e-08
-0.00257111 0.000454827 -1.23248e-06 -1.05852e-08
-0.00211752 0.00045233 -1.26423e-06 -1.06067e-08
-0.00166647 0.00044977 -1.29605e-06 -1.06237e-08
-0.00121801 0.000447146 -1.32793e-06 -1.06361e-08
-0.000772198 0.000444458 -1.35983e-06 -1.0644e-08
-0.00032911 0.000441707 -1.39177e-06 -1.06473e-08
0.000111195 0.000438891 -1.42371e-06 -1.06462e-08
0.000548651 0.000436012 -1.45565e-06 -1.06406e-08
0.000983197 0.000433069 -1.48757e-06 -1.06306e-08
0.00141477 0.000430062 -1.51946e-06 -1.06162e-08
0.0018433 0.000426991 -1.55131e-06 -1.05974e-08
0.00226873 0.000423856 -1.5831e-06 -1.05743e-08
0.00269099 0.000420659 -1.61482e-06 -1.05469e-08
0.00311002 0.000417397 -1.64646e-06 -1.05152e-08
0.00352576 0.000414073 -1.67801e-06 -1.04793e-08
0.00393815 0.000410685 -1.70945e-06 -1.04392e-08
0.00434711 0.000407235 -1.74077e-06 -1.03949e-08
0.0047526 0.000403722 -1.77195e-06 -1.03465e-08
0.00515454 0.000400147 -1.80299e-06 -1.0294e-08
0.00555287 0.000396511 -1.83387e-06 -1.02375e-08
0.00594754 0.000392812 -1.86458e-06 -1.01769e-08
0.00633848 0.000389052 -1.89512e-06 -1.01123e-08
0.00672562 0.000385232 -1.92545e-06 -1.00438e-08
0.00710892 0.000381351 -1.95558e-06 -9.97142e-09
0.0074883 0.00037741 -1.9855e-06 -9.89515e-09
0.00786372 0.000373409 -2.01518e-06 -9.81505e-09
0.0082351 0.000369349 -2.04463e-06 -9.73118e-09
0.0086024 0.000365231 -2.07382e-06 -9.64356e-09
0.00896555 0.000361054 -2.10275e-06 -9.55224e-09
0.00932449 0.00035682 -2.13141e-06 -9.45727e-09
0.00967917 0.000352529 -2.15978e-06 -9.35868e-09
0.0100295 0.000348181 -2.18786e-06 -9.25653e-09
0.0103755 0.000343778 -2.21563e-06 -9.15085e-09
0.0107171 0.000339319 -2.24308e-06 -9.04169e-09
0.0110541 0.000334806 -2.2702e-06 -8.9291e-09
0.0113867 0.000330239 -2.29699e-06 -8.81312e-09
0.0117146 0.000325618 -2.32343e-06 -8.69381e-09
0.0120379 0.000320945 -2.34951e-06 -8.5712e-09
0.0123565 0.00031622 -2.37523e-06 -8.44534e-09
0.0126703 0.000311445 -2.40056e-06 -8.31629e-09
0.0129793 0.000306619 -2.42551e-06 -8.18409e-09
0.0132835 0.000301743 -2.45006e-06 -8.0488e-09
0.0135828 0.000296819 -2.47421e-06 -7.91045e-09
0.0138771 0.000291847 -2.49794e-06 -7.76911e-09
0.0141665 0.000286827 -2.52125e-06 -7.62481e-09
0.0144508 0.000281762 -2.54412e-06 -7.47763e-09
0.01473 0.000276651 -2.56656e-06 -7.3276e-09
0.0150041 0.000271496 -2.58854e-06 -7.17478e-09
0.015273 0.000266298 -2.61006e-06 -7.01922e-09
0.0155367 0.000261056 -2.63112e-06 -6.86097e-09
0.0157951 0.000255774 -2.6517e-06 -6.70009e-09
0.0160482 0.00025045 -2.6718e-06 -6.53664e-09
0.016296 0.000245087 -2.69141e-06 -6.37066e-09
0.0165383 0.000239685 -2.71053e-06 -6.20221e-09
0.0167753 0.000234245 -2.72913e-06 -6.03135e-09
0.0170068 0.000228769 -2.74723e-06 -5.85813e-09
0.0172328 0.000223257 -2.7648e-06 -5.6826e-09
0.0174533 0.00021771 -2.78185e-06 -5.50484e-09
0.0176682 0.00021213 -2.79836e-06 -5.32488e-09
0.0178776 0.000206517 -2.81434e-06 -5.14279e-09
0.0180813 0.000200873 -2.82977e-06 -4.95862e-09
0.0182793 0.000195199 -2.84464e-06 -4.77245e-09
0.0184717 0.000189495 -2.85896e-06 -4.5843e-09
0.0186583 0.000183764 -2.87271e-06 -4.39426e-09
0.0188392 0.000178005 -2.88589e-06 -4.20238e-09
0.0190143 0.000172221 -2.8985e-06 -4.00871e-09
0.0191836 0.000166412 -2.91053e-06 -3.81332e-09
0.0193471 0.000160579 -2.92197e-06 -3.61626e-09
0.0195048 0.000154724 -2.93282e-06 -3.4176e-09
0.0196566 0.000148848 -2.94307e-06 -3.21739e-09
0.0198025 0.000142953 -2.95272e-06 -3.0157e-09
0.0199424 0.000137038 -2.96177e-06 -2.81258e-09
0.0200765 0.000131106 -2.97021e-06 -2.60809e-09
0.0202047 0.000125158 -2.97803e-06 -2.4023e-09
0.0203268 0.000119195 -2.98524e-06 -2.19526e-09
0.020443 0.000113218 -2.99182e-06 -1.98705e-09
0.0205533 0.000107228 -2.99778e-06 -1.7777e-09
0.0206575 0.000101227 -3.00312e-06 -1.5673e-09
0.0207557 9.52161e-05 -3.00782e-06 -1.3559e-09
0.0208479 8.91964e-05 -3.01189e-06 -1.14355e-09
0.0209341 8.31692e-05 -3.01532e-06 -9.30332e-10
0.0210143 7.71358e-05 -3.01811e-06 -7.16294e-10
0.0210884 7.10974e-05 -3.02026e-06 -5.01502e-10
0.0211565 6.50554e-05 -3.02176e-06 -2.86015e-10
0.0212185 5.9011e-05 -3.02262e-06 -6.98996e-11
0.0212745 5.29656e-05 -3.02283e-06 1.4679e-10
0.0213244 4.69203e-05 -3.02239e-06 3.63984e-10
0.0213683 4.08766e-05 -3.0213e-06 5.81632e-10
0.0214062 3.48358e-05 -3.01955e-06 7.99657e-10
0.021438 2.87991e-05 -3.01715e-06 1.01801e-09
0.0214638 2.27678e-05 -3.0141e-06 1.23663e-09
0.0214835 1.67433e-05 -3.01039e-06 1.45545e-09
0.0214973 1.07269e-05 -3.00602e-06 1.6744e-09
0.021505 4.7199e-06 -3.001e-06 1.89344e-09
0.0215067 -1.27642e-06 -2.99532e-06 2.11249e-09
0.0215024 -7.26072e-06 -2.98898e-06 2.3315e-09
0.0214922 -1.32317e-05 -2.98199e-06 2.5504e-09
0.021476 -1.9188e-05 -2.97434e-06 2.76914e-09
0.0214538 -2.51284e-05 -2.96603e-06 2.98766e-09
0.0214257 -3.10515e-05 -2.95707e-06 3.20589e-09
0.0213917 -3.6956e-05 -2.94745e-06 3.42377e-09
0.0213518 -4.28406e-05 -2.93718e-06 3.64124e-09
0.021306 -4.87041e-05 -2.92625e-06 3.85825e-09
0.0212544 -5.4545e-05 -2.91468e-06 4.07474e-09
0.021197 -6.03621e-05 -2.90246e-06 4.29064e-09
0.0211337 -6.61542e-05 -2.88958e-06 4.50589e-09
0.0210647 -7.19198e-05 -2.87607e-06 4.72044e-09
0.0209899 -7.76578e-05 -2.8619e-06 4.93423e-09
0.0209094 -8.33668e-05 -2.8471e-06 5.1472e-09
0.0208231 -8.90456e-05 -2.83166e-06 5.35929e-09
0.0207313 -9.46928e-05 -2.81558e-06 5.57044e-09
0.0206338 -0.000100307 -2.79887e-06 5.78061e-09
0.0205307 -0.000105888 -2.78153e-06 5.98972e-09
0.020422 -0.000111433 -2.76356e-06 6.19772e-09
0.0203078 -0.000116941 -2.74497e-06 6.40457e-09
0.0201881 -0.000122412 -2.72575e-06 6.61019e-09
0.020063 -0.000127844 -2.70592e-06 6.81454e-09
0.0199325 -0.000133235 -2.68548e-06 7.01756e-09
0.0197966 -0.000138585 -2.66443e-06 7.21919e-09
0.0196553 -0.000143892 -2.64277e-06 7.41939e-09
0.0195088 -0.000149155 -2.62051e-06 7.61809e-09
0.019357 -0.000154374 -2.59766e-06 7.81525e-09
0.0192001 -0.000159545 -2.57421e-06 8.01081e-09
0.0190379 -0.00016467 -2.55018e-06 8.20472e-09
0.0188707 -0.000169746 -2.52556e-06 8.39692e-09
0.0186985 -0.000174772 -2.50037e-06 8.58737e-09
0.0185212 -0.000179747 -2.47461e-06 8.77601e-09
0.018339 -0.000184669 -2.44828e-06 8.9628e-09
0.0181519 -0.000189539 -2.42139e-06 9.14769e-09
0.0179599 -0.000194354 -2.39395e-06 9.33061e-09
0.0177632 -0.000199114 -2.36596e-06 9.51154e-09
0.0175617 -0.000203818 -2.33742e-06 9.69041e-09
0.0173556 -0.000208464 -2.30835e-06 9.86718e-09
0.0171448 -0.000213051 -2.27875e-06 1.00418e-08
0.0169295 -0.000217578 -2.24863e-06 1.02142e-08
0.0167097 -0.000222045 -2.21798e-06 1.03844e-08
0.0164854 -0.000226449 -2.18683e-06 1.05523e-08
0.0162568 -0.000230791 -2.15517e-06 1.07179e-08
0.0160239 -0.00023507 -2.12302e-06 1.08811e-08
0.0157867 -0.000239283 -2.09038e-06 1.10419e-08
0.0155453 -0.000243431 -2.05725e-06 1.12003e-08
0.0152998 -0.000247512 -2.02365e-06 1.13561e-08
0.0150503 -0.000251525 -1.98958e-06 1.15094e-08
0.0147968 -0.000255469 -1.95505e-06 1.16601e-08
0.0145394 -0.000259345 -1.92007e-06 1.18082e-08
0.0142782 -0.000263149 -1.88465e-06 1.19536e-08
0.0140131 -0.000266883 -1.84879e-06 1.20963e-08
0.0137444 -0.000270544 -1.8125e-06 1.22363e-08
0.0134721 -0.000274132 -1.77579e-06 1.23736e-08
0.0131962 -0.000277647 -1.73867e-06 1.2508e-08
0.0129168 -0.000281087 -1.70115e-06 1.26395e-08
0.012634 -0.000284451 -1.66323e-06 1.27682e-08
0.0123479 -0.000287739 -1.62492e-06 1.2894e-08
0.0120586 -0.00029095 -1.58624e-06 1.30168e-08
0.011766 -0.000294084 -1.54719e-06 1.31366e-08
0.0114704 -0.000297139 -1.50778e-06 1.32535e-08
0.0111718 -0.000300114 -1.46802e-06 1.33673e-08
0.0108702 -0.00030301 -1.42792e-06 1.3478e-08
0.0105658 -0.000305826 -1.38748e-06 1.35856e-08
0.0102586 -0.00030856 -1.34673e-06 1.36901e-08
0.00994871 -0.000311212 -1.30566e-06 1.37914e-08
0.0096362 -0.000313782 -1.26428e-06 1.38896e-08
0.00932117 -0.000316269 -1.22261e-06 1.39845e-08
0.00900369 -0.000318672 -1.18066e-06 1.40762e-08
0.00868385 -0.000320992 -1.13843e-06 1.41646e-08
0.00836174 -0.000323226 -1.09594e-06 1.42498e-08
0.00803743 -0.000325375 -1.05319e-06 1.43317e-08
0.00771102 -0.000327438 -1.01019e-06 1.44102e-08
0.00738258 -0.000329416 -9.66963e-07 1.44854e-08
0.00705221 -0.000331306 -9.23507e-07 1.45572e-08
0.00672 -0.000333109 -8.79835e-07 1.46257e-08
0.00638602 -0.000334825 -8.35958e-07 1.46907e-08
0.00605038 -0.000336453 -7.91886e-07 1.47524e-08
0.00571315 -0.000337993 -7.47628e-07 1.48105e-08
0.00537442 -0.000339443 -7.03197e-07 1.48653e-08
0.00503429 -0.000340805 -6.58601e-07 1.49166e-08
0.00469284 -0.000342078 -6.13851e-07 1.49644e-08
0.00435017 -0.00034326 -5.68958e-07 1.50087e-08
0.00400635 -0.000344353 -5.23932e-07 1.50495e-08
0.00366149 -0.000345356 -4.78784e-07 1.50868e-08
0.00331567 -0.000346268 -4.33524e-07 1.51205e-08
0.00296898 -0.00034709 -3.88162e-07 1.51508e-08
0.00262152 -0.000347821 -3.4271e-07 1.51775e-08
0.00227337 -0.000348461 -2.97177e-07 1.52006e-08
0.00192463 -0.00034901 -2.51575e-07 1.52202e-08
0.00157538 -0.000349467 -2.05915e-07 1.52363e-08
0.00122572 -0.000349833 -1.60206e-07 1.52488e-08
0.000875747 -0.000350108 -1.14459e-07 1.52577e-08
0.000525539 -0.000350291 -6.86864e-08 1.5263e-08
0.000175195 -0.000350383 -2.28972e-08 1.52648e-08
-0.000175195 -0.000350383 2.28972e-08 1.5263e-08
-0.000525539 -0.000350291 6.86864e-08 1.52577e-08
-0.000875747 -0.000350108 1.14459e-07 1.52488e-08
-0.00122572 -0.000349833 1.60206e-07 1.52363e-08
-0.00157538 -0.000349467 2.05915e-07 1.52202e-08
-0.00192463 -0.00034901 2.51575e-07 1.52006e-08
-0.00227337 -0.000348461 2.97177e-07 1.51775e-08
-0.00262152 -0.000347821 3.4271e-07 1.51508e-08
-0.00296898 -0.00034709 3.88162e-07 1.51205e-08
-0.00331567 -0.000346268 4.33524e-07 1.50868e-08
-0.00366149 -0.000345356 4.78784e-07 1.50495e-08
-0.00400635 -0.000344353 5.23932e-07 1.50087e-08
-0.00435017 -0.00034326 5.68958e-07 1.49644e-08
-0.00469284 -0.000342078 6.13851e-07 1.49166e-08
-0.00503429 -0.000340805 6.58601e-07 1.48653e-08
-0.00537442 -0.000339443 7.03197e-07 1.48105e-08
-0.00571315 -0.000337993 7.47628e-07 1.47524e-08
-0.00605038 -0.000336453 7.91886e-07 1.46907e-08
-0.00638602 -0.000334825 8.35958e-07 1.46257e-08
-0.00672 -0.000333109 8.79835e-07 1.45572e-08
-0.00705221 -0.000331306 9.23507e-07 1.44854e-08
-0.00738258 -0.000329416 9.66963e-07 1.44102e-08
-0.00771102 -0.000327438 1.01019e-06 1.43317e-08
-0.00803743 -0.000325375 1.05319e-06 1.42498e-08
-0.00836174 -0.000323226 1.09594e-06 1.41646e-08
-0.00868385 -0.000320992 1.13843e-06 1.40762e-08
-0.00900369 -0.000318672 1.18066e-06 1.39845e-08
-0.00932117 -0.000316269 1.22261e-06 1.38896e-08
-0.0096362 -0.000313782 1.26428e-06 1.37914e-08
-0.00994871 -0.000311212 1.30566e-06 1.36901e-08
-0.0102586 -0.00030856 1.34673e-06 1.35856e-08
-0.0105658 -0.000305826 1.38748e-06 1.3478e-08
-0.0108702 -0.00030301 1.42792e-06 1.33673e-08
-0.0111718 -0.000300114 1.46802e-06 1.32535e-08
-0.0114704 -0.000297139 1.50778e-06 1.31366e-08
-0.011766 -0.000294084 1.54719e-06 1.30168e-08
-0.0120586 -0.00029095 1.58624e-06 1.2894e-08
-0.0123479 -0.000287739 1.62492e-06 1.27682e-08
-0.012634 -0.000284451 1.66323e-06 1.26395e-08
-0.0129168 -0.000281087 1.70115e-06 1.2508e-08
-0.0131962 -0.000277647 1.73867e-06 1.23736e-08
-0.0134721 -0.000274132 1.77579e-06 1.22363e-08
-0.0137444 -0.000270544 1.8125e-06 1.20963e-08
-0.0140131 -0.000266883 1.84879e-06 1.19536e-08
-0.0142782 -0.000263149 1.88465e-06 1.18082e-08
-0.0145394 -0.000259345 1.92007e-06 1.16601e-08
-0.0147968 -0.000255469 1.95505e-06 1.15094e-08
-0.0150503 -0.000251525 1.98958e-06 1.13561e-08
-0.0152998 -0.000247512 2.02365e-06 1.12003e-08
-0.0155453 -0.000243431 2.05725e-06 1.10419e-08
-0.0157867 -0.000239283 2.09038e-06 1.08811e-08
-0.0160239 -0.00023507 2.12302e-06 1.07179e-08
-0.0162568 -0.000230791 2.15517e-06 1.05523e-08
-0.0164854 -0.000226449 2.18683e-06 1.03844e-08
-0.0167097 -0.000222045 2.21798e-06 1.02142e-08
-0.0169295 -0.000217578 2.24863e-06 1.00418e-08
-0.0171448 -0.000213051 2.27875e-06 9.86718e-09
-0.0173556 -0.000208464 2.30835e-06 9.69041e-09
-0.0175617 -0.000203818 2.33742e-06 9.51154e-09
-0.0177632 -0.000199114 2.36596e-06 9.33061e-09
-0.0179599 -0.000194354 2.39395e-06 9.14769e-09
-0.0181519 -0.000189539 2.42139e-06 8.9628e-09
-0.018339 -0.000184669 2.44828e-06 8.77602e-09
-0.0185212 -0.000179747 2.47461e-06 8.58737e-09
-0.0186985 -0.000174772 2.50037e-06 8.39692e-09
-0.0188707 -0.000169746 2.52556e-06 8.20471e-09
-0.0190379 -0.00016467 2.55018e-06 8.01081e-09
-0.0192001 -0.000159545 2.57421e-06 7.81525e-09
-0.019357 -0.000154374 2.59766e-06 7.61809e-09
-0.0195088 -0.000149155 2.62051e-06 7.41939e-09
-0.0196553 -0.000143892 2.64277e-06 7.21919e-09
-0.0197966 -0.000138585 2.66443e-06 7.01756e-09
-0.0199325 -0.000133235 2.68548e-06 6.81454e-09
-0.020063 -0.000127844 2.70592e-06 6.61019e-09
-0.0201881 -0.000122412 2.72575e-06 6.40456e-09
-0.0203078 -0.000116941 2.74497e-06 6.19772e-09
-0.020422 -0.000111433 2.76356e-06 5.98972e-09
-0.0205307 -0.000105888 2.78153e-06 5.78061e-09
-0.0206338 -0.000100307 2.79887e-06 5.57044e-09
-0.0207313 -9.46928e-05 2.81558e-06 5.35929e-09
-0.0208231 -8.90456e-05 2.83166e-06 5.1472e-09
-0.0209094 -8.33668e-05 2.8471e-06 4.93423e-09
-0.0209899 -7.76578e-05 2.8619e-06 4.72044e-09
-0.0210647 -7.19198e-05 2.87607e-06 4.50589e-09
-0.0211337 -6.61542e-05 2.88958e-06 4.29064e-09
-0.021197 -6.03621e-05 2.90246e-06 4.07474e-09
-0.0212544 -5.4545e-05 2.91468e-06 3.85826e-09
-0.021306 -4.87041e-05 2.92625e-06 3.64124e-09
-0.0213518 -4.28406e-05 2.93718e-06 3.42377e-09
-0.0213917 -3.6956e-05 2.94745e-06 3.20589e-09
-0.0214257 -3.10515e-05 2.95707e-06 2.98766e-09
-0.0214538 -2.51284e-05 2.96603e-06 2.76914e-09
-0.021476 -1.9188e-05 2.97434e-06 2.5504e-09
-0.0214922 -1.32317e-05 2.98199e-06 2.3315e-09
-0.0215024 -7.26072e-06 2.98898e-06 2.11249e-09
-0.0215067 -1.27642e-06 2.99532e-06 1.89344e-09
-0.021505 4.7199e-06 3.001e-06 1.6744e-09
-0.0214973 1.07269e-05 3.00602e-06 1.45545e-09
-0.0214835 1.67433e-05 3.01039e-06 1.23663e-09
-0.0214638 2.27678e-05 3.0141e-06 1.01801e-09
-0.021438 2.87991e-05 3.01715e-06 7.99656e-10
-0.0214062 3.48358e-05 3.01955e-06 5.81632e-10
-0.0213683 4.08766e-05 3.0213e-06 3.63983e-10
-0.0213244 4.69203e-05 3.02239e-06 1.46791e-10
-0.0212745 5.29656e-05 3.02283e-06 -6.98997e-11
-0.0212185 5.9011e-05 3.02262e-06 -2.86015e-10
-0.0211565 6.50554e-05 3.02176e-06 -5.01502e-10
-0.0210884 7.10974e-05 3.02026e-06 -7.16294e-10
-0.0210143 7.71358e-05 3.01811e-06 -9.30332e-10
-0.0209341 8.31692e-05 3.01532e-06 -1.14355e-09
-0.0208479 8.91964e-05 3.01189e-06 -1.3559e-09
-0.0207557 9.52161e-05 3.00782e-06 -1.5673e-09
-0.0206575 0.000101227 3.00312e-06 -1.7777e-09
-0.0205533 0.000107228 2.99778e-06 -1.98704e-09
-0.020443 0.000113218 2.99182e-06 -2.19527e-09
-0.0203268 0.000119195 2.98524e-06 -2.4023e-09
-0.0202047 0.000125158 2.97803e-06 -2.60809e-09
-0.0200765 0.000131106 2.97021e-06 -2.81258e-09
-0.0199424 0.000137038 2.96177e-06 -3.0157e-09
-0.0198025 0.000142953 2.95272e-06 -3.21739e-09
-0.0196566 0.000148848 2.94307e-06 -3.4176e-09
-0.0195048 0.000154724 2.93282e-06 -3.61627e-09
-0.0193471 0.000160579 2.92197e-06 -3.81332e-09
-0.0191836 0.000166412 2.91053e-06 -4.00871e-09
-0.0190143 0.000172221 2.8985e-06 -4.20238e-09
-0.0188392 0.000178005 2.88589e-06 -4.39426e-09
-0.0186583 0.000183764 2.87271e-06 -4.5843e-09
-0.0184717 0.000189495 2.85896e-06 -4.77244e-09
-0.0182793 0.000195199 2.84464e-06 -4.95863e-09
-0.0180813 0.000200873 2.82977e-06 -5.14279e-09
-0.0178776 0.000206517 2.81434e-06 -5.32488e-09
-0.0176682 0.00021213 2.79836e-06 -5.50484e-09
-0.0174533 0.00021771 2.78185e-06 -5.6826e-09
-0.0172328 0.000223257 2.7648e-06 -5.85813e-09
-0.0170068 0.000228769 2.74723e-06 -6.03135e-09
-0.0167753 0.000234245 2.72913e-06 -6.20221e-09
-0.0165383 0.000239685 2.71053e-06 -6.37066e-09
-0.016296 0.000245087 2.69141e-06 -6.53664e-09
-0.0160482 0.00025045 2.6718e-06 -6.70009e-09
-0.0157951 0.000255774 2.6517e-06 -6.86097e-09
-0.0155367 0.000261056 2.63112e-06 -7.01922e-09
-0.015273 0.000266298 2.61006e-06 -7.17478e-09
-0.0150041 0.000271496 2.58854e-06 -7.3276e-09
-0.01473 0.000276651 2.56656e-06 -7.47763e-09
-0.0144508 0.000281762 2.54412e-06 -7.62481e-09
-0.0141665 0.000286827 2.52125e-06 -7.76911e-09
-0.0138771 0.000291847 2.49794e-06 -7.91045e-09
-0.0135828 0.000296819 2.47421e-06 -8.04879e-09
-0.0132835 0.000301743 2.45006e-06 -8.18409e-09
-0.0129793 0.000306619 2.42551e-06 -8.31629e-09
-0.0126703 0.000311445 2.40056e-06 -8.44534e-09
-0.0123565 0.00031622 2.37523e-06 -8.5712e-09
-0.0120379 0.000320945 2.34951e-06 -8.69381e-09
-0.0117146 0.000325618 2.32343e-06 -8.81312e-09
-0.0113867 0.000330239 2.29699e-06 -8.9291e-09
-0.0110541 0.000334806 2.2702e-06 -9.04169e-09
-0.0107171 0.000339319 2.24308e-06 -9.15085e-09
-0.0103755 0.000343778 2.21563e-06 -9.25652e-09
-0.0100295 0.000348181 2.18786e-06 -9.35868e-09
-0.00967917 0.000352529 2.15978e-06 -9.45726e-09
-0.00932449 0.00035682 2.13141e-06 -9.55224e-09
-0.00896555 0.000361054 2.10275e-06 -9.64355e-09
-0.0086024 0.000365231 2.07382e-06 -9.73118e-09
-0.0082351 0.000369349 2.04463e-06 -9.81505e-09
-0.00786372 0.000373409 2.01518e-06 -9.89515e-09
-0.0074883 0.00037741 1.9855e-06 -9.97142e-09
-0.00710892 0.000381351 1.95558e-06 -1.00438e-08
-0.00672562 0.000385232 1.92545e-06 -1.01123e-08
-0.00633848 0.000389052 1.89512e-06 -1.01769e-08
-0.00594754 0.000392812 1.86458e-06 -1.02375e-08
-0.00555287 0.000396511 1.83387e-06 -1.0294e-08
-0.00515454 0.000400147 1.80299e-06 -1.03465e-08
-0.0047526 0.000403722 1.77195e-06 -1.03949e-08
-0.00434711 0.000407235 1.74077e-06 -1.04392e-08
-0.00393815 0.000410685 1.70945e-06 -1.04793e-08
-0.00352576 0.000414073 1.67801e-06 -1.05152e-08
-0.00311002 0.000417397 1.64646e-06 -1.05469e-08
-0.00269099 0.000420659 1.61482e-06 -1.05743e-08
-0.00226873 0.000423856 1.5831e-06 -1.05974e-08
-0.0018433 0.000426991 1.55131e-06 -1.06162e-08
-0.00141477 0.000430062 1.51946e-06 -1.06306e-08
-0.000983197 0.000433069 1.48757e-06 -1.06406e-08
-0.000548651 0.000436012 1.45565e-06 -1.06462e-08
-0.000111195 0.000438891 1.42371e-06 -1.06473e-08
0.00032911 0.000441707 1.39177e-06 -1.0644e-08
0.000772198 0.000444458 1.35983e-06 -1.06361e-08
0.00121801 0.000447146 1.32793e-06 -1.06237e-08
0.00166647 0.00044977 1.29605e-06 -1.06067e-08
0.00211752 0.00045233 1.26423e-06 -1.05852e-08
0.00257111 0.000454827 1.23248e-06 -1.0559e-08
0.00302716 0.00045726 1.2008e-06 -1.05282e-08
0.00348561 0.00045963 1.16922e-06 -1.04927e-08
0.0039464 0.000461937 1.13774e-06 -1.04525e-08
0.00440946 0.000464181 1.10638e-06 -1.04075e-08
0.00487474 0.000466363 1.07516e-06 -1.03579e-08
0.00534217 0.000468482 1.04409e-06 -1.03035e-08
0.00581168 0.000470539 1.01317e-06 -1.02443e-08
0.00628322 0.000472535 9.82442e-07 -1.01803e-08
0.00675673 0.000474469 9.51901e-07 -1.01115e-08
0.00723214 0.000476343 9.21567e-07 -1.00378e-08
0.0077094 0.000478156 8.91453e-07 -9.95928e-09
0.00818844 0.000479909 8.61575e-07 -9.87589e-09
0.0086692 0.000481602 8.31948e-07 -9.78758e-09
0.00915162 0.000483237 8.02585e-07 -9.69438e-09
0.00963565 0.000484813 7.73502e-07 -9.59623e-09
0.0101212 0.000486331 7.44713e-07 -9.49315e-09
0.0106083 0.000487792 7.16234e-07 -9.3851e-09
0.0110968 0.000489197 6.88078e-07 -9.27207e-09
0.0115867 0.000490545 6.60262e-07 -9.15406e-09
0.0120779 0.000491838 6.328e-07 -9.03104e-09
0.0125703 0.000493076 6.05707e-07 -8.90301e-09
0.013064 0.000494261 5.78998e-07 -8.76995e-09
0.0135588 0.000495393 5.52688e-07 -8.63185e-09
0.0140548 0.000496472 5.26793e-07 -8.48869e-09
0.0145518 0.0004975 5.01326e-07 -8.34048e-09
0.0150498 0.000498478 4.76305e-07 -8.18719e-09
0.0155487 0.000499406 4.51743e-07 -8.02882e-09
0.0160485 0.000500286 4.27657e-07 -7.86536e-09
0.0165493 0.000501117 4.04061e-07 -7.6968e-09
0.0170508 0.000501902 3.80971e-07 -7.52313e-09
0.017553 0.000502642 3.58401e-07 -7.34435e-09
0.018056 0.000503336 3.36368e-07 -7.16044e-09
0.0185597 0.000503988 3.14887e-07 -6.97141e-09
0.019064 0.000504597 2.93972e-07 -6.77723e-09
0.0195689 0.000505164 2.73641e-07 -6.57792e-09
0.0200743 0.000505692 2.53907e-07 -6.37346e-09
0.0205803 0.00050618 2.34787e-07 -6.16384e-09
0.0210867 0.000506631 2.16295e-07 -5.94907e-09
0.0215935 0.000507046 1.98448e-07 -5.72913e-09
0.0221007 0.000507426 1.81261e-07 -5.50402e-09
0.0226083 0.000507772 1.64749e-07 -5.27375e-09
0.0231163 0.000508086 1.48927e-07 -5.0383e-09
0.0236245 0.000508368 1.33812e-07 -4.79768e-09
0.024133 0.000508622 1.19419e-07 -4.55187e-09
0.0246417 0.000508847 1.05764e-07 -4.3009e-09
0.0251507 0.000509045 9.2861e-08 -4.04472e-09
0.0256598 0.000509219 8.07269e-08 -3.78338e-09
0.0261691 0.000509369 6.93767e-08 -3.51682e-09
0.0266786 0.000509497 5.88263e-08 -3.2451e-09
0.0271881 0.000509605 4.9091e-08 -2.96817e-09
0.0276978 0.000509694 4.01864e-08 -2.68607e-09
0.0282075 0.000509767 3.21282e-08 -2.39876e-09
0.0287173 0.000509824 2.4932e-08 -2.10627e-09
0.0292271 0.000509867 1.86131e-08 -1.80858e-09
0.029737 0.000509899 1.31874e-08 -1.5057e-09
0.0302469 0.000509921 8.6703e-09 -1.19762e-09
0.0307569 0.000509935 5.07745e-09 -8.84358e-10
0.0312668 0.000509942 2.42437e-09 -5.6589e-10
0.0317767 0.000509945 7.26702e-10 -2.42234e-10
-0.0175107 0.000438386 3.18495e-17 -2.7933e-07
-0.0170726 0.000437548 -8.37989e-07 7.349e-08
-0.0166358 0.000436093 -6.17519e-07 -2.17797e-08
-0.0162003 0.000434792 -6.82858e-07 3.03494e-09
-0.0157662 0.000433436 -6.73753e-07 -4.30788e-09
-0.0153335 0.000432075 -6.86677e-07 -3.01515e-09
-0.0149021 0.000430693 -6.95722e-07 -4.0174e-09
-0.0144721 0.00042929 -7.07775e-07 -4.38583e-09
-0.0140435 0.000427861 -7.20932e-07 -4.9053e-09
-0.0136164 0.000426404 -7.35648e-07 -5.36554e-09
-0.0131907 0.000424917 -7.51745e-07 -5.82299e-09
-0.0127666 0.000423396 -7.69214e-07 -6.26256e-09
-0.0123439 0.000421839 -7.88001e-07 -6.68839e-09
-0.0119229 0.000420243 -8.08066e-07 -7.09942e-09
-0.0115035 0.000418605 -8.29365e-07 -7.49601e-09
-0.0110857 0.000416924 -8.51853e-07 -7.87813e-09
-0.0106696 0.000415197 -8.75487e-07 -8.24588e-09
-0.0102553 0.000413421 -9.00225e-07 -8.59929e-09
-0.00984281 0.000411595 -9.26023e-07 -8.93845e-09
-0.00943215 0.000409716 -9.52838e-07 -9.26339e-09
-0.0090234 0.000407782 -9.80628e-07 -9.57421e-09
-0.00861661 0.000405792 -1.00935e-06 -9.87096e-09
-0.00821183 0.000403744 -1.03896e-06 -1.01537e-08
-0.00780914 0.000401636 -1.06942e-06 -1.04225e-08
-0.00740858 0.000399466 -1.10069e-06 -1.06775e-08
-0.00701023 0.000397232 -1.13272e-06 -1.09187e-08
-0.00661414 0.000394934 -1.16548e-06 -1.11462e-08
-0.00622038 0.00039257 -1.19892e-06 -1.13601e-08
-0.00582902 0.000390138 -1.233e-06 -1.15604e-08
-0.00544013 0.000387637 -1.26768e-06 -1.17474e-08
-0.00505377 0.000385066 -1.30292e-06 -1.19209e-08
-0.00467002 0.000382425 -1.33869e-06 -1.20812e-08
-0.00428895 0.000379711 -1.37493e-06 -1.22283e-08
-0.00391062 0.000376925 -1.41161e-06 -1.23623e-08
-0.00353512 0.000374064 -1.4487e-06 -1.24833e-08
-0.00316252 0.000371129 -1.48615e-06 -1.25914e-08
-0.00279289 0.000368119 -1.52393e-06 -1.26868e-08
-0.00242631 0.000365033 -1.56199e-06 -1.27695e-08
-0.00206285 0.000361871 -1.60029e-06 -1.28396e-08
-0.00170259 0.000358632 -1.63881e-06 -1.28973e-08
-0.00134561 0.000355316 -1.6775e-06 -1.29426e-08
-0.000991985 0.000351922 -1.71633e-06 -1.29757e-08
-0.000641793 0.00034845 -1.75526e-06 -1.29966e-08
-0.000295111 0.000344901 -1.79425e-06 -1.30056e-08
4.79826e-05 0.000341273 -1.83327e-06 -1.30027e-08
0.00038741 0.000337568 -1.87227e-06 -1.29881e-08
0.000723092 0.000333784 -1.91124e-06 -1.29619e-08
0.00105495 0.000329923 -1.95012e-06 -1.29242e-08
0.00138291 0.000325984 -1.9889e-06 -1.28752e-08
0.00170689 0.000321967 -2.02752e-06 -1.28149e-08
0.00202682 0.000317874 -2.06597e-06 -1.27436e-08
0.00234262 0.000313704 -2.1042e-06 -1.26614e-08
0.0026542 0.000309457 -2.14218e-06 -1.25684e-08
0.00296151 0.000305135 -2.17989e-06 -1.24648e-08
0.00326445 0.000300738 -2.21728e-06 -1.23507e-08
0.00356296 0.000296266 -2.25433e-06 -1.22262e-08
0.00385696 0.000291721 -2.29101e-06 -1.20916e-08
0.00414637 0.000287103 -2.32729e-06 -1.1947e-08
0.00443114 0.000282412 -2.36313e-06 -1.17926e-08
0.00471118 0.000277651 -2.39851e-06 -1.16284e-08
0.00498642 0.000272819 -2.43339e-06 -1.14548e-08
0.00525679 0.000267918 -2.46776e-06 -1.12718e-08
0.00552223 0.000262948 -2.50157e-06 -1.10796e-08
0.00578266 0.000257912 -2.53481e-06 -1.08784e-08
0.00603803 0.00025281 -2.56745e-06 -1.06684e-08
0.00628826 0.000247643 -2.59945e-06 -1.04497e-08
0.0065333 0.000242413 -2.6308e-06 -1.02226e-08
0.00677307 0.00023712 -2.66147e-06 -9.98716e-09
0.00700752 0.000231767 -2.69143e-06 -9.74362e-09
0.00723658 0.000226355 -2.72066e-06 -9.49216e-09
0.00746021 0.000220886 -2.74914e-06 -9.23297e-09
0.00767834 0.00021536 -2.77684e-06 -8.96622e-09
0.00789091 0.000209779 -2.80373e-06 -8.69214e-09
0.00809788 0.000204145 -2.82981e-06 -8.41088e-09
0.00829918 0.000198461 -2.85504e-06 -8.12268e-09
0.00849478 0.000192726 -2.87941e-06 -7.8277e-09
0.00868462 0.000186944 -2.90289e-06 -7.52617e-09
0.00886865 0.000181116 -2.92547e-06 -7.21827e-09
0.00904684 0.000175243 -2.94713e-06 -6.90421e-09
0.00921912 0.000169328 -2.96784e-06 -6.58419e-09
0.00938548 0.000163373 -2.98759e-06 -6.25841e-09
0.00954586 0.000157379 -3.00637e-06 -5.9271e-09
0.00970022 0.000151348 -3.02415e-06 -5.59044e-09
0.00984854 0.000145283 -3.04092e-06 -5.24865e-09
0.00999078 0.000139185 -3.05667e-06 -4.90195e-09
0.0101269 0.000133057 -3.07137e-06 -4.55053e-09
0.0102569 0.000126901 -3.08502e-06 -4.19463e-09
0.0103807 0.000120718 -3.09761e-06 -3.83444e-09
0.0104983 0.000114512 -3.10911e-06 -3.47019e-09
0.0106097 0.000108283 -3.11952e-06 -3.10208e-09
0.0107149 0.000102035 -3.12883e-06 -2.73033e-09
0.0108138 9.57687e-05 -3.13702e-06 -2.35517e-09
0.0109064 8.94876e-05 -3.14408e-06 -1.9768e-09
0.0109927 8.31935e-05 -3.15002e-06 -1.59545e-09
0.0110728 7.68887e-05 -3.1548e-06 -1.21133e-09
0.0111465 7.05755e-05 -3.15844e-06 -8.24656e-10
0.0112139 6.42561e-05 -3.16091e-06 -4.35662e-10
0.011275 5.7933e-05 -3.16222e-06 -4.45397e-11
0.0113298 5.16085e-05 -3.16235e-06 3.48464e-10
0.0113782 4.52848e-05 -3.1613e-06 7.43151e-10
0.0114204 3.89644e-05 -3.15908e-06 1.13929e-09
0.0114562 3.26497e-05 -3.15566e-06 1.53667e-09
0.0114857 2.6343e-05 -3.15105e-06 1.93507e-09
0.0115089 2.00467e-05 -3.14524e-06 2.33427e-09
0.0115258 1.37632e-05 -3.13824e-06 2.73405e-09
0.0115364 7.49494e-06 -3.13004e-06 3.13421e-09
0.0115408 1.24427e-06 -3.12063e-06 3.53451e-09
0.0115389 -4.9864e-06 -3.11003e-06 3.93475e-09
0.0115308 -1.11947e-05 -3.09823e-06 4.33471e-09
0.0115165 -1.73781e-05 -3.08522e-06 4.73417e-09
0.0114961 -2.35343e-05 -3.07102e-06 5.13293e-09
0.0114695 -2.9661e-05 -3.05562e-06 5.53077e-09
0.0114367 -3.57556e-05 -3.03903e-06 5.92748e-09
0.011398 -4.18159e-05 -3.02125e-06 6.32284e-09
0.0113531 -4.78394e-05 -3.00228e-06 6.71666e-09
0.0113023 -5.38238e-05 -2.98213e-06 7.10871e-09
0.0112455 -5.97668e-05 -2.9608e-06 7.4988e-09
0.0111828 -6.56659e-05 -2.93831e-06 7.88673e-09
0.0111142 -7.15188e-05 -2.91465e-06 8.27228e-09
0.0110397 -7.73233e-05 -2.88983e-06 8.65526e-09
0.0109595 -8.3077e-05 -2.86386e-06 9.03546e-09
0.0108736 -8.87776e-05 -2.83676e-06 9.4127e-09
0.010782 -9.44229e-05 -2.80852e-06 9.78676e-09
0.0106848 -0.000100011 -2.77916e-06 1.01575e-08
0.010582 -0.000105538 -2.74869e-06 1.05246e-08
0.0104737 -0.000111004 -2.71711e-06 1.0888e-08
0.01036 -0.000116406 -2.68445e-06 1.12475e-08
0.0102409 -0.000121741 -2.65071e-06 1.16029e-08
0.0101166 -0.000127008 -2.6159e-06 1.19539e-08
0.00998695 -0.000132203 -2.58003e-06 1.23005e-08
0.00985218 -0.000137327 -2.54313e-06 1.26424e-08
0.00971232 -0.000142375 -2.50521e-06 1.29795e-08
0.00956745 -0.000147346 -2.46627e-06 1.33115e-08
0.00941765 -0.000152239 -2.42633e-06 1.36384e-08
0.009263 -0.000157051 -2.38542e-06 1.396e-08
0.00910358 -0.00016178 -2.34354e-06 1.4276e-08
0.00893947 -0.000166424 -2.30071e-06 1.45863e-08
0.00877076 -0.000170982 -2.25695e-06 1.48908e-08
0.00859754 -0.000175451 -2.21228e-06 1.51894e-08
0.00841989 -0.00017983 -2.16671e-06 1.54818e-08
0.00823791 -0.000184117 -2.12027e-06 1.57678e-08
0.00805169 -0.00018831 -2.07296e-06 1.60475e-08
0.00786132 -0.000192408 -2.02482e-06 1.63206e-08
0.0076669 -0.000196409 -1.97586e-06 1.65869e-08
0.00746854 -0.00020031 -1.9261e-06 1.68464e-08
0.00726632 -0.000204112 -1.87556e-06 1.70989e-08
0.00706035 -0.000207812 -1.82426e-06 1.73442e-08
0.00685073 -0.000211408 -1.77223e-06 1.75824e-08
0.00663756 -0.0002149 -1.71948e-06 1.78131e-08
0.00642096 -0.000218286 -1.66604e-06 1.80364e-08
0.00620103 -0.000221564 -1.61193e-06 1.8252e-08
0.00597787 -0.000224733 -1.55718e-06 1.846e-08
0.0057516 -0.000227792 -1.5018e-06 1.86601e-08
0.00552232 -0.000230739 -1.44582e-06 1.88523e-08
0.00529016 -0.000233574 -1.38926e-06 1.90364e-08
0.00505521 -0.000236296 -1.33215e-06 1.92124e-08
0.0048176 -0.000238903 -1.27451e-06 1.93803e-08
0.00457745 -0.000241393 -1.21637e-06 1.95398e-08
0.00433486 -0.000243768 -1.15775e-06 1.96909e-08
0.00408995 -0.000246024 -1.09868e-06 1.98335e-08
0.00384285 -0.000248162 -1.03918e-06 1.99676e-08
0.00359367 -0.00025018 -9.79277e-07 2.00931e-08
0.00334253 -0.000252079 -9.18998e-07 2.02099e-08
0.00308955 -0.000253856 -8.58368e-07 2.0318e-08
0.00283486 -0.000255512 -7.97414e-07 2.04172e-08
0.00257857 -0.000257045 -7.36162e-07 2.05076e-08
0.00232081 -0.000258456 -6.74639e-07 2.05891e-08
0.0020617 -0.000259744 -6.12872e-07 2.06616e-08
0.00180136 -0.000260907 -5.50887e-07 2.07251e-08
0.00153992 -0.000261947 -4.88712e-07 2.07796e-08
0.00127751 -0.000262862 -4.26373e-07 2.0825e-08
0.00101424 -0.000263652 -3.63898e-07 2.08613e-08
0.000750245 -0.000264318 -3.01314e-07 2.08884e-08
0.000485647 -0.000264857 -2.38649e-07 2.09065e-08
0.000220572 -0.000265272 -1.7593e-07 2.09153e-08
-4.4855e-05 -0.000265561 -1.13184e-07 2.0915e-08
-0.000310508 -0.000265725 -5.04389e-08 2.09054e-08
-0.000576263 -0.000265763 1.22775e-08 2.08867e-08
-0.000841993 -0.000265676 7.49377e-08 2.08588e-08
-0.00110757 -0.000265463 1.37514e-07 2.08218e-08
-0.00137288 -0.000265126 1.9998e-07 2.07755e-08
-0.00163778 -0.000264664 2.62306e-07 2.07201e-08
-0.00190216 -0.000264077 3.24466e-07 2.06555e-08
-0.00216589 -0.000263366 3.86433e-07 2.05818e-08
-0.00242885 -0.000262531 4.48178e-07 2.04991e-08
-0.00269092 -0.000261573 5.09676e-07 2.04072e-08
-0.00295196 -0.000260493 5.70897e-07 2.03064e-08
-0.00321186 -0.00025929 6.31817e-07 2.01965e-08
-0.0034705 -0.000257966 6.92406e-07 2.00777e-08
-0.00372775 -0.000256521 7.52639e-07 1.99501e-08
-0.0039835 -0.000254956 8.12489e-07 1.98135e-08
-0.00423762 -0.000253271 8.7193e-07 1.96682e-08
-0.00449 -0.000251468 9.30935e-07 1.95141e-08
-0.00474052 -0.000249548 9.89477e-07 1.93514e-08
-0.00498906 -0.000247511 1.04753e-06 1.91801e-08
-0.00523551 -0.000245358 1.10507e-06 1.90003e-08
-0.00547974 -0.000243091 1.16207e-06 1.8812e-08
-0.00572165 -0.000240711 1.21851e-06 1.86154e-08
-0.00596112 -0.000238218 1.27435e-06 1.84105e-08
-0.00619805 -0.000235614 1.32959e-06 1.81974e-08
-0.00643231 -0.0002329 1.38418e-06 1.79761e-08
-0.00666381 -0.000230078 1.43811e-06 1.77469e-08
-0.00689243 -0.000227148 1.49135e-06 1.75098e-08
-0.00711807 -0.000224113 1.54388e-06 1.72649e-08
-0.00734063 -0.000220974 1.59567e-06 1.70122e-08
-0.00755999 -0.000217731 1.64671e-06 1.6752e-08
-0.00777605 -0.000214388 1.69696e-06 1.64844e-08
-0.00798873 -0.000210944 1.74642e-06 1.62093e-08
-0.00819791 -0.000207403 1.79505e-06 1.59271e-08
-0.0084035 -0.000203765 1.84283e-06 1.56377e-08
-0.00860541 -0.000200032 1.88974e-06 1.53413e-08
-0.00880354 -0.000196207 1.93576e-06 1.50381e-08
-0.00899779 -0.00019229 1.98088e-06 1.47282e-08
-0.00918809 -0.000188284 2.02506e-06 1.44117e-08
-0.00937433 -0.000184191 2.0683e-06 1.40887e-08
-0.00955644 -0.000180012 2.11056e-06 1.37595e-08
-0.00973433 -0.00017575 2.15184e-06 1.34241e-08
-0.00990791 -0.000171406 2.19211e-06 1.30827e-08
-0.0100771 -0.000166982 2.23136e-06 1.27354e-08
-0.0102418 -0.000162481 2.26957e-06 1.23825e-08
-0.010402 -0.000157905 2.30672e-06 1.2024e-08
-0.0105576 -0.000153255 2.34279e-06 1.16601e-08
-0.0107085 -0.000148535 2.37777e-06 1.1291e-08
-0.0108547 -0.000143745 2.41164e-06 1.09169e-08
-0.010996 -0.000138889 2.44439e-06 1.05378e-08
-0.0111324 -0.000133969 2.47601e-06 1.01541e-08
-0.0112639 -0.000128987 2.50647e-06 9.76581e-09
-0.0113904 -0.000123944 2.53577e-06 9.37314e-09
-0.0115118 -0.000118845 2.56388e-06 8.97627e-09
-0.0116281 -0.00011369 2.59081e-06 8.57539e-09
-0.0117392 -0.000108483 2.61654e-06 8.17066e-09
-0.011845 -0.000103225 2.64105e-06 7.76227e-09
-0.0119456 -9.79196e-05 2.66434e-06 7.35041e-09
-0.0120408 -9.25689e-05 2.68639e-06 6.93525e-09
-0.0121307 -8.71753e-05 2.7072e-06 6.51698e-09
-0.0122152 -8.17413e-05 2.72675e-06 6.09579e-09
-0.0122942 -7.62696e-05 2.74503e-06 5.67187e-09
-0.0123677 -7.07625e-05 2.76205e-06 5.24541e-09
-0.0124357 -6.52226e-05 2.77779e-06 4.8166e-09
-0.0124981 -5.96526e-05 2.79224e-06 4.38563e-09
-0.012555 -5.4055e-05 2.80539e-06 3.95269e-09
-0.0126062 -4.84323e-05 2.81725e-06 3.51797e-09
-0.0126518 -4.27873e-05 2.8278e-06 3.08169e-09
-0.0126918 -3.71224e-05 2.83705e-06 2.64402e-09
-0.0127261 -3.14404e-05 2.84498e-06 2.20516e-09
-0.0127547 -2.57438e-05 2.8516e-06 1.76532e-09
-0.0127776 -2.00353e-05 2.85689e-06 1.32468e-09
-0.0127947 -1.43176e-05 2.86087e-06 8.83451e-10
-0.0128062 -8.5932e-06 2.86352e-06 4.41824e-10
-0.0128119 -2.86484e-06 2.86484e-06 5.20461e-17
-0.0128119 2.86484e-06 2.86484e-06 -4.41824e-10
-0.0128062 8.5932e-06 2.86352e-06 -8.83451e-10
-0.0127947 1.43176e-05 2.86087e-06 -1.32468e-09
-0.0127776 2.00353e-05 2.85689e-06 -1.76532e-09
-0.0127547 2.57438e-05 2.8516e-06 -2.20516e-09
-0.0127261 3.14404e-05 2.84498e-06 -2.64402e-09
-0.0126918 3.71224e-05 2.83705e-06 -3.08169e-09
-0.0126518 4.27873e-05 2.8278e-06 -3.51797e-09
-0.0126062 4.84323e-05 2.81725e-06 -3.95269e-09
-0.012555 5.4055e-05 2.80539e-06 -4.38563e-09
-0.0124981 5.96526e-05 2.79224e-06 -4.8166e-09
-0.0124357 6.52226e-05 2.77779e-06 -5.24541e-09
-0.0123677 7.07625e-05 2.76205e-06 -5.67187e-09
-0.0122942 7.62696e-05 2.74503e-06 -6.09579e-09
-0.0122152 8.17413e-05 2.72675e-06 -6.51698e-09
-0.0121307 8.71753e-05 2.7072e-06 -6.93525e-09
-0.0120408 9.25689e-05 2.68639e-06 -7.35041e-09
-0.0119456 9.79196e-05 2.66434e-06 -7.76227e-09
-0.011845 0.000103225 2.64105e-06 -8.17066e-09
-0.0117392 0.000108483 2.61654e-06 -8.57539e-09
-0.0116281 0.00011369 2.59081e-06 -8.97627e-09
-0.0115118 0.000118845 2.56388e-06 -9.37314e-09
-0.0113904 0.000123944 2.53577e-06 -9.76581e-09
-0.0112639 0.000128987 2.50647e-06 -1.01541e-08
-0.0111324 0.000133969 2.47601e-06 -1.05378e-08
-0.010996 0.000138889 2.44439e-06 -1.09169e-08
-0.0108547 0.000143745 2.41164e-06 -1.1291e-08
-0.0107085 0.000148535 2.37777e-06 -1.16601e-08
-0.0105576 0.000153255 2.34279e-06 -1.2024e-08
-0.010402 0.000157905 2.30672e-06 -1.23825e-08
-0.0102418 0.000162481 2.26957e-06 -1.27354e-08
-0.0100771 0.000166982 2.23136e-06 -1.30827e-08
-0.00990791 0.000171406 2.19211e-06 -1.34241e-08
-0.00973433 0.00017575 2.15184e-06 -1.37595e-08
-0.00955644 0.000180012 2.11056e-06 -1.40887e-08
-0.00937433 0.000184191 2.0683e-06 -1.44117e-08
-0.00918809 0.000188284 2.02506e-06 -1.47282e-08
-0.00899779 0.00019229 1.98088e-06 -1.50381e-08
-0.00880354 0.000196207 1.93576e-06 -1.53413e-08
-0.00860541 0.000200032 1.88974e-06 -1.56377e-08
-0.0084035 0.000203765 1.84283e-06 -1.59271e-08
-0.00819791 0.000207403 1.79505e-06 -1.62093e-08
-0.00798873 0.000210944 1.74642e-06 -1.64844e-08
-0.00777605 0.000214388 1.69696e-06 -1.6752e-08
-0.00755999 0.000217731 1.64671e-06 -1.70122e-08
-0.00734063 0.000220974 1.59567e-06 -1.72649e-08
-0.00711807 0.000224113 1.54388e-06 -1.75098e-08
-0.00689243 0.000227148 1.49135e-06 -1.77469e-08
-0.00666381 0.000230078 1.43811e-06 -1.79761e-08
-0.00643231 0.0002329 1.38418e-06 -1.81974e-08
-0.00619805 0.000235614 1.32959e-06 -1.84105e-08
-0.00596112 0.000238218 1.27435e-06 -1.86154e-08
-0.00572165 0.000240711 1.21851e-06 -1.8812e-08
-0.00547974 0.000243091 1.16207e-06 -1.90003e-08
-0.00523551 0.000245358 1.10507e-06 -1.91801e-08
-0.00498906 0.000247511 1.04753e-06 -1.93514e-08
-0.00474052 0.000249548 9.89477e-07 -1.95141e-08
-0.00449 0.000251468 9.30935e-07 -1.96682e-08
-0.00423762 0.000253271 8.7193e-07 -1.98135e-08
-0.0039835 0.000254956 8.12489e-07 -1.995e-08
-0.00372775 0.000256521 7.52639e-07 -2.00777e-08
-0.0034705 0.000257966 6.92406e-07 -2.01965e-08
-0.00321186 0.00025929 6.31817e-07 -2.03064e-08
-0.00295196 0.000260493 5.70897e-07 -2.04072e-08
-0.00269092 0.000261573 5.09676e-07 -2.04991e-08
-0.00242885 0.000262531 4.48178e-07 -2.05818e-08
-0.00216589 0.000263366 3.86433e-07 -2.06555e-08
-0.00190216 0.000264077 3.24466e-07 -2.07201e-08
-0.00163778 0.000264664 2.62306e-07 -2.07755e-08
-0.00137288 0.000265126 1.9998e-07 -2.08218e-08
-0.00110757 0.000265463 1.37514e-07 -2.08588e-08
-0.000841993 0.000265676 7.49377e-08 -2.08867e-08
-0.000576263 0.000265763 1.22775e-08 -2.09055e-08
-0.000310508 0.000265725 -5.04389e-08 -2.0915e-08
-4.4855e-05 0.000265561 -1.13184e-07 -2.09153e-08
0.000220572 0.000265272 -1.7593e-07 -2.09065e-08
0.000485647 0.000264857 -2.38649e-07 -2.08884e-08
0.000750245 0.000264318 -3.01314e-07 -2.08613e-08
0.00101424 0.000263652 -3.63898e-07 -2.0825e-08
0.00127751 0.000262862 -4.26373e-07 -2.07796e-08
0.00153992 0.000261947 -4.88712e-07 -2.07251e-08
0.00180136 0.000260907 -5.50887e-07 -2.06616e-08
0.0020617 0.000259744 -6.12872e-07 -2.05891e-08
0.00232081 0.000258456 -6.74639e-07 -2.05076e-08
0.00257857 0.000257045 -7.36162e-07 -2.04172e-08
0.00283486 0.000255512 -7.97414e-07 -2.0318e-08
0.00308955 0.000253856 -8.58368e-07 -2.02099e-08
0.00334253 0.000252079 -9.18998e-07 -2.00931e-08
0.00359367 0.00025018 -9.79277e-07 -1.99676e-08
0.00384285 0.000248162 -1.03918e-06 -1.98335e-08
0.00408995 0.000246024 -1.09868e-06 -1.96909e-08
0.00433486 0.000243768 -1.15775e-06 -1.95398e-08
0.00457745 0.000241393 -1.21637e-06 -1.93803e-08
0.0048176 0.000238903 -1.27451e-06 -1.92124e-08
0.00505521 0.000236296 -1.33215e-06 -1.90364e-08
0.00529016 0.000233574 -1.38926e-06 -1.88523e-08
0.00552232 0.000230739 -1.44582e-06 -1.86601e-08
0.0057516 0.000227792 -1.5018e-06 -1.846e-08
0.00597787 0.000224733 -1.55718e-06 -1.8252e-08
0.00620103 0.000221564 -1.61193e-06 -1.80364e-08
0.00642096 0.000218286 -1.66604e-06 -1.78131e-08
0.00663756 0.0002149 -1.71948e-06 -1.75824e-08
0.00685073 0.000211408 -1.77223e-06 -1.73442e-08
0.00706035 0.000207812 -1.82426e-06 -1.70989e-08
0.00726632 0.000204112 -1.87556e-06 -1.68464e-08
0.00746854 0.00020031 -1.9261e-06 -1.65869e-08
0.0076669 0.000196409 -1.97586e-06 -1.63206e-08
0.00786132 0.000192408 -2.02482e-06 -1.60475e-08
0.00805169 0.00018831 -2.07296e-06 -1.57678e-08
0.00823791 0.000184117 -2.12027e-06 -1.54817e-08
0.00841989 0.00017983 -2.16671e-06 -1.51894e-08
0.00859754 0.000175451 -2.21228e-06 -1.48908e-08
0.00877076 0.000170982 -2.25695e-06 -1.45863e-08
0.00893947 0.000166424 -2.30071e-06 -1.4276e-08
0.00910358 0.00016178 -2.34354e-06 -1.396e-08
0.009263 0.000157051 -2.38542e-06 -1.36384e-08
0.00941765 0.000152239 -2.42633e-06 -1.33115e-08
0.00956745 0.000147346 -2.46627e-06 -1.29795e-08
0.00971232 0.000142375 -2.50521e-06 -1.26424e-08
0.00985218 0.000137327 -2.54313e-06 -1.23005e-08
0.00998695 0.000132203 -2.58003e-06 -1.19539e-08
0.0101166 0.000127008 -2.6159e-06 -1.16029e-08
0.0102409 0.000121741 -2.65071e-06 -1.12475e-08
0.01036 0.000116406 -2.68445e-06 -1.0888e-08
0.0104737 0.000111004 -2.71711e-06 -1.05246e-08
0.010582 0.000105538 -2.74869e-06 -1.01575e-08
0.0106848 0.000100011 -2.77916e-06 -9.78676e-09
0.010782 9.44229e-05 -2.80852e-06 -9.4127e-09
0.0108736 8.87776e-05 -2.83676e-06 -9.03546e-09
0.0109595 8.3077e-05 -2.86386e-06 -8.65526e-09
0.0110397 7.73233e-05 -2.88983e-06 -8.27228e-09
0.0111142 7.15188e-05 -2.91465e-06 -7.88673e-09
0.0111828 6.56659e-05 -2.93831e-06 -7.49881e-09
0.0112455 5.97668e-05 -2.9608e-06 -7.10871e-09
0.0113023 5.38238e-05 -2.98213e-06 -6.71665e-09
0.0113531 4.78394e-05 -3.00228e-06 -6.32284e-09
0.011398 4.18159e-05 -3.02125e-06 -5.92748e-09
0.0114367 3.57556e-05 -3.03903e-06 -5.53076e-09
0.0114695 2.9661e-05 -3.05562e-06 -5.13293e-09
0.0114961 2.35343e-05 -3.07102e-06 -4.73417e-09
0.0115165 1.73781e-05 -3.08522e-06 -4.33471e-09
0.0115308 1.11947e-05 -3.09823e-06 -3.93475e-09
0.0115389 4.9864e-06 -3.11003e-06 -3.53451e-09
0.0115408 -1.24427e-06 -3.12063e-06 -3.13421e-09
0.0115364 -7.49494e-06 -3.13004e-06 -2.73405e-09
0.0115258 -1.37632e-05 -3.13824e-06 -2.33427e-09
0.0115089 -2.00467e-05 -3.14524e-06 -1.93507e-09
0.0114857 -2.6343e-05 -3.15105e-06 -1.53667e-09
0.0114562 -3.26497e-05 -3.15566e-06 -1.13929e-09
0.0114204 -3.89644e-05 -3.15908e-06 -7.43152e-10
0.0113782 -4.52848e-05 -3.1613e-06 -3.48464e-10
0.0113298 -5.16085e-05 -3.16235e-06 4.45421e-11
0.011275 -5.7933e-05 -3.16222e-06 4.35657e-10
0.0112139 -6.42561e-05 -3.16091e-06 8.2466e-10
0.0111465 -7.05755e-05 -3.15844e-06 1.21133e-09
0.0110728 -7.68887e-05 -3.1548e-06 1.59545e-09
0.0109927 -8.31935e-05 -3.15002e-06 1.9768e-09
0.0109064 -8.94876e-05 -3.14408e-06 2.35517e-09
0.0108138 -9.57687e-05 -3.13702e-06 2.73033e-09
0.0107149 -0.000102035 -3.12883e-06 3.10208e-09
0.0106097 -0.000108283 -3.11952e-06 3.47018e-09
0.0104983 -0.000114512 -3.10911e-06 3.83445e-09
0.0103807 -0.000120718 -3.09761e-06 4.19463e-09
0.0102569 -0.000126901 -3.08502e-06 4.55054e-09
0.0101269 -0.000133057 -3.07137e-06 4.90195e-09
0.00999078 -0.000139185 -3.05667e-06 5.24865e-09
0.00984854 -0.000145283 -3.04092e-06 5.59044e-09
0.00970022 -0.000151348 -3.02415e-06 5.92709e-09
0.00954586 -0.000157379 -3.00637e-06 6.25842e-09
0.00938548 -0.000163373 -2.98759e-06 6.58418e-09
0.00921912 -0.000169328 -2.96784e-06 6.90421e-09
0.00904684 -0.000175243 -2.94713e-06 7.21827e-09
0.00886865 -0.000181116 -2.92547e-06 7.52617e-09
0.00868462 -0.000186944 -2.90289e-06 7.8277e-09
0.00849478 -0.000192726 -2.87941e-06 8.12268e-09
0.00829918 -0.000198461 -2.85504e-06 8.41088e-09
0.00809788 -0.000204145 -2.82981e-06 8.69214e-09
0.00789091 -0.000209779 -2.80373e-06 8.96623e-09
0.00767834 -0.00021536 -2.77684e-06 9.23296e-09
0.00746021 -0.000220886 -2.74914e-06 9.49216e-09
0.00723658 -0.000226355 -2.72066e-06 9.74362e-09
0.00700752 -0.000231767 -2.69143e-06 9.98717e-09
0.00677307 -0.00023712 -2.66147e-06 1.02226e-08
0.0065333 -0.000242413 -2.6308e-06 1.04497e-08
0.00628826 -0.000247643 -2.59945e-06 1.06684e-08
0.00603803 -0.00025281 -2.56745e-06 1.08784e-08
0.00578266 -0.000257912 -2.53481e-06 1.10796e-08
0.00552223 -0.000262948 -2.50157e-06 1.12718e-08
0.00525679 -0.000267918 -2.46776e-06 1.14548e-08
0.00498642 -0.000272819 -2.43339e-06 1.16284e-08
0.00471118 -0.000277651 -2.39851e-06 1.17926e-08
0.00443114 -0.000282412 -2.36313e-06 1.1947e-08
0.00414637 -0.000287103 -2.32729e-06 1.20916e-08
0.00385696 -0.000291721 -2.29101e-06 1.22262e-08
0.00356296 -0.000296266 -2.25433e-06 1.23507e-08
0.00326445 -0.000300738 -2.21728e-06 1.24648e-08
0.00296151 -0.000305135 -2.17989e-06 1.25684e-08
0.0026542 -0.000309457 -2.14218e-06 1.26614e-08
0.00234262 -0.000313704 -2.1042e-06 1.27436e-08
0.00202682 -0.000317874 -2.06597e-06 1.28149e-08
0.00170689 -0.000321967 -2.02752e-06 1.28752e-08
0.00138291 -0.000325984 -1.9889e-06 1.29242e-08
0.00105495 -0.000329923 -1.95012e-06 1.29619e-08
0.000723092 -0.000333784 -1.91124e-06 1.29881e-08
0.00038741 -0.000337568 -1.87227e-06 1.30027e-08
4.79826e-05 -0.000341273 -1.83327e-06 1.30056e-08
-0.000295111 -0.000344901 -1.79425e-06 1.29966e-08
-0.000641793 -0.00034845 -1.75526e-06 1.29757e-08
-0.000991985 -0.000351922 -1.71633e-06 1.29426e-08
-0.00134561 -0.000355316 -1.6775e-06 1.28973e-08
-0.00170259 -0.000358632 -1.63881e-06 1.28396e-08
-0.00206285 -0.000361871 -1.60029e-06 1.27695e-08
-0.00242631 -0.000365033 -1.56199e-06 1.26868e-08
-0.00279289 -0.000368119 -1.52393e-06 1.25914e-08
-0.00316252 -0.000371129 -1.48615e-06 1.24833e-08
-0.00353512 -0.000374064 -1.4487e-06 1.23623e-08
-0.00391062 -0.000376925 -1.41161e-06 1.22283e-08
-0.00428895 -0.000379711 -1.37493e-06 1.20812e-08
-0.00467002 -0.000382425 -1.33869e-06 1.19209e-08
-0.00505377 -0.000385066 -1.30292e-06 1.17473e-08
-0.00544013 -0.000387637 -1.26768e-06 1.15604e-08
-0.00582902 -0.000390138 -1.233e-06 1.13601e-08
-0.00622038 -0.00039257 -1.19892e-06 1.11462e-08
-0.00661414 -0.000394934 -1.16548e-06 1.09187e-08
-0.00701023 -0.000397232 -1.13272e-06 1.06775e-08
-0.00740858 -0.000399466 -1.10069e-06 1.04225e-08
-0.00780914 -0.000401636 -1.06942e-06 1.01537e-08
-0.00821183 -0.000403744 -1.03896e-06 9.87096e-09
-0.00861661 -0.000405792 -1.00935e-06 9.57421e-09
-0.0090234 -0.000407782 -9.80628e-07 9.2634e-09
-0.00943215 -0.000409716 -9.52838e-07 8.93844e-09
-0.00984281 -0.000411595 -9.26023e-07 8.5993e-09
-0.0102553 -0.000413421 -9.00225e-07 8.24588e-09
-0.0106696 -0.000415197 -8.75487e-07 7.87814e-09
-0.0110857 -0.000416924 -8.51853e-07 7.496e-09
-0.0115035 -0.000418605 -8.29365e-07 7.09942e-09
-0.0119229 -0.000420243 -8.08066e-07 6.68838e-09
-0.0123439 -0.000421839 -7.88001e-07 6.26257e-09
-0.0127666 -0.000423396 -7.69214e-07 5.82298e-09
-0.0131907 -0.000424917 -7.51745e-07 5.36554e-09
-0.0136164 -0.000426404 -7.35648e-07 4.90529e-09
-0.0140435 -0.000427861 -7.20932e-07 4.38584e-09
-0.0144721 -0.00042929 -7.07775e-07 4.01739e-09
-0.0149021 -0.000430693 -6.95722e-07 3.01516e-09
-0.0153335 -0.000432075 -6.86677e-07 4.30788e-09
-0.0157662 -0.000433436 -6.73753e-07 -3.03494e-09
-0.0162003 -0.000434792 -6.82858e-07 2.17797e-08
-0.0166358 -0.000436093 -6.17519e-07 -7.349e-08
-0.0170726 -0.000437548 -8.37989e-07 2.7933e-07
-0.0098991 0.000283717 2.60587e-17 -1.02832e-09
-0.00961538 0.000283714 -3.08496e-09 -2.05295e-09
-0.00933167 0.000283701 -9.24381e-09 -3.04737e-09
-0.00904799 0.000283674 -1.83859e-08 -4.01154e-09
-0.00876433 0.000283625 -3.04205e-08 -4.94549e-09
-0.00848074 0.000283549 -4.5257e-08 -5.84921e-09
-0.00819725 0.000283441 -6.28047e-08 -6.72275e-09
-0.00791387 0.000283295 -8.29729e-08 -7.56605e-09
-0.00763067 0.000283107 -1.05671e-07 -8.37922e-09
-0.00734768 0.00028287 -1.30809e-07 -9.16219e-09
-0.00706495 0.000282581 -1.58295e-07 -9.91505e-09
-0.00678253 0.000282235 -1.8804e-07 -1.06378e-08
-0.0065005 0.000281827 -2.19954e-07 -1.13305e-08
-0.0062189 0.000281353 -2.53945e-07 -1.19932e-08
-0.00593781 0.000280809 -2.89925e-07 -1.2626e-08
-0.00565731 0.000280191 -3.27803e-07 -1.32288e-08
-0.00537746 0.000279496 -3.6749e-07 -1.38019e-08
-0.00509834 0.00027872 -4.08895e-07 -1.43452e-08
-0.00482005 0.000277859 -4.51931e-07 -1.48588e-08
-0.00454265 0.000276911 -4.96507e-07 -1.53429e-08
-0.00426625 0.000275871 -5.42536e-07 -1.57975e-08
-0.00399094 0.000274739 -5.89928e-07 -1.62228e-08
-0.00371681 0.00027351 -6.38596e-07 -1.66189e-08
-0.00344395 0.000272183 -6.88453e-07 -1.69859e-08
-0.00317248 0.000270756 -7.39411e-07 -1.73239e-08
-0.00290248 0.000269225 -7.91382e-07 -1.76332e-08
-0.00263406 0.000267589 -8.44282e-07 -1.79139e-08
-0.00236733 0.000265847 -8.98024e-07 -1.81662e-08
-0.0021024 0.000263996 -9.52522e-07 -1.83902e-08
-0.00183938 0.000262036 -1.00769e-06 -1.85862e-08
-0.00157837 0.000259965 -1.06345e-06 -1.87544e-08
-0.00131949 0.000257782 -1.11971e-06 -1.8895e-08
-0.00106284 0.000255486 -1.1764e-06 -1.90083e-08
-0.000808552 0.000253076 -1.23342e-06 -1.90944e-08
-0.000556729 0.000250552 -1.29071e-06 -1.91538e-08
-0.000307487 0.000247913 -1.34817e-06 -1.91865e-08
-6.09419e-05 0.000245159 -1.40573e-06 -1.9193e-08
0.000182792 0.00024229 -1.46331e-06 -1.91736e-08
0.000423599 0.000239306 -1.52083e-06 -1.91284e-08
0.000661365 0.000236207 -1.57821e-06 -1.90579e-08
0.000895974 0.000232993 -1.63539e-06 -1.89625e-08
0.00112731 0.000229665 -1.69228e-06 -1.88423e-08
0.00135527 0.000226224 -1.7488e-06 -1.86979e-08
0.00157972 0.000222671 -1.8049e-06 -1.85296e-08
0.00180057 0.000219005 -1.86048e-06 -1.83377e-08
0.0020177 0.000215229 -1.9155e-06 -1.81227e-08
0.00223099 0.000211344 -1.96987e-06 -1.78849e-08
0.00244035 0.000207351 -2.02352e-06 -1.76249e-08
0.00264566 0.000203251 -2.0764e-06 -1.7343e-08
0.00284682 0.000199046 -2.12842e-06 -1.70396e-08
0.00304372 0.000194738 -2.17954e-06 -1.67153e-08
0.00323626 0.000190329 -2.22969e-06 -1.63704e-08
0.00342434 0.00018582 -2.2788e-06 -1.60055e-08
0.00360787 0.000181214 -2.32682e-06 -1.5621e-08
0.00378674 0.000176514 -2.37368e-06 -1.52175e-08
0.00396086 0.000171721 -2.41933e-06 -1.47954e-08
0.00413015 0.000166838 -2.46372e-06 -1.43553e-08
0.00429451 0.000161867 -2.50678e-06 -1.38977e-08
0.00445386 0.000156812 -2.54848e-06 -1.34231e-08
0.00460811 0.000151675 -2.58875e-06 -1.2932e-08
0.00475718 0.000146459 -2.62754e-06 -1.24251e-08
0.004901 0.000141166 -2.66482e-06 -1.19028e-08
0.00503949 0.000135801 -2.70053e-06 -1.13658e-08
0.00517258 0.000130366 -2.73462e-06 -1.08146e-08
0.0053002 0.000124864 -2.76707e-06 -1.02498e-08
0.00542228 0.000119299 -2.79782e-06 -9.67196e-09
0.00553878 0.000113675 -2.82683e-06 -9.08174e-09
0.00564961 0.000107994 -2.85408e-06 -8.4797e-09
0.00575475 0.00010226 -2.87952e-06 -7.86645e-09
0.00585412 9.64774e-05 -2.90312e-06 -7.24264e-09
0.00594769 9.06495e-05 -2.92484e-06 -6.60882e-09
0.0060354 8.478e-05 -2.94467e-06 -5.96568e-09
0.00611723 7.88727e-05 -2.96257e-06 -5.31381e-09
0.00619314 7.29316e-05 -2.97851e-06 -4.65386e-09
0.00626309 6.69607e-05 -2.99247e-06 -3.98644e-09
0.00632705 6.09638e-05 -3.00443e-06 -3.31222e-09
0.00638501 5.4945e-05 -3.01437e-06 -2.63181e-09
0.00643693 4.89083e-05 -3.02226e-06 -1.94588e-09
0.00648282 4.2858e-05 -3.0281e-06 -1.25505e-09
0.00652265 3.6798e-05 -3.03186e-06 -5.59984e-10
0.00655641 3.07326e-05 -3.03354e-06 1.38686e-10
0.00658411 2.46659e-05 -3.03313e-06 8.40304e-10
0.00660575 1.86022e-05 -3.03061e-06 1.54423e-09
0.00662132 1.25456e-05 -3.02597e-06 2.24981e-09
0.00663084 6.50041e-06 -3.01923e-06 2.95641e-09
0.00663432 4.70833e-07 -3.01036e-06 3.66338e-09
0.00663179 -5.53889e-06 -2.99937e-06 4.37009e-09
0.00662325 -1.15245e-05 -2.98626e-06 5.07588e-09
0.00660875 -1.74818e-05 -2.97103e-06 5.78012e-09
0.0065883 -2.34065e-05 -2.95369e-06 6.48219e-09
0.00656195 -2.92944e-05 -2.93424e-06 7.18145e-09
0.00652973 -3.51414e-05 -2.9127e-06 7.87727e-09
0.00649168 -4.09431e-05 -2.88906e-06 8.56904e-09
0.00644786 -4.66956e-05 -2.86336e-06 9.25614e-09
0.00639831 -5.23945e-05 -2.83559e-06 9.93796e-09
0.00634309 -5.80359e-05 -2.80578e-06 1.06139e-08
0.00628226 -6.36156e-05 -2.77393e-06 1.12833e-08
0.00621588 -6.91296e-05 -2.74008e-06 1.19457e-08
0.00614402 -7.45739e-05 -2.70425e-06 1.26004e-08
0.00606675 -7.99446e-05 -2.66645e-06 1.32469e-08
0.00598416 -8.52378e-05 -2.6267e-06 1.38846e-08
0.00589631 -9.04495e-05 -2.58505e-06 1.45129e-08
0.00580329 -9.55761e-05 -2.54151e-06 1.51314e-08
0.00570518 -0.000100614 -2.49612e-06 1.57393e-08
0.00560209 -0.000105559 -2.4489e-06 1.63363e-08
0.0054941 -0.000110408 -2.39989e-06 1.69218e-08
0.00538131 -0.000115157 -2.34913e-06 1.74952e-08
0.00526382 -0.000119802 -2.29664e-06 1.80561e-08
0.00514174 -0.000124341 -2.24247e-06 1.86041e-08
0.00501517 -0.000128771 -2.18666e-06 1.91385e-08
0.00488424 -0.000133086 -2.12924e-06 1.9659e-08
0.00474904 -0.000137286 -2.07027e-06 2.0165e-08
0.0046097 -0.000141366 -2.00977e-06 2.06563e-08
0.00446635 -0.000145324 -1.9478e-06 2.11322e-08
0.0043191 -0.000149156 -1.88441e-06 2.15925e-08
0.00416808 -0.00015286 -1.81963e-06 2.20366e-08
0.00401342 -0.000156433 -1.75352e-06 2.24643e-08
0.00385526 -0.000159873 -1.68613e-06 2.28751e-08
0.00369372 -0.000163176 -1.6175e-06 2.32687e-08
0.00352895 -0.000166341 -1.54769e-06 2.36448e-08
0.00336109 -0.000169366 -1.47676e-06 2.40029e-08
0.00319027 -0.000172247 -1.40475e-06 2.43429e-08
0.00301664 -0.000174984 -1.33172e-06 2.46644e-08
0.00284035 -0.000177573 -1.25773e-06 2.49671e-08
0.00266154 -0.000180014 -1.18283e-06 2.52507e-08
0.00248037 -0.000182304 -1.10708e-06 2.5515e-08
0.00229699 -0.000184441 -1.03053e-06 2.57598e-08
0.00211154 -0.000186425 -9.53252e-07 2.59848e-08
0.00192419 -0.000188254 -8.75298e-07 2.61898e-08
0.00173508 -0.000189926 -7.96729e-07 2.63747e-08
0.00154439 -0.00019144 -7.17605e-07 2.65393e-08
0.00135226 -0.000192796 -6.37987e-07 2.66834e-08
0.00115885 -0.000193992 -5.57937e-07 2.68069e-08
0.000964327 -0.000195027 -4.77516e-07 2.69096e-08
0.000768849 -0.000195901 -3.96787e-07 2.69916e-08
0.000572578 -0.000196614 -3.15812e-07 2.70526e-08
0.000375675 -0.000197164 -2.34655e-07 2.70926e-08
0.000178303 -0.000197552 -1.53377e-07 2.71116e-08
-1.93752e-05 -0.000197778 -7.2042e-08 2.71095e-08
-0.000217198 -0.000197841 9.28665e-09 2.70864e-08
-0.000415002 -0.000197741 9.05459e-08 2.70422e-08
-0.000612626 -0.000197479 1.71672e-07 2.69769e-08
-0.000809905 -0.000197054 2.52603e-07 2.68906e-08
-0.00100668 -0.000196468 3.33275e-07 2.67833e-08
-0.00120279 -0.000195722 4.13625e-07 2.66551e-08
-0.00139807 -0.000194814 4.9359e-07 2.65062e-08
-0.00159236 -0.000193748 5.73109e-07 2.63365e-08
-0.00178551 -0.000192522 6.52118e-07 2.61462e-08
-0.00197736 -0.00019114 7.30557e-07 2.59355e-08
-0.00216774 -0.000189601 8.08363e-07 2.57045e-08
-0.00235651 -0.000187907 8.85477e-07 2.54534e-08
-0.0025435 -0.00018606 9.61837e-07 2.51823e-08
-0.00272858 -0.00018406 1.03738e-06 2.48916e-08
-0.00291157 -0.000181911 1.11206e-06 2.45813e-08
-0.00309235 -0.000179613 1.1858e-06 2.42518e-08
-0.00327075 -0.000177169 1.25856e-06 2.39032e-08
-0.00344664 -0.00017458 1.33027e-06 2.3536e-08
-0.00361986 -0.000171849 1.40088e-06 2.31502e-08
-0.00379029 -0.000168978 1.47033e-06 2.27463e-08
-0.00395777 -0.000165969 1.53857e-06 2.23246e-08
-0.00412218 -0.000162825 1.60554e-06 2.18853e-08
-0.00428338 -0.000159548 1.67119e-06 2.14288e-08
-0.00444123 -0.000156141 1.73548e-06 2.09556e-08
-0.00459562 -0.000152607 1.79835e-06 2.04659e-08
-0.00474641 -0.000148949 1.85975e-06 1.99601e-08
-0.00489348 -0.00014517 1.91963e-06 1.94386e-08
-0.00503671 -0.000141272 1.97794e-06 1.89019e-08
-0.00517598 -0.00013726 2.03465e-06 1.83503e-08
-0.00531119 -0.000133135 2.0897e-06 1.77843e-08
-0.00544222 -0.000128903 2.14305e-06 1.72044e-08
-0.00556896 -0.000124565 2.19466e-06 1.6611e-08
-0.00569131 -0.000120126 2.2445e-06 1.60045e-08
-0.00580918 -0.000115589 2.29251e-06 1.53854e-08
-0.00592246 -0.000110958 2.33867e-06 1.47543e-08
-0.00603106 -0.000106236 2.38293e-06 1.41116e-08
-0.0061349 -0.000101428 2.42526e-06 1.34579e-08
-0.00623389 -9.65369e-05 2.46564e-06 1.27936e-08
-0.00632795 -9.15672e-05 2.50402e-06 1.21193e-08
-0.006417 -8.65228e-05 2.54038e-06 1.14355e-08
-0.00650097 -8.14078e-05 2.57468e-06 1.07427e-08
-0.00657979 -7.62262e-05 2.60691e-06 1.00415e-08
-0.0066534 -7.09822e-05 2.63704e-06 9.33253e-09
-0.00672174 -6.56802e-05 2.66503e-06 8.61625e-09
-0.00678475 -6.03242e-05 2.69088e-06 7.89325e-09
-0.00684237 -5.49188e-05 2.71456e-06 7.16411e-09
-0.00689457 -4.94682e-05 2.73605e-06 6.42941e-09
-0.00694129 -4.39768e-05 2.75534e-06 5.68972e-09
-0.00698251 -3.8449e-05 2.77241e-06 4.94565e-09
-0.00701818 -3.28894e-05 2.78725e-06 4.19777e-09
-0.00704828 -2.73023e-05 2.79984e-06 3.44669e-09
-0.00707278 -2.16923e-05 2.81018e-06 2.693e-09
-0.00709166 -1.60638e-05 2.81826e-06 1.93729e-09
-0.0071049 -1.04215e-05 2.82407e-06 1.18018e-09
-0.0071125 -4.76979e-06 2.82761e-06 4.22251e-10
-0.00711444 8.86704e-07 2.82888e-06 -3.35882e-10
-0.00711072 6.54346e-06 2.82787e-06 -1.09362e-09
-0.00710135 1.21959e-05 2.82459e-06 -1.85036e-09
-0.00708633 1.78396e-05 2.81904e-06 -2.60549e-09
-0.00706568 2.34698e-05 2.81122e-06 -3.35843e-09
-0.0070394 2.90822e-05 2.80115e-06 -4.10857e-09
-0.00700752 3.46722e-05 2.78882e-06 -4.85531e-09
-0.00697007 4.02352e-05 2.77426e-06 -5.59806e-09
-0.00692706 4.5767e-05 2.75746e-06 -6.33622e-09
-0.00687854 5.12629e-05 2.73845e-06 -7.06922e-09
-0.00682455 5.67186e-05 2.71725e-06 -7.79646e-09
-0.00676512 6.21297e-05 2.69386e-06 -8.51737e-09
-0.00670031 6.74919e-05 2.66831e-06 -9.23137e-09
-0.00663016 7.28008e-05 2.64061e-06 -9.9379e-09
-0.00655472 7.80522e-05 2.6108e-06 -1.06364e-08
-0.00647407 8.32419e-05 2.57889e-06 -1.13263e-08
-0.00638826 8.83657e-05 2.54491e-06 -1.2007e-08
-0.00629736 9.34195e-05 2.50889e-06 -1.26781e-08
-0.00620145 9.83992e-05 2.47085e-06 -1.33389e-08
-0.00610059 0.000103301 2.43084e-06 -1.3989e-08
-0.00599487 0.000108121 2.38887e-06 -1.46279e-08
-0.00588438 0.000112854 2.34499e-06 -1.52549e-08
-0.00576919 0.000117499 2.29922e-06 -1.58697e-08
-0.00564941 0.00012205 2.25161e-06 -1.64717e-08
-0.00552513 0.000126503 2.2022e-06 -1.70605e-08
-0.00539644 0.000130857 2.15102e-06 -1.76355e-08
-0.00526345 0.000135106 2.09811e-06 -1.81964e-08
-0.00512626 0.000139247 2.04352e-06 -1.87427e-08
-0.00498499 0.000143278 1.98729e-06 -1.92739e-08
-0.00483975 0.000147195 1.92947e-06 -1.97896e-08
-0.00469064 0.000150994 1.8701e-06 -2.02895e-08
-0.0045378 0.000154674 1.80923e-06 -2.0773e-08
-0.00438133 0.00015823 1.74691e-06 -2.12399e-08
-0.00422138 0.00016166 1.68319e-06 -2.16898e-08
-0.00405806 0.000164961 1.61813e-06 -2.21222e-08
-0.0038915 0.000168131 1.55176e-06 -2.25369e-08
-0.00372184 0.000171167 1.48415e-06 -2.29335e-08
-0.00354921 0.000174067 1.41535e-06 -2.33117e-08
-0.00337375 0.000176827 1.34541e-06 -2.36712e-08
-0.0031956 0.000179447 1.2744e-06 -2.40118e-08
-0.00301491 0.000181924 1.20236e-06 -2.4333e-08
-0.0028318 0.000184256 1.12936e-06 -2.46348e-08
-0.00264644 0.000186441 1.05546e-06 -2.49168e-08
-0.00245897 0.000188477 9.80709e-07 -2.51789e-08
-0.00226954 0.000190363 9.05173e-07 -2.54207e-08
-0.0020783 0.000192097 8.28911e-07 -2.56422e-08
-0.0018854 0.000193678 7.51984e-07 -2.58431e-08
-0.00169099 0.000195104 6.74455e-07 -2.60233e-08
-0.00149524 0.000196375 5.96385e-07 -2.61826e-08
-0.0012983 0.000197489 5.17837e-07 -2.6321e-08
-0.00110032 0.000198446 4.38874e-07 -2.64382e-08
-0.000901458 0.000199244 3.5956e-07 -2.65343e-08
-0.000701881 0.000199884 2.79957e-07 -2.66091e-08
-0.000501744 0.000200364 2.0013e-07 -2.66625e-08
-0.000301206 0.000200684 1.20142e-07 -2.66946e-08
-0.000100429 0.000200844 4.0058e-08 -2.67053e-08
0.000100429 0.000200844 -4.0058e-08 -2.66946e-08
0.000301206 0.000200684 -1.20142e-07 -2.66625e-08
0.000501744 0.000200364 -2.0013e-07 -2.66091e-08
0.000701881 0.000199884 -2.79957e-07 -2.65343e-08
0.000901458 0.000199244 -3.5956e-07 -2.64382e-08
0.00110032 0.000198446 -4.38874e-07 -2.6321e-08
0.0012983 0.000197489 -5.17837e-07 -2.61826e-08
0.00149524 0.000196375 -5.96385e-07 -2.60233e-08
0.00169099 0.000195104 -6.74455e-07 -2.58431e-08
0.0018854 0.000193678 -7.51984e-07 -2.56422e-08
0.0020783 0.000192097 -8.28911e-07 -2.54207e-08
0.00226954 0.000190363 -9.05173e-07 -2.51789e-08
0.00245897 0.000188477 -9.80709e-07 -2.49168e-08
0.00264644 0.000186441 -1.05546e-06 -2.46348e-08
0.0028318 0.000184256 -1.12936e-06 -2.4333e-08
0.00301491 0.000181924 -1.20236e-06 -2.40118e-08
0.0031956 0.000179447 -1.2744e-06 -2.36712e-08
0.00337375 0.000176827 -1.34541e-06 -2.33117e-08
0.00354921 0.000174067 -1.41535e-06 -2.29335e-08
0.00372184 0.000171167 -1.48415e-06 -2.25369e-08
0.0038915 0.000168131 -1.55176e-06 -2.21222e-08
0.00405806 0.000164961 -1.61813e-06 -2.16898e-08
0.00422138 0.00016166 -1.68319e-06 -2.12399e-08
0.00438133 0.00015823 -1.74691e-06 -2.0773e-08
0.0045378 0.000154674 -1.80923e-06 -2.02895e-08
0.00469064 0.000150994 -1.8701e-06 -1.97896e-08
0.00483975 0.000147195 -1.92947e-06 -1.92739e-08
0.00498499 0.000143278 -1.98729e-06 -1.87427e-08
0.00512626 0.000139247 -2.04352e-06 -1.81964e-08
0.00526345 0.000135106 -2.09811e-06 -1.76355e-08
0.00539644 0.000130857 -2.15102e-06 -1.70605e-08
0.00552513 0.000126503 -2.2022e-06 -1.64717e-08
0.00564941 0.00012205 -2.25161e-06 -1.58697e-08
0.00576919 0.000117499 -2.29922e-06 -1.52549e-08
0.00588438 0.000112854 -2.34499e-06 -1.46279e-08
0.00599487 0.000108121 -2.38887e-06 -1.3989e-08
0.00610059 0.000103301 -2.43084e-06 -1.33389e-08
0.00620145 9.83992e-05 -2.47085e-06 -1.26781e-08
0.00629736 9.34195e-05 -2.50889e-06 -1.2007e-08
0.00638826 8.83657e-05 -2.54491e-06 -1.13263e-08
0.00647407 8.32419e-05 -2.57889e-06 -1.06364e-08
0.00655472 7.80522e-05 -2.6108e-06 -9.9379e-09
0.00663016 7.28008e-05 -2.64061e-06 -9.23137e-09
0.00670031 6.74919e-05 -2.66831e-06 -8.51737e-09
0.00676512 6.21297e-05 -2.69386e-06 -7.79646e-09
0.00682455 5.67186e-05 -2.71725e-06 -7.06922e-09
0.00687854 5.12629e-05 -2.73845e-06 -6.33622e-09
0.00692706 4.5767e-05 -2.75746e-06 -5.59806e-09
0.00697007 4.02352e-05 -2.77426e-06 -4.85531e-09
0.00700752 3.46722e-05 -2.78882e-06 -4.10857e-09
0.0070394 2.90822e-05 -2.80115e-06 -3.35843e-09
0.00706568 2.34698e-05 -2.81122e-06 -2.6055e-09
0.00708633 1.78396e-05 -2.81904e-06 -1.85036e-09
0.00710135 1.21959e-05 -2.82459e-06 -1.09362e-09
0.00711072 6.54346e-06 -2.82787e-06 -3.35882e-10
0.00711444 8.86704e-07 -2.82888e-06 4.2225e-10
0.0071125 -4.76979e-06 -2.82761e-06 1.18018e-09
0.0071049 -1.04215e-05 -2.82407e-06 1.93729e-09
0.00709166 -1.60638e-05 -2.81826e-06 2.693e-09
0.00707278 -2.16923e-05 -2.81018e-06 3.44669e-09
0.00704828 -2.73023e-05 -2.79984e-06 4.19778e-09
0.00701818 -3.28894e-05 -2.78725e-06 4.94565e-09
0.00698251 -3.8449e-05 -2.77241e-06 5.68972e-09
0.00694129 -4.39768e-05 -2.75534e-06 6.42941e-09
0.00689457 -4.94682e-05 -2.73605e-06 7.16411e-09
0.00684237 -5.49188e-05 -2.71456e-06 7.89325e-09
0.00678475 -6.03242e-05 -2.69088e-06 8.61625e-09
0.00672174 -6.56802e-05 -2.66503e-06 9.33254e-09
0.0066534 -7.09822e-05 -2.63704e-06 1.00415e-08
0.00657979 -7.62262e-05 -2.60691e-06 1.07427e-08
0.00650097 -8.14078e-05 -2.57468e-06 1.14355e-08
0.006417 -8.65228e-05 -2.54038e-06 1.21193e-08
0.00632795 -9.15672e-05 -2.50402e-06 1.27936e-08
0.00623389 -9.65369e-05 -2.46564e-06 1.34579e-08
0.0061349 -0.000101428 -2.42526e-06 1.41116e-08
0.00603106 -0.000106236 -2.38293e-06 1.47543e-08
0.00592246 -0.000110958 -2.33867e-06 1.53854e-08
0.00580918 -0.000115589 -2.29251e-06 1.60045e-08
0.00569131 -0.000120126 -2.2445e-06 1.6611e-08
0.00556896 -0.000124565 -2.19466e-06 1.72044e-08
0.00544222 -0.000128903 -2.14305e-06 1.77843e-08
0.00531119 -0.000133135 -2.0897e-06 1.83503e-08
0.00517598 -0.00013726 -2.03465e-06 1.89019e-08
0.00503671 -0.000141272 -1.97794e-06 1.94386e-08
0.00489348 -0.00014517 -1.91963e-06 1.99601e-08
0.00474641 -0.000148949 -1.85975e-06 2.04659e-08
0.00459562 -0.000152607 -1.79835e-06 2.09556e-08
0.00444123 -0.000156141 -1.73548e-06 2.14288e-08
0.00428338 -0.000159548 -1.67119e-06 2.18853e-08
0.00412218 -0.000162825 -1.60554e-06 2.23246e-08
0.00395777 -0.000165969 -1.53857e-06 2.27463e-08
0.00379029 -0.000168978 -1.47033e-06 2.31502e-08
0.00361986 -0.000171849 -1.40088e-06 2.3536e-08
0.00344664 -0.00017458 -1.33027e-06 2.39032e-08
0.00327075 -0.000177169 -1.25856e-06 2.42518e-08
0.00309235 -0.000179613 -1.1858e-06 2.45813e-08
0.00291157 -0.000181911 -1.11206e-06 2.48916e-08
0.00272858 -0.00018406 -1.03738e-06 2.51823e-08
0.0025435 -0.00018606 -9.61837e-07 2.54534e-08
0.00235651 -0.000187907 -8.85477e-07 2.57045e-08
0.00216774 -0.000189601 -8.08363e-07 2.59355e-08
0.00197736 -0.00019114 -7.30557e-07 2.61462e-08
0.00178551 -0.000192522 -6.52118e-07 2.63365e-08
0.00159236 -0.000193748 -5.73109e-07 2.65062e-08
0.00139807 -0.000194814 -4.9359e-07 2.66551e-08
0.00120279 -0.000195722 -4.13625e-07 2.67833e-08
0.00100668 -0.000196468 -3.33275e-07 2.68906e-08
0.000809905 -0.000197054 -2.52603e-07 2.69769e-08
0.000612626 -0.000197479 -1.71672e-07 2.70422e-08
0.000415002 -0.000197741 -9.05459e-08 2.70864e-08
0.000217198 -0.000197841 -9.28665e-09 2.71095e-08
1.93752e-05 -0.000197778 7.2042e-08 2.71116e-08
-0.000178303 -0.000197552 1.53377e-07 2.70926e-08
-0.000375675 -0.000197164 2.34655e-07 2.70526e-08
-0.000572578 -0.000196614 3.15812e-07 2.69916e-08
-0.000768849 -0.000195901 3.96787e-07 2.69096e-08
-0.000964327 -0.000195027 4.77516e-07 2.68069e-08
-0.00115885 -0.000193992 5.57937e-07 2.66834e-08
-0.00135226 -0.000192796 6.37987e-07 2.65393e-08
-0.00154439 -0.00019144 7.17605e-07 2.63747e-08
-0.00173508 -0.000189926 7.96729e-07 2.61898e-08
-0.00192419 -0.000188254 8.75298e-07 2.59848e-08
-0.00211154 -0.000186425 9.53252e-07 2.57598e-08
-0.00229699 -0.000184441 1.03053e-06 2.5515e-08
-0.00248037 -0.000182304 1.10708e-06 2.52507e-08
-0.00266154 -0.000180014 1.18283e-06 2.4967e-08
-0.00284035 -0.000177573 1.25773e-06 2.46644e-08
-0.00301664 -0.000174984 1.33172e-06 2.43429e-08
-0.00319027 -0.000172247 1.40475e-06 2.40029e-08
-0.00336109 -0.000169366 1.47676e-06 2.36448e-08
-0.00352895 -0.000166341 1.54769e-06 2.32687e-08
-0.00369372 -0.000163176 1.6175e-06 2.28751e-08
-0.00385526 -0.000159873 1.68613e-06 2.24643e-08
-0.00401342 -0.000156433 1.75352e-06 2.20366e-08
-0.00416808 -0.00015286 1.81963e-06 2.15925e-08
-0.0043191 -0.000149156 1.88441e-06 2.11322e-08
-0.00446635 -0.000145324 1.9478e-06 2.06563e-08
-0.0046097 -0.000141366 2.00977e-06 2.0165e-08
-0.00474904 -0.000137286 2.07027e-06 1.9659e-08
-0.00488424 -0.000133086 2.12924e-06 1.91385e-08
-0.00501517 -0.000128771 2.18666e-06 1.86041e-08
-0.00514174 -0.000124341 2.24247e-06 1.80561e-08
-0.00526382 -0.000119802 2.29664e-06 1.74952e-08
-0.00538131 -0.000115157 2.34913e-06 1.69218e-08
-0.0054941 -0.000110408 2.39989e-06 1.63363e-08
-0.00560209 -0.000105559 2.4489e-06 1.57393e-08
-0.00570518 -0.000100614 2.49612e-06 1.51314e-08
-0.00580329 -9.55761e-05 2.54151e-06 1.4513e-08
-0.00589631 -9.04495e-05 2.58505e-06 1.38846e-08
-0.00598416 -8.52378e-05 2.6267e-06 1.32469e-08
-0.00606675 -7.99446e-05 2.66645e-06 1.26005e-08
-0.00614402 -7.45739e-05 2.70425e-06 1.19457e-08
-0.00621588 -6.91296e-05 2.74008e-06 1.12833e-08
-0.00628226 -6.36156e-05 2.77393e-06 1.06139e-08
-0.00634309 -5.80359e-05 2.80578e-06 9.93796e-09
-0.00639831 -5.23945e-05 2.83559e-06 9.25614e-09
-0.00644786 -4.66956e-05 2.86336e-06 8.56904e-09
-0.00649168 -4.09431e-05 2.88906e-06 7.87727e-09
-0.00652973 -3.51414e-05 2.9127e-06 7.18144e-09
-0.00656195 -2.92944e-05 2.93424e-06 6.48219e-09
-0.0065883 -2.34065e-05 2.95369e-06 5.78012e-09
-0.00660875 -1.74818e-05 2.97103e-06 5.07588e-09
-0.00662325 -1.15245e-05 2.98626e-06 4.37008e-09
-0.00663179 -5.53889e-06 2.99937e-06 3.66339e-09
-0.00663432 4.70833e-07 3.01036e-06 2.95641e-09
-0.00663084 6.50041e-06 3.01923e-06 2.24981e-09
-0.00662132 1.25456e-05 3.02597e-06 1.54423e-09
-0.00660575 1.86022e-05 3.03061e-06 8.40299e-10
-0.00658411 2.46659e-05 3.03313e-06 1.38692e-10
-0.00655641 3.07326e-05 3.03354e-06 -5.59986e-10
-0.00652265 3.6798e-05 3.03186e-06 -1.25505e-09
-0.00648282 4.2858e-05 3.0281e-06 -1.94588e-09
-0.00643693 4.89083e-05 3.02226e-06 -2.63182e-09
-0.00638501 5.4945e-05 3.01437e-06 -3.31222e-09
-0.00632705 6.09638e-05 3.00443e-06 -3.98644e-09
-0.00626309 6.69607e-05 2.99247e-06 -4.65385e-09
-0.00619314 7.29316e-05 2.97851e-06 -5.31381e-09
-0.00611723 7.88727e-05 2.96257e-06 -5.96567e-09
-0.0060354 8.478e-05 2.94467e-06 -6.60884e-09
-0.00594769 9.06495e-05 2.92484e-06 -7.24261e-09
-0.00585412 9.64774e-05 2.90312e-06 -7.86647e-09
-0.00575475 0.00010226 2.87952e-06 -8.47968e-09
-0.00564961 0.000107994 2.85408e-06 -9.08174e-09
-0.00553878 0.000113675 2.82683e-06 -9.67196e-09
-0.00542228 0.000119299 2.79782e-06 -1.02498e-08
-0.0053002 0.000124864 2.76707e-06 -1.08146e-08
-0.00517258 0.000130366 2.73462e-06 -1.13658e-08
-0.00503949 0.000135801 2.70053e-06 -1.19028e-08
-0.004901 0.000141166 2.66482e-06 -1.24251e-08
-0.00475718 0.000146459 2.62754e-06 -1.2932e-08
-0.00460811 0.000151675 2.58875e-06 -1.3423e-08
-0.00445386 0.000156812 2.54848e-06 -1.38977e-08
-0.00429451 0.000161867 2.50678e-06 -1.43553e-08
-0.00413015 0.000166838 2.46372e-06 -1.47954e-08
-0.00396086 0.000171721 2.41933e-06 -1.52175e-08
-0.00378674 0.000176514 2.37368e-06 -1.5621e-08
-0.00360787 0.000181214 2.32682e-06 -1.60055e-08
-0.00342434 0.00018582 2.2788e-06 -1.63704e-08
-0.00323626 0.000190329 2.22969e-06 -1.67153e-08
-0.00304372 0.000194738 2.17954e-06 -1.70396e-08
-0.00284682 0.000199046 2.12842e-06 -1.7343e-08
-0.00264566 0.000203251 2.0764e-06 -1.76249e-08
-0.00244035 0.000207351 2.02352e-06 -1.78849e-08
-0.00223099 0.000211344 1.96987e-06 -1.81227e-08
-0.0020177 0.000215229 1.9155e-06 -1.83377e-08
-0.00180057 0.000219005 1.86048e-06 -1.85296e-08
-0.00157972 0.000222671 1.8049e-06 -1.86979e-08
-0.00135527 0.000226224 1.7488e-06 -1.88423e-08
-0.00112731 0.000229665 1.69228e-06 -1.89625e-08
-0.000895974 0.000232993 1.63539e-06 -1.90579e-08
-0.000661365 0.000236207 1.57821e-06 -1.91284e-08
-0.000423599 0.000239306 1.52083e-06 -1.91736e-08
-0.000182792 0.00024229 1.46331e-06 -1.9193e-08
6.09419e-05 0.000245159 1.40573e-06 -1.91865e-08
0.000307487 0.000247913 1.34817e-06 -1.91538e-08
0.000556729 0.000250552 1.29071e-06 -1.90945e-08
0.000808552 0.000253076 1.23342e-06 -1.90083e-08
0.00106284 0.000255486 1.1764e-06 -1.8895e-08
0.00131949 0.000257782 1.11971e-06 -1.87544e-08
0.00157837 0.000259965 1.06345e-06 -1.85862e-08
0.00183938 0.000262036 1.00769e-06 -1.83902e-08
0.0021024 0.000263996 9.52522e-07 -1.81662e-08
0.00236733 0.000265847 8.98024e-07 -1.79139e-08
0.00263406 0.000267589 8.44282e-07 -1.76332e-08
0.00290248 0.000269225 7.91382e-07 -1.73239e-08
0.00317248 0.000270756 7.39411e-07 -1.69859e-08
0.00344395 0.000272183 6.88453e-07 -1.66189e-08
0.00371681 0.00027351 6.38596e-07 -1.62228e-08
0.00399094 0.000274739 5.89928e-07 -1.57975e-08
0.00426625 0.000275871 5.42536e-07 -1.53429e-08
0.00454265 0.000276911 4.96507e-07 -1.48588e-08
0.00482005 0.000277859 4.51931e-07 -1.43452e-08
0.00509834 0.00027872 4.08895e-07 -1.38019e-08
0.00537746 0.000279496 3.6749e-07 -1.32288e-08
0.00565731 0.000280191 3.27803e-07 -1.2626e-08
0.00593781 0.000280809 2.89925e-07 -1.19932e-08
0.0062189 0.000281353 2.53945e-07 -1.13305e-08
0.0065005 0.000281827 2.19954e-07 -1.06378e-08
0.00678253 0.000282235 1.8804e-07 -9.91505e-09
0.00706495 0.000282581 1.58295e-07 -9.16219e-09
0.00734768 0.00028287 1.30809e-07 -8.37921e-09
0.00763067 0.000283107 1.05671e-07 -7.56606e-09
0.00791387 0.000283295 8.29729e-08 -6.72274e-09
0.00819725 0.000283441 6.28047e-08 -5.84922e-09
0.00848074 0.000283549 4.5257e-08 -4.94549e-09
0.00876433 0.000283625 3.04205e-08 -4.01154e-09
0.00904799 0.000283674 1.83859e-08 -3.04736e-09
0.00933167 0.000283701 9.24382e-09 -2.05296e-09
0.00961538 0.000283714 3.08495e-09 -1.02832e-09
0.0067665 -0.000257189 -1.81997e-17 1.65057e-07
0.00650948 -0.000256694 4.9517e-07 -4.0802e-08
0.00625324 -0.000255826 3.72764e-07 1.61717e-08
0.0059978 -0.000255032 4.2128e-07 2.64598e-09
0.00574319 -0.000254181 4.29218e-07 7.93708e-09
0.00548945 -0.000253299 4.53029e-07 8.11302e-09
0.00523661 -0.000252369 4.77368e-07 9.58667e-09
0.00498473 -0.000251385 5.06128e-07 1.06399e-08
0.00473386 -0.000250341 5.38048e-07 1.17334e-08
0.00448407 -0.00024923 5.73248e-07 1.27441e-08
0.00423543 -0.000248045 6.1148e-07 1.37052e-08
0.00398801 -0.000246781 6.52596e-07 1.46083e-08
0.00374189 -0.000245432 6.96421e-07 1.54559e-08
0.00349717 -0.000243993 7.42788e-07 1.62477e-08
0.00325394 -0.000242458 7.91531e-07 1.69843e-08
0.00301229 -0.000240824 8.42484e-07 1.76659e-08
0.00277233 -0.000239086 8.95482e-07 1.8293e-08
0.00253415 -0.000237241 9.50361e-07 1.88659e-08
0.00229788 -0.000235283 1.00696e-06 1.93851e-08
0.00206363 -0.000233211 1.06511e-06 1.98511e-08
0.0018315 -0.000231021 1.12467e-06 2.02643e-08
0.00160162 -0.000228711 1.18546e-06 2.06253e-08
0.00137412 -0.000226278 1.24734e-06 2.09346e-08
0.00114911 -0.000223721 1.31014e-06 2.11927e-08
0.000926718 -0.000221037 1.37372e-06 2.14002e-08
0.000707076 -0.000218225 1.43792e-06 2.15579e-08
0.00049031 -0.000215285 1.50259e-06 2.16662e-08
0.000276549 -0.000212215 1.56759e-06 2.1726e-08
6.59239e-05 -0.000209014 1.63277e-06 2.17379e-08
-0.000141436 -0.000205684 1.69798e-06 2.17026e-08
-0.0003454 -0.000202223 1.76309e-06 2.1621e-08
-0.000545838 -0.000198632 1.82795e-06 2.14938e-08
-0.00074262 -0.000194911 1.89243e-06 2.13219e-08
-0.000935617 -0.000191062 1.9564e-06 2.11061e-08
-0.0011247 -0.000187086 2.01972e-06 2.08474e-08
-0.00130975 -0.000182984 2.08226e-06 2.05465e-08
-0.00149063 -0.000178758 2.1439e-06 2.02046e-08
-0.00166722 -0.00017441 2.20451e-06 1.98225e-08
-0.00183941 -0.000169941 2.26398e-06 1.94013e-08
-0.00200707 -0.000165355 2.32219e-06 1.8942e-08
-0.00217008 -0.000160654 2.37901e-06 1.84456e-08
-0.00232834 -0.00015584 2.43435e-06 1.79132e-08
-0.00248172 -0.000150918 2.48809e-06 1.7346e-08
-0.00263014 -0.00014589 2.54013e-06 1.6745e-08
-0.00277347 -0.000140759 2.59036e-06 1.61115e-08
-0.00291162 -0.00013553 2.6387e-06 1.54465e-08
-0.0030445 -0.000130206 2.68503e-06 1.47513e-08
-0.00317201 -0.000124792 2.72929e-06 1.40272e-08
-0.00329405 -0.000119291 2.77137e-06 1.32753e-08
-0.00341056 -0.000113709 2.8112e-06 1.2497e-08
-0.00352145 -0.000108049 2.84869e-06 1.16934e-08
-0.00362663 -0.000102317 2.88377e-06 1.08659e-08
-0.00372606 -9.65164e-05 2.91637e-06 1.00158e-08
-0.00381965 -9.06537e-05 2.94641e-06 9.14448e-09
-0.00390734 -8.47334e-05 2.97385e-06 8.25318e-09
-0.0039891 -7.8761e-05 2.99861e-06 7.3433e-09
-0.00406485 -7.27417e-05 3.02064e-06 6.41621e-09
-0.00413457 -6.66812e-05 3.03988e-06 5.47327e-09
-0.0041982 -6.0585e-05 3.0563e-06 4.51586e-09
-0.00425573 -5.44589e-05 3.06985e-06 3.54538e-09
-0.00430711 -4.83085e-05 3.08049e-06 2.56321e-09
-0.00435234 -4.21398e-05 3.08818e-06 1.57077e-09
-0.00439139 -3.59588e-05 3.09289e-06 5.69444e-10
-0.00442425 -2.97713e-05 3.0946e-06 -4.39341e-10
-0.00445093 -2.35834e-05 3.09328e-06 -1.45421e-09
-0.00447142 -1.74012e-05 3.08892e-06 -2.47371e-09
-0.00448574 -1.12308e-05 3.0815e-06 -3.49648e-09
-0.00449389 -5.0783e-06 3.07101e-06 -4.5211e-09
-0.0044959 1.05015e-06 3.05744e-06 -5.54618e-09
-0.0044918 7.1484e-06 3.04081e-06 -6.57032e-09
-0.00448162 1.32103e-05 3.02109e-06 -7.59216e-09
-0.00446539 1.92297e-05 2.99832e-06 -8.6103e-09
-0.00444317 2.52005e-05 2.97249e-06 -9.62339e-09
-0.00441501 3.11166e-05 2.94362e-06 -1.06301e-08
-0.00438096 3.6972e-05 2.91173e-06 -1.1629e-08
-0.00434109 4.27605e-05 2.87684e-06 -1.26189e-08
-0.00429546 4.84763e-05 2.83898e-06 -1.35984e-08
-0.00424416 5.41135e-05 2.79819e-06 -1.45663e-08
-0.00418726 5.96662e-05 2.75449e-06 -1.55212e-08
-0.00412486 6.51286e-05 2.70792e-06 -1.64619e-08
-0.00405704 7.04951e-05 2.65854e-06 -1.73873e-08
-0.0039839 7.576e-05 2.60638e-06 -1.8296e-08
-0.00390555 8.09178e-05 2.55149e-06 -1.91868e-08
-0.0038221 8.59633e-05 2.49393e-06 -2.00588e-08
-0.00373367 9.08909e-05 2.43375e-06 -2.09106e-08
-0.00364036 9.56957e-05 2.37102e-06 -2.17412e-08
-0.00354232 0.000100373 2.3058e-06 -2.25495e-08
-0.00343966 0.000104916 2.23815e-06 -2.33345e-08
-0.00333253 0.000109323 2.16815e-06 -2.40951e-08
-0.00322106 0.000113587 2.09586e-06 -2.48304e-08
-0.00310541 0.000117704 2.02137e-06 -2.55394e-08
-0.00298571 0.00012167 1.94475e-06 -2.62212e-08
-0.00286212 0.000125481 1.86609e-06 -2.68749e-08
-0.0027348 0.000129133 1.78546e-06 -2.74996e-08
-0.00260391 0.000132621 1.70296e-06 -2.80947e-08
-0.00246961 0.000135943 1.61868e-06 -2.86591e-08
-0.00233208 0.000139094 1.5327e-06 -2.91923e-08
-0.00219148 0.000142072 1.44512e-06 -2.96936e-08
-0.00204799 0.000144873 1.35604e-06 -3.01622e-08
-0.0019018 0.000147495 1.26556e-06 -3.05976e-08
-0.00175307 0.000149934 1.17376e-06 -3.09992e-08
-0.00160199 0.000152188 1.08077e-06 -3.13665e-08
-0.00144875 0.000154256 9.86667e-07 -3.16989e-08
-0.00129354 0.000156134 8.91571e-07 -3.1996e-08
-0.00113655 0.000157821 7.95583e-07 -3.22575e-08
-0.000977962 0.000159316 6.9881e-07 -3.24829e-08
-0.00081798 0.000160616 6.01361e-07 -3.26719e-08
-0.000656796 0.000161721 5.03346e-07 -3.28243e-08
-0.000494605 0.000162629 4.04873e-07 -3.29399e-08
-0.000331604 0.00016334 3.06053e-07 -3.30184e-08
-0.000167991 0.000163853 2.06998e-07 -3.30596e-08
-3.96473e-06 0.000164168 1.07819e-07 -3.30636e-08
0.000160278 0.000164284 8.62797e-09 -3.30303e-08
0.000324537 0.000164202 -9.0463e-08 -3.29596e-08
0.000488616 0.000163922 -1.89342e-07 -3.28517e-08
0.000652316 0.000163445 -2.87897e-07 -3.27065e-08
0.00081544 0.000162771 -3.86016e-07 -3.25242e-08
0.000977793 0.000161902 -4.83589e-07 -3.23051e-08
0.00113918 0.000160837 -5.80504e-07 -3.20492e-08
0.0012994 0.00015958 -6.76652e-07 -3.1757e-08
0.00145828 0.000158132 -7.71923e-07 -3.14286e-08
0.0016156 0.000156494 -8.66209e-07 -3.10644e-08
0.0017712 0.000154668 -9.59402e-07 -3.06649e-08
0.00192488 0.000152657 -1.0514e-06 -3.02305e-08
0.00207645 0.000150464 -1.14209e-06 -2.97616e-08
0.00222575 0.00014809 -1.23137e-06 -2.92587e-08
0.00237258 0.00014554 -1.31915e-06 -2.87225e-08
0.00251677 0.000142815 -1.40532e-06 -2.81535e-08
0.00265815 0.00013992 -1.48978e-06 -2.75524e-08
0.00279655 0.000136858 -1.57243e-06 -2.69198e-08
0.00293181 0.000133632 -1.65319e-06 -2.62565e-08
0.00306376 0.000130247 -1.73196e-06 -2.55631e-08
0.00319225 0.000126707 -1.80865e-06 -2.48406e-08
0.00331713 0.000123015 -1.88317e-06 -2.40897e-08
0.00343823 0.000119176 -1.95544e-06 -2.33112e-08
0.00355543 0.000115195 -2.02538e-06 -2.25061e-08
0.00366858 0.000111077 -2.0929e-06 -2.16753e-08
0.00377754 0.000106826 -2.15792e-06 -2.08197e-08
0.00388219 0.000102448 -2.22038e-06 -1.99404e-08
0.0039824 9.79473e-05 -2.2802e-06 -1.90382e-08
0.00407804 9.33298e-05 -2.33732e-06 -1.81143e-08
0.00416902 8.86008e-05 -2.39166e-06 -1.71698e-08
0.00425521 8.3766e-05 -2.44317e-06 -1.62056e-08
0.00433652 7.8831e-05 -2.49179e-06 -1.5223e-08
0.00441284 7.38018e-05 -2.53745e-06 -1.4223e-08
0.00448409 6.86842e-05 -2.58012e-06 -1.32068e-08
0.00455018 6.34844e-05 -2.61974e-06 -1.21755e-08
0.00461103 5.82084e-05 -2.65627e-06 -1.11305e-08
0.00466658 5.28624e-05 -2.68966e-06 -1.00728e-08
0.00471674 4.74529e-05 -2.71988e-06 -9.00377e-09
0.00476146 4.19861e-05 -2.74689e-06 -7.92452e-09
0.00480069 3.64685e-05 -2.77067e-06 -6.83636e-09
0.00483438 3.09067e-05 -2.79117e-06 -5.74055e-09
0.00486249 2.53071e-05 -2.8084e-06 -4.63834e-09
0.00488499 1.96764e-05 -2.82231e-06 -3.53102e-09
0.00490184 1.40212e-05 -2.8329e-06 -2.41988e-09
0.00491302 8.34815e-06 -2.84016e-06 -1.30618e-09
0.00491853 2.66391e-06 -2.84408e-06 -1.91238e-10
0.00491835 -3.02483e-06 -2.84466e-06 9.23664e-10
0.00491248 -8.71137e-06 -2.84188e-06 2.03723e-09
0.00490093 -1.4389e-05 -2.83577e-06 3.14818e-09
0.00488371 -2.00511e-05 -2.82633e-06 4.2552e-09
0.00486084 -2.5691e-05 -2.81356e-06 5.35703e-09
0.00483234 -3.13021e-05 -2.79749e-06 6.45238e-09
0.00479824 -3.68777e-05 -2.77813e-06 7.53999e-09
0.0047586 -4.24114e-05 -2.75551e-06 8.61857e-09
0.00471344 -4.78965e-05 -2.72966e-06 9.6869e-09
0.00466282 -5.33268e-05 -2.7006e-06 1.07437e-08
0.0046068 -5.86958e-05 -2.66837e-06 1.17878e-08
0.00454545 -6.39971e-05 -2.633e-06 1.28179e-08
0.00447883 -6.92247e-05 -2.59455e-06 1.38329e-08
0.00440703 -7.43723e-05 -2.55305e-06 1.48316e-08
0.00433012 -7.94339e-05 -2.50856e-06 1.58128e-08
0.00424819 -8.44036e-05 -2.46112e-06 1.67754e-08
0.00416134 -8.92755e-05 -2.41079e-06 1.77182e-08
0.00406968 -9.40439e-05 -2.35764e-06 1.86402e-08
0.00397329 -9.87033e-05 -2.30172e-06 1.95403e-08
0.00387231 -0.000103248 -2.2431e-06 2.04174e-08
0.00376684 -0.000107673 -2.18184e-06 2.12705e-08
0.003657 -0.000111973 -2.11803e-06 2.20987e-08
0.00354293 -0.000116143 -2.05174e-06 2.2901e-08
0.00342476 -0.000120177 -1.98303e-06 2.36764e-08
0.00330263 -0.000124072 -1.912e-06 2.4424e-08
0.00317667 -0.000127823 -1.83873e-06 2.5143e-08
0.00304703 -0.000131425 -1.7633e-06 2.58325e-08
0.00291387 -0.000134874 -1.68581e-06 2.64918e-08
0.00277733 -0.000138166 -1.60633e-06 2.712e-08
0.00263759 -0.000141298 -1.52497e-06 2.77164e-08
0.00249479 -0.000144265 -1.44182e-06 2.82804e-08
0.00234911 -0.000147063 -1.35698e-06 2.88113e-08
0.00220072 -0.000149691 -1.27055e-06 2.93085e-08
0.00204979 -0.000152144 -1.18262e-06 2.97713e-08
0.00189649 -0.00015442 -1.09331e-06 3.01993e-08
0.00174101 -0.000156516 -1.00271e-06 3.0592e-08
0.00158352 -0.00015843 -9.10933e-07 3.09488e-08
0.00142421 -0.000160159 -8.18087e-07 3.12694e-08
0.00126327 -0.000161701 -7.24278e-07 3.15535e-08
0.00110087 -0.000163055 -6.29618e-07 3.18006e-08
0.000937221 -0.000164219 -5.34216e-07 3.20106e-08
0.0007725 -0.000165191 -4.38184e-07 3.21831e-08
0.000606903 -0.000165971 -3.41635e-07 3.23179e-08
0.000440622 -0.000166557 -2.44681e-07 3.2415e-08
0.000273853 -0.000166949 -1.47436e-07 3.24741e-08
0.000106788 -0.000167147 -5.00138e-08 3.24953e-08
-6.03761e-05 -0.000167149 4.74721e-08 3.24785e-08
-0.000227446 -0.000166957 1.44908e-07 3.24237e-08
-0.000394225 -0.00016657 2.42179e-07 3.2331e-08
-0.000560521 -0.000165989 3.39172e-07 3.22005e-08
-0.000726138 -0.000165214 4.35773e-07 3.20323e-08
-0.000890884 -0.000164246 5.3187e-07 3.18267e-08
-0.00105457 -0.000163087 6.2735e-07 3.15839e-08
-0.00121699 -0.000161737 7.22101e-07 3.13041e-08
-0.00137798 -0.000160199 8.16014e-07 3.09878e-08
-0.00153733 -0.000158474 9.08977e-07 3.06352e-08
-0.00169486 -0.000156564 1.00088e-06 3.02469e-08
-0.0018504 -0.000154472 1.09162e-06 2.98231e-08
-0.00200375 -0.000152199 1.18109e-06 2.93646e-08
-0.00215474 -0.000149749 1.26919e-06 2.88717e-08
-0.00230319 -0.000147124 1.3558e-06 2.8345e-08
-0.00244893 -0.000144327 1.44084e-06 2.77852e-08
-0.00259179 -0.000141362 1.52419e-06 2.7193e-08
-0.0027316 -0.000138232 1.60577e-06 2.6569e-08
-0.0028682 -0.000134941 1.68548e-06 2.59139e-08
-0.00300143 -0.000131492 1.76322e-06 2.52285e-08
-0.00313113 -0.00012789 1.83891e-06 2.45137e-08
-0.00325716 -0.000124139 1.91245e-06 2.37702e-08
-0.00337936 -0.000120243 1.98376e-06 2.29989e-08
-0.0034976 -0.000116206 2.05275e-06 2.22007e-08
-0.00361173 -0.000112034 2.11936e-06 2.13767e-08
-0.00372162 -0.000107731 2.18349e-06 2.05276e-08
-0.00382715 -0.000103303 2.24507e-06 1.96545e-08
-0.00392819 -9.87535e-05 2.30403e-06 1.87585e-08
-0.00402462 -9.40892e-05 2.36031e-06 1.78405e-08
-0.00411633 -8.9315e-05 2.41383e-06 1.69017e-08
-0.00420321 -8.44367e-05 2.46453e-06 1.59432e-08
-0.00428517 -7.94598e-05 2.51236e-06 1.4966e-08
-0.0043621 -7.43901e-05 2.55726e-06 1.39714e-08
-0.00443392 -6.92337e-05 2.59918e-06 1.29604e-08
-0.00450054 -6.39965e-05 2.63806e-06 1.19342e-08
-0.00456189 -5.86846e-05 2.67386e-06 1.08942e-08
-0.00461789 -5.33042e-05 2.70654e-06 9.84135e-09
-0.00466847 -4.78615e-05 2.73607e-06 8.77705e-09
-0.00471359 -4.23631e-05 2.7624e-06 7.70248e-09
-0.00475318 -3.68152e-05 2.7855e-06 6.61892e-09
-0.00478721 -3.12243e-05 2.80536e-06 5.52762e-09
-0.00481562 -2.5597e-05 2.82194e-06 4.42987e-09
-0.00483839 -1.99398e-05 2.83523e-06 3.32694e-09
-0.00485549 -1.42594e-05 2.84522e-06 2.22012e-09
-0.0048669 -8.56229e-06 2.85188e-06 1.11071e-09
-0.00487261 -2.85521e-06 2.85521e-06 -9.36728e-17
-0.00487261 2.85521e-06 2.85521e-06 -1.11071e-09
-0.0048669 8.56229e-06 2.85188e-06 -2.22012e-09
-0.00485549 1.42594e-05 2.84522e-06 -3.32694e-09
-0.00483839 1.99398e-05 2.83523e-06 -4.42987e-09
-0.00481562 2.5597e-05 2.82194e-06 -5.52762e-09
-0.00478721 3.12243e-05 2.80536e-06 -6.61892e-09
-0.00475318 3.68152e-05 2.7855e-06 -7.70248e-09
-0.00471359 4.23631e-05 2.7624e-06 -8.77705e-09
-0.00466847 4.78615e-05 2.73607e-06 -9.84135e-09
-0.00461789 5.33042e-05 2.70654e-06 -1.08942e-08
-0.00456189 5.86846e-05 2.67386e-06 -1.19342e-08
-0.00450054 6.39965e-05 2.63806e-06 -1.29604e-08
-0.00443392 6.92337e-05 2.59918e-06 -1.39714e-08
-0.0043621 7.43901e-05 2.55726e-06 -1.4966e-08
-0.00428517 7.94598e-05 2.51236e-06 -1.59432e-08
-0.00420321 8.44367e-05 2.46453e-06 -1.69017e-08
-0.00411633 8.9315e-05 2.41383e-06 -1.78405e-08
-0.00402462 9.40892e-05 2.36031e-06 -1.87585e-08
-0.00392819 9.87535e-05 2.30403e-06 -1.96545e-08
-0.00382715 0.000103303 2.24507e-06 -2.05276e-08
-0.00372162 0.000107731 2.18349e-06 -2.13767e-08
-0.00361173 0.000112034 2.11936e-06 -2.22007e-08
-0.0034976 0.000116206 2.05275e-06 -2.29989e-08
-0.00337936 0.000120243 1.98376e-06 -2.37702e-08
-0.00325716 0.000124139 1.91245e-06 -2.45137e-08
-0.00313113 0.00012789 1.83891e-06 -2.52285e-08
-0.00300143 0.000131492 1.76322e-06 -2.59139e-08
-0.0028682 0.000134941 1.68548e-06 -2.6569e-08
-0.0027316 0.000138232 1.60577e-06 -2.7193e-08
-0.00259179 0.000141362 1.52419e-06 -2.77852e-08
-0.00244893 0.000144327 1.44084e-06 -2.8345e-08
-0.00230319 0.000147124 1.3558e-06 -2.88717e-08
-0.00215474 0.000149749 1.26919e-06 -2.93646e-08
-0.00200375 0.000152199 1.18109e-06 -2.98231e-08
-0.0018504 0.000154472 1.09162e-06 -3.02469e-08
-0.00169486 0.000156564 1.00088e-06 -3.06352e-08
-0.00153733 0.000158474 9.08977e-07 -3.09878e-08
-0.00137798 0.000160199 8.16014e-07 -3.13041e-08
-0.00121699 0.000161737 7.22101e-07 -3.15839e-08
-0.00105457 0.000163087 6.2735e-07 -3.18267e-08
-0.000890884 0.000164246 5.3187e-07 -3.20323e-08
-0.000726138 0.000165214 4.35773e-07 -3.22005e-08
-0.000560521 0.000165989 3.39172e-07 -3.2331e-08
-0.000394225 0.00016657 2.42179e-07 -3.24237e-08
-0.000227446 0.000166957 1.44908e-07 -3.24785e-08
-6.03761e-05 0.000167149 4.74721e-08 -3.24953e-08
0.000106788 0.000167147 -5.00138e-08 -3.24741e-08
0.000273853 0.000166949 -1.47436e-07 -3.2415e-08
0.000440622 0.000166557 -2.44681e-07 -3.23179e-08
0.000606903 0.000165971 -3.41635e-07 -3.21831e-08
0.0007725 0.000165191 -4.38184e-07 -3.20106e-08
0.000937221 0.000164219 -5.34216e-07 -3.18006e-08
0.00110087 0.000163055 -6.29618e-07 -3.15535e-08
0.00126327 0.000161701 -7.24278e-07 -3.12694e-08
0.00142421 0.000160159 -8.18087e-07 -3.09488e-08
0.00158352 0.00015843 -9.10933e-07 -3.0592e-08
0.00174101 0.000156516 -1.00271e-06 -3.01993e-08
0.00189649 0.00015442 -1.09331e-06 -2.97713e-08
0.00204979 0.000152144 -1.18262e-06 -2.93085e-08
0.00220072 0.000149691 -1.27055e-06 -2.88113e-08
0.00234911 0.000147063 -1.35698e-06 -2.82804e-08
0.00249479 0.000144265 -1.44182e-06 -2.77164e-08
0.00263759 0.000141298 -1.52497e-06 -2.712e-08
0.00277733 0.000138166 -1.60633e-06 -2.64918e-08
0.00291387 0.000134874 -1.68581e-06 -2.58325e-08
0.00304703 0.000131425 -1.7633e-06 -2.5143e-08
0.00317667 0.000127823 -1.83873e-06 -2.4424e-08
0.00330263 0.000124072 -1.912e-06 -2.36764e-08
0.00342476 0.000120177 -1.98303e-06 -2.2901e-08
0.00354293 0.000116143 -2.05174e-06 -2.20987e-08
0.003657 0.000111973 -2.11803e-06 -2.12705e-08
0.00376684 0.000107673 -2.18184e-06 -2.04174e-08
0.00387231 0.000103248 -2.2431e-06 -1.95403e-08
0.00397329 9.87033e-05 -2.30172e-06 -1.86402e-08
0.00406968 9.40439e-05 -2.35764e-06 -1.77182e-08
0.00416134 8.92755e-05 -2.41079e-06 -1.67754e-08
0.00424819 8.44036e-05 -2.46112e-06 -1.58128e-08
0.00433012 7.94339e-05 -2.50856e-06 -1.48316e-08
0.00440703 7.43723e-05 -2.55305e-06 -1.38329e-08
0.00447883 6.92247e-05 -2.59455e-06 -1.28179e-08
0.00454545 6.39971e-05 -2.633e-06 -1.17878e-08
0.0046068 5.86958e-05 -2.66837e-06 -1.07437e-08
0.00466282 5.33268e-05 -2.7006e-06 -9.6869e-09
0.00471344 4.78965e-05 -2.72966e-06 -8.61857e-09
0.0047586 4.24114e-05 -2.75551e-06 -7.53999e-09
0.00479824 3.68777e-05 -2.77813e-06 -6.45238e-09
0.00483234 3.13021e-05 -2.79749e-06 -5.35704e-09
0.00486084 2.5691e-05 -2.81356e-06 -4.2552e-09
0.00488371 2.00511e-05 -2.82633e-06 -3.14818e-09
0.00490093 1.4389e-05 -2.83577e-06 -2.03723e-09
0.00491248 8.71137e-06 -2.84188e-06 -9.23662e-10
0.00491835 3.02483e-06 -2.84466e-06 1.91237e-10
0.00491853 -2.66391e-06 -2.84408e-06 1.30618e-09
0.00491302 -8.34815e-06 -2.84016e-06 2.41988e-09
0.00490184 -1.40212e-05 -2.8329e-06 3.53102e-09
0.00488499 -1.96764e-05 -2.82231e-06 4.63835e-09
0.00486249 -2.53071e-05 -2.8084e-06 5.74055e-09
0.00483438 -3.09067e-05 -2.79117e-06 6.83637e-09
0.00480069 -3.64685e-05 -2.77067e-06 7.92452e-09
0.00476146 -4.19861e-05 -2.74689e-06 9.00376e-09
0.00471674 -4.74529e-05 -2.71988e-06 1.00728e-08
0.00466658 -5.28624e-05 -2.68966e-06 1.11305e-08
0.00461103 -5.82084e-05 -2.65627e-06 1.21756e-08
0.00455018 -6.34844e-05 -2.61974e-06 1.32068e-08
0.00448409 -6.86842e-05 -2.58012e-06 1.4223e-08
0.00441284 -7.38018e-05 -2.53745e-06 1.52229e-08
0.00433652 -7.8831e-05 -2.49179e-06 1.62056e-08
0.00425521 -8.3766e-05 -2.44317e-06 1.71698e-08
0.00416902 -8.86008e-05 -2.39166e-06 1.81143e-08
0.00407804 -9.33298e-05 -2.33732e-06 1.90382e-08
0.0039824 -9.79473e-05 -2.2802e-06 1.99404e-08
0.00388219 -0.000102448 -2.22038e-06 2.08197e-08
0.00377754 -0.000106826 -2.15792e-06 2.16753e-08
0.00366858 -0.000111077 -2.0929e-06 2.25061e-08
0.00355543 -0.000115195 -2.02538e-06 2.33112e-08
0.00343823 -0.000119176 -1.95544e-06 2.40897e-08
0.00331713 -0.000123015 -1.88317e-06 2.48406e-08
0.00319225 -0.000126707 -1.80865e-06 2.55631e-08
0.00306376 -0.000130247 -1.73196e-06 2.62565e-08
0.00293181 -0.000133632 -1.65319e-06 2.69198e-08
0.00279655 -0.000136858 -1.57243e-06 2.75524e-08
0.00265815 -0.00013992 -1.48978e-06 2.81535e-08
0.00251677 -0.000142815 -1.40532e-06 2.87225e-08
0.00237258 -0.00014554 -1.31915e-06 2.92587e-08
0.00222575 -0.00014809 -1.23137e-06 2.97616e-08
0.00207645 -0.000150464 -1.14209e-06 3.02305e-08
0.00192488 -0.000152657 -1.0514e-06 3.06649e-08
0.0017712 -0.000154668 -9.59402e-07 3.10644e-08
0.0016156 -0.000156494 -8.66209e-07 3.14286e-08
0.00145828 -0.000158132 -7.71923e-07 3.1757e-08
0.0012994 -0.00015958 -6.76652e-07 3.20492e-08
0.00113918 -0.000160837 -5.80504e-07 3.23051e-08
0.000977793 -0.000161902 -4.83589e-07 3.25242e-08
0.00081544 -0.000162771 -3.86016e-07 3.27065e-08
0.000652316 -0.000163445 -2.87897e-07 3.28517e-08
0.000488616 -0.000163922 -1.89342e-07 3.29596e-08
0.000324537 -0.000164202 -9.0463e-08 3.30303e-08
0.000160278 -0.000164284 8.62796e-09 3.30636e-08
-3.96473e-06 -0.000164168 1.07819e-07 3.30596e-08
-0.000167991 -0.000163853 2.06998e-07 3.30184e-08
-0.000331604 -0.00016334 3.06053e-07 3.29399e-08
-0.000494605 -0.000162629 4.04873e-07 3.28243e-08
-0.000656796 -0.000161721 5.03346e-07 3.26719e-08
-0.00081798 -0.000160616 6.01361e-07 3.24829e-08
-0.000977962 -0.000159316 6.9881e-07 3.22575e-08
-0.00113655 -0.000157821 7.95583e-07 3.1996e-08
-0.00129354 -0.000156134 8.91571e-07 3.16989e-08
-0.00144875 -0.000154256 9.86667e-07 3.13665e-08
-0.00160199 -0.000152188 1.08077e-06 3.09992e-08
-0.00175307 -0.000149934 1.17376e-06 3.05976e-08
-0.0019018 -0.000147495 1.26556e-06 3.01622e-08
-0.00204799 -0.000144873 1.35604e-06 2.96936e-08
-0.00219148 -0.000142072 1.44512e-06 2.91923e-08
-0.00233208 -0.000139094 1.5327e-06 2.86591e-08
-0.00246961 -0.000135943 1.61868e-06 2.80946e-08
-0.00260391 -0.000132621 1.70296e-06 2.74996e-08
-0.0027348 -0.000129133 1.78546e-06 2.68749e-08
-0.00286212 -0.000125481 1.86609e-06 2.62212e-08
-0.00298571 -0.00012167 1.94475e-06 2.55394e-08
-0.00310541 -0.000117704 2.02137e-06 2.48304e-08
-0.00322106 -0.000113587 2.09586e-06 2.40951e-08
-0.00333253 -0.000109323 2.16815e-06 2.33345e-08
-0.00343966 -0.000104916 2.23815e-06 2.25495e-08
-0.00354232 -0.000100373 2.3058e-06 2.17412e-08
-0.00364036 -9.56957e-05 2.37102e-06 2.09106e-08
-0.00373367 -9.08909e-05 2.43375e-06 2.00588e-08
-0.0038221 -8.59633e-05 2.49393e-06 1.91868e-08
-0.00390555 -8.09178e-05 2.55149e-06 1.8296e-08
-0.0039839 -7.576e-05 2.60638e-06 1.73873e-08
-0.00405704 -7.04951e-05 2.65854e-06 1.64619e-08
-0.00412486 -6.51286e-05 2.70792e-06 1.55212e-08
-0.00418726 -5.96662e-05 2.75449e-06 1.45663e-08
-0.00424416 -5.41135e-05 2.79819e-06 1.35984e-08
-0.00429546 -4.84763e-05 2.83898e-06 1.26189e-08
-0.00434109 -4.27605e-05 2.87684e-06 1.1629e-08
-0.00438096 -3.6972e-05 2.91173e-06 1.06301e-08
-0.00441501 -3.11166e-05 2.94362e-06 9.62339e-09
-0.00444317 -2.52005e-05 2.97249e-06 8.6103e-09
-0.00446539 -1.92297e-05 2.99832e-06 7.59216e-09
-0.00448162 -1.32103e-05 3.02109e-06 6.57032e-09
-0.0044918 -7.1484e-06 3.04081e-06 5.54619e-09
-0.0044959 -1.05015e-06 3.05744e-06 4.52109e-09
-0.00449389 5.0783e-06 3.07101e-06 3.49649e-09
-0.00448574 1.12308e-05 3.0815e-06 2.47371e-09
-0.00447142 1.74012e-05 3.08892e-06 1.4542e-09
-0.00445093 2.35834e-05 3.09328e-06 4.39346e-10
-0.00442425 2.97713e-05 3.0946e-06 -5.69449e-10
-0.00439139 3.59588e-05 3.09289e-06 -1.57077e-09
-0.00435234 4.21398e-05 3.08818e-06 -2.56321e-09
-0.00430711 4.83085e-05 3.08049e-06 -3.54537e-09
-0.00425573 5.44589e-05 3.06985e-06 -4.51587e-09
-0.0041982 6.0585e-05 3.0563e-06 -5.47326e-09
-0.00413457 6.66812e-05 3.03988e-06 -6.41621e-09
-0.00406485 7.27417e-05 3.02064e-06 -7.3433e-09
-0.0039891 7.8761e-05 2.99861e-06 -8.25318e-09
-0.00390734 8.47334e-05 2.97385e-06 -9.14447e-09
-0.00381965 9.06537e-05 2.94641e-06 -1.00158e-08
-0.00372606 9.65164e-05 2.91637e-06 -1.08659e-08
-0.00362663 0.000102317 2.88377e-06 -1.16934e-08
-0.00352145 0.000108049 2.84869e-06 -1.2497e-08
-0.00341056 0.000113709 2.8112e-06 -1.32753e-08
-0.00329405 0.000119291 2.77137e-06 -1.40272e-08
-0.00317201 0.000124792 2.72929e-06 -1.47514e-08
-0.0030445 0.000130206 2.68503e-06 -1.54465e-08
-0.00291162 0.00013553 2.6387e-06 -1.61115e-08
-0.00277347 0.000140759 2.59036e-06 -1.6745e-08
-0.00263014 0.00014589 2.54013e-06 -1.7346e-08
-0.00248172 0.000150918 2.48809e-06 -1.79132e-08
-0.00232834 0.00015584 2.43435e-06 -1.84456e-08
-0.00217008 0.000160654 2.37901e-06 -1.8942e-08
-0.00200707 0.000165355 2.32219e-06 -1.94013e-08
-0.00183941 0.000169941 2.26398e-06 -1.98225e-08
-0.00166722 0.00017441 2.20451e-06 -2.02046e-08
-0.00149063 0.000178758 2.1439e-06 -2.05465e-08
-0.00130975 0.000182984 2.08226e-06 -2.08474e-08
-0.0011247 0.000187086 2.01972e-06 -2.11061e-08
-0.000935617 0.000191062 1.9564e-06 -2.13219e-08
-0.00074262 0.000194911 1.89243e-06 -2.14938e-08
-0.000545838 0.000198632 1.82795e-06 -2.1621e-08
-0.0003454 0.000202223 1.76309e-06 -2.17026e-08
-0.000141436 0.000205684 1.69798e-06 -2.17379e-08
6.59239e-05 0.000209014 1.63277e-06 -2.1726e-08
0.000276549 0.000212215 1.56759e-06 -2.16662e-08
0.00049031 0.000215285 1.50259e-06 -2.15579e-08
0.000707076 0.000218225 1.43792e-06 -2.14002e-08
0.000926718 0.000221037 1.37372e-06 -2.11927e-08
0.00114911 0.000223721 1.31014e-06 -2.09346e-08
0.00137412 0.000226278 1.24734e-06 -2.06253e-08
0.00160162 0.000228711 1.18546e-06 -2.02644e-08
0.0018315 0.000231021 1.12467e-06 -1.98511e-08
0.00206363 0.000233211 1.06511e-06 -1.93852e-08
0.00229788 0.000235283 1.00696e-06 -1.88659e-08
0.00253415 0.000237241 9.50361e-07 -1.8293e-08
0.00277233 0.000239086 8.95482e-07 -1.76659e-08
0.00301229 0.000240824 8.42484e-07 -1.69843e-08
0.00325394 0.000242458 7.91531e-07 -1.62477e-08
0.00349717 0.000243993 7.42788e-07 -1.54559e-08
0.00374189 0.000245432 6.96421e-07 -1.46083e-08
0.00398801 0.000246781 6.52596e-07 -1.37053e-08
0.00423543 0.000248045 6.1148e-07 -1.27441e-08
0.00448407 0.00024923 5.73248e-07 -1.17334e-08
0.00473386 0.000250341 5.38048e-07 -1.06399e-08
0.00498473 0.000251385 5.06128e-07 -9.58665e-09
0.00523661 0.000252369 4.77368e-07 -8.11303e-09
0.00548945 0.000253299 4.53029e-07 -7.93708e-09
0.00574319 0.000254181 4.29218e-07 -2.64598e-09
0.0059978 0.000255032 4.2128e-07 -1.61717e-08
0.00625324 0.000255826 3.72764e-07 4.0802e-08
0.00650948 0.000256694 4.9517e-07 -1.65057e-07
0.00471348 -0.000196448 -2.33701e-17 2.17323e-09
0.00451703 -0.000196442 6.51969e-09 4.268e-09
0.0043206 -0.000196416 1.93237e-08 6.27169e-09
0.00412421 -0.000196359 3.81388e-08 8.18426e-09
0.0039279 -0.000196258 6.26915e-08 1.00059e-08
0.00373171 -0.000196102 9.27091e-08 1.17364e-08
0.00353571 -0.000195882 1.27918e-07 1.33761e-08
0.00333997 -0.000195586 1.68047e-07 1.4925e-08
0.00314457 -0.000195205 2.12822e-07 1.63833e-08
0.00294959 -0.00019473 2.61972e-07 1.77512e-08
0.00275514 -0.000194153 3.15225e-07 1.90289e-08
0.00256133 -0.000193465 3.72312e-07 2.02167e-08
0.00236825 -0.00019266 4.32962e-07 2.1315e-08
0.00217605 -0.00019173 4.96907e-07 2.23241e-08
0.00198484 -0.000190669 5.63879e-07 2.32446e-08
0.00179475 -0.000189472 6.33613e-07 2.40769e-08
0.00160594 -0.000188132 7.05844e-07 2.48217e-08
0.00141854 -0.000186646 7.80309e-07 2.54795e-08
0.0012327 -0.000185009 8.56747e-07 2.60512e-08
0.00104857 -0.000183218 9.34901e-07 2.65374e-08
0.000866314 -0.000181268 1.01451e-06 2.69392e-08
0.000686087 -0.000179158 1.09533e-06 2.72574e-08
0.000508052 -0.000176886 1.1771e-06 2.7493e-08
0.00033237 -0.000174449 1.25958e-06 2.76471e-08
0.000159208 -0.000171847 1.34252e-06 2.77209e-08
-1.12686e-05 -0.000169079 1.42569e-06 2.77157e-08
-0.000178894 -0.000166144 1.50883e-06 2.76328e-08
-0.000343502 -0.000163044 1.59173e-06 2.74734e-08
-0.000504927 -0.000159778 1.67415e-06 2.72393e-08
-0.000663003 -0.000156348 1.75587e-06 2.69318e-08
-0.000817568 -0.000152755 1.83667e-06 2.65527e-08
-0.00096846 -0.000149002 1.91632e-06 2.61035e-08
-0.00111552 -0.000145091 1.99463e-06 2.55863e-08
-0.00125859 -0.000141025 2.07139e-06 2.50026e-08
-0.00139752 -0.000136808 2.1464e-06 2.43545e-08
-0.00153216 -0.000132442 2.21946e-06 2.36439e-08
-0.00166236 -0.000127932 2.2904e-06 2.2873e-08
-0.00178797 -0.000123282 2.35901e-06 2.20438e-08
-0.00190888 -0.000118498 2.42515e-06 2.11586e-08
-0.00202493 -0.000113585 2.48862e-06 2.02195e-08
-0.002136 -0.000108547 2.54928e-06 1.9229e-08
-0.00224198 -0.00010339 2.60697e-06 1.81893e-08
-0.00234275 -9.81219e-05 2.66154e-06 1.71028e-08
-0.00243819 -9.27475e-05 2.71284e-06 1.59721e-08
-0.00252821 -8.72739e-05 2.76076e-06 1.47996e-08
-0.00261271 -8.1708e-05 2.80516e-06 1.3588e-08
-0.0026916 -7.60569e-05 2.84592e-06 1.23398e-08
-0.0027648 -7.03281e-05 2.88294e-06 1.10576e-08
-0.00283223 -6.4529e-05 2.91611e-06 9.74416e-09
-0.00289383 -5.86675e-05 2.94535e-06 8.4021e-09
-0.00294955 -5.27516e-05 2.97055e-06 7.03428e-09
-0.00299932 -4.67894e-05 2.99166e-06 5.64333e-09
-0.00304311 -4.07892e-05 3.00859e-06 4.23209e-09
-0.00308089 -3.47593e-05 3.02128e-06 2.80333e-09
-0.00311262 -2.87083e-05 3.02969e-06 1.35985e-09
-0.0031383 -2.26449e-05 3.03377e-06 -9.55384e-11
-0.00315791 -1.65776e-05 3.03349e-06 -1.56002e-09
-0.00317146 -1.05153e-05 3.02881e-06 -3.03078e-09
-0.00317895 -4.46682e-06 3.01971e-06 -4.50502e-09
-0.0031804 1.55909e-06 3.0062e-06 -5.97994e-09
-0.00317584 7.55355e-06 2.98826e-06 -7.45272e-09
-0.00316531 1.35077e-05 2.9659e-06 -8.92064e-09
-0.00314884 1.94127e-05 2.93914e-06 -1.03809e-08
-0.0031265 2.52599e-05 2.908e-06 -1.18308e-08
-0.00309834 3.10404e-05 2.8725e-06 -1.32677e-08
-0.00306444 3.67456e-05 2.8327e-06 -1.46888e-08
-0.00302488 4.23669e-05 2.78863e-06 -1.60916e-08
-0.00297974 4.78959e-05 2.74036e-06 -1.74735e-08
-0.00292912 5.33242e-05 2.68794e-06 -1.88318e-08
-0.00287313 5.86436e-05 2.63144e-06 -2.01643e-08
-0.00281187 6.3846e-05 2.57095e-06 -2.14683e-08
-0.00274548 6.89235e-05 2.50654e-06 -2.27415e-08
-0.00267407 7.38683e-05 2.43832e-06 -2.39816e-08
-0.00259779 7.8673e-05 2.36638e-06 -2.51863e-08
-0.00251677 8.33302e-05 2.29082e-06 -2.63535e-08
-0.00243118 8.78328e-05 2.21176e-06 -2.74809e-08
-0.00234116 9.21739e-05 2.12931e-06 -2.85666e-08
-0.00224689 9.63468e-05 2.04361e-06 -2.96086e-08
-0.00214853 0.000100345 1.95479e-06 -3.0605e-08
-0.00204626 0.000104163 1.86297e-06 -3.1554e-08
-0.00194026 0.000107794 1.76831e-06 -3.24538e-08
-0.00183073 0.000111233 1.67095e-06 -3.33028e-08
-0.00171786 0.000114475 1.57104e-06 -3.40994e-08
-0.00160185 0.000117515 1.46874e-06 -3.48423e-08
-0.0014829 0.000120348 1.36422e-06 -3.553e-08
-0.00136122 0.00012297 1.25763e-06 -3.61612e-08
-0.00123703 0.000125377 1.14914e-06 -3.67349e-08
-0.00111054 0.000127565 1.03894e-06 -3.72499e-08
-0.000981977 0.000129531 9.27188e-07 -3.77053e-08
-0.000851556 0.000131272 8.14072e-07 -3.81002e-08
-0.000719508 0.000132786 6.99772e-07 -3.84339e-08
-0.00058606 0.00013407 5.8447e-07 -3.87057e-08
-0.000451444 0.000135123 4.68353e-07 -3.8915e-08
-0.000315892 0.000135943 3.51608e-07 -3.90615e-08
-0.000179636 0.000136529 2.34423e-07 -3.91448e-08
-4.29114e-05 0.000136881 1.16989e-07 -3.91647e-08
9.40471e-05 0.000136997 -5.05651e-10 -3.91211e-08
0.000231005 0.000136879 -1.17869e-07 -3.9014e-08
0.000367726 0.000136526 -2.34911e-07 -3.88435e-08
0.000503979 0.00013594 -3.51441e-07 -3.86098e-08
0.000639528 0.000135121 -4.67271e-07 -3.83132e-08
0.000774143 0.000134071 -5.8221e-07 -3.79541e-08
0.000907595 0.000132793 -6.96073e-07 -3.75333e-08
0.00103965 0.000131288 -8.08672e-07 -3.70511e-08
0.0011701 0.00012956 -9.19826e-07 -3.65085e-08
0.0012987 0.000127611 -1.02935e-06 -3.59062e-08
0.00142525 0.000125444 -1.13707e-06 -3.52453e-08
0.00154952 0.000123064 -1.24281e-06 -3.45267e-08
0.0016713 0.000120475 -1.34639e-06 -3.37516e-08
0.0017904 0.000117681 -1.44764e-06 -3.29213e-08
0.0019066 0.000114687 -1.5464e-06 -3.20371e-08
0.00201971 0.000111498 -1.64252e-06 -3.11005e-08
0.00212953 0.00010812 -1.73582e-06 -3.01129e-08
0.00223589 0.000104558 -1.82616e-06 -2.9076e-08
0.00233859 0.000100818 -1.91338e-06 -2.79915e-08
0.00243747 9.69076e-05 -1.99736e-06 -2.68611e-08
0.00253235 9.28323e-05 -2.07794e-06 -2.56867e-08
0.00262308 8.85994e-05 -2.155e-06 -2.44703e-08
0.0027095 8.4216e-05 -2.22841e-06 -2.32138e-08
0.00279146 7.96895e-05 -2.29805e-06 -2.19192e-08
0.00286883 7.50276e-05 -2.36381e-06 -2.05888e-08
0.00294148 7.02383e-05 -2.42558e-06 -1.92247e-08
0.00300927 6.53294e-05 -2.48325e-06 -1.78291e-08
0.0030721 6.03094e-05 -2.53674e-06 -1.64044e-08
0.00312985 5.51867e-05 -2.58595e-06 -1.4953e-08
0.00318244 4.997e-05 -2.63081e-06 -1.34771e-08
0.00322977 4.46679e-05 -2.67124e-06 -1.19793e-08
0.00327175 3.92895e-05 -2.70718e-06 -1.0462e-08
0.00330832 3.38437e-05 -2.73857e-06 -8.92781e-09
0.00333942 2.83398e-05 -2.76535e-06 -7.37916e-09
0.00336499 2.2787e-05 -2.78749e-06 -5.81864e-09
0.00338498 1.71946e-05 -2.80494e-06 -4.24886e-09
0.00339937 1.15719e-05 -2.81769e-06 -2.6724e-09
0.00340812 5.92852e-06 -2.82571e-06 -1.09189e-09
0.00341122 2.73832e-07 -2.82898e-06 4.90061e-10
0.00340866 -5.38267e-06 -2.82751e-06 2.07084e-09
0.00340046 -1.10315e-05 -2.8213e-06 3.64778e-09
0.00338661 -1.66631e-05 -2.81036e-06 5.21834e-09
0.00336714 -2.22682e-05 -2.7947e-06 6.77983e-09
0.00334208 -2.78373e-05 -2.77436e-06 8.32974e-09
0.00331148 -3.3361e-05 -2.74937e-06 9.86542e-09
0.00327538 -3.88302e-05 -2.71978e-06 1.13844e-08
0.00323384 -4.42356e-05 -2.68562e-06 1.28841e-08
0.00318693 -4.95681e-05 -2.64697e-06 1.4362e-08
0.00313473 -5.4819e-05 -2.60389e-06 1.58157e-08
0.00307732 -5.99793e-05 -2.55644e-06 1.72429e-08
0.00301481 -6.50405e-05 -2.50471e-06 1.8641e-08
0.00294728 -6.9994e-05 -2.44879e-06 2.00078e-08
0.00287486 -7.48315e-05 -2.38876e-06 2.1341e-08
0.00279766 -7.9545e-05 -2.32474e-06 2.26384e-08
0.00271581 -8.41266e-05 -2.25683e-06 2.38979e-08
0.00262945 -8.85686e-05 -2.18513e-06 2.51173e-08
0.00253872 -9.28635e-05 -2.10978e-06 2.62946e-08
0.00244377 -9.70041e-05 -2.0309e-06 2.74279e-08
0.00234477 -0.000100984 -1.94861e-06 2.85153e-08
0.00224186 -0.000104795 -1.86307e-06 2.9555e-08
0.00213523 -0.000108433 -1.7744e-06 3.05452e-08
0.00202506 -0.00011189 -1.68277e-06 3.14843e-08
0.00191152 -0.000115161 -1.58831e-06 3.23707e-08
0.0017948 -0.000118241 -1.4912e-06 3.32031e-08
0.0016751 -0.000121123 -1.39159e-06 3.39799e-08
0.00155262 -0.000123805 -1.28965e-06 3.46999e-08
0.00142756 -0.00012628 -1.18555e-06 3.5362e-08
0.00130013 -0.000128545 -1.07947e-06 3.59649e-08
0.00117054 -0.000130596 -9.71572e-07 3.65078e-08
0.00103901 -0.000132429 -8.62049e-07 3.69896e-08
0.000905757 -0.000134043 -7.5108e-07 3.74096e-08
0.000771 -0.000135433 -6.38851e-07 3.77672e-08
0.000634967 -0.000136597 -5.25549e-07 3.80616e-08
0.000497882 -0.000137534 -4.11364e-07 3.82926e-08
0.000359975 -0.000138242 -2.96487e-07 3.84595e-08
0.000221476 -0.000138719 -1.81108e-07 3.85622e-08
8.26138e-05 -0.000138966 -6.54218e-08 3.86005e-08
-5.63789e-05 -0.000138981 5.03797e-08 3.85744e-08
-0.000195271 -0.000138764 1.66103e-07 3.84838e-08
-0.000333831 -0.000138317 2.81554e-07 3.8329e-08
-0.000471828 -0.000137639 3.96541e-07 3.81102e-08
-0.000609032 -0.000136731 5.10872e-07 3.78277e-08
-0.000745214 -0.000135596 6.24355e-07 3.74822e-08
-0.000880148 -0.000134235 7.36801e-07 3.7074e-08
-0.00101361 -0.00013265 8.48023e-07 3.66039e-08
-0.00114537 -0.000130844 9.57835e-07 3.60728e-08
-0.00127522 -0.00012882 1.06605e-06 3.54814e-08
-0.00140294 -0.000126582 1.1725e-06 3.48308e-08
-0.00152832 -0.000124132 1.27699e-06 3.4122e-08
-0.00165114 -0.000121476 1.37936e-06 3.33563e-08
-0.0017712 -0.000118617 1.47942e-06 3.25349e-08
-0.00188831 -0.000115561 1.57703e-06 3.16592e-08
-0.00200226 -0.000112312 1.67201e-06 3.07306e-08
-0.00211287 -0.000108875 1.7642e-06 2.97508e-08
-0.00221995 -0.000105258 1.85345e-06 2.87213e-08
-0.00232333 -0.000101465 1.93961e-06 2.76438e-08
-0.00242282 -9.75025e-05 2.02255e-06 2.65203e-08
-0.00251828 -9.33779e-05 2.10211e-06 2.53524e-08
-0.00260953 -8.90976e-05 2.17816e-06 2.41422e-08
-0.00269642 -8.46689e-05 2.25059e-06 2.28918e-08
-0.00277882 -8.0099e-05 2.31927e-06 2.16031e-08
-0.00285658 -7.53957e-05 2.38408e-06 2.02784e-08
-0.00292957 -7.05667e-05 2.44491e-06 1.89198e-08
-0.00299767 -6.56201e-05 2.50167e-06 1.75296e-08
-0.00306077 -6.05642e-05 2.55426e-06 1.61102e-08
-0.00311876 -5.54073e-05 2.60259e-06 1.46639e-08
-0.00317155 -5.01581e-05 2.64658e-06 1.3193e-08
-0.00321905 -4.48254e-05 2.68616e-06 1.17002e-08
-0.00326118 -3.9418e-05 2.72126e-06 1.01878e-08
-0.00329787 -3.39449e-05 2.75182e-06 8.65845e-09
-0.00332905 -2.84153e-05 2.7778e-06 7.1146e-09
-0.00335468 -2.28383e-05 2.79914e-06 5.55887e-09
-0.00337472 -1.72234e-05 2.81582e-06 3.99384e-09
-0.00338912 -1.15797e-05 2.8278e-06 2.42214e-09
-0.00339787 -5.91688e-06 2.83507e-06 8.46377e-10
-0.00340095 -2.44202e-07 2.83761e-06 -7.30811e-10
-0.00339836 5.42882e-06 2.83541e-06 -2.3068e-09
-0.00339009 1.10927e-05 2.82849e-06 -3.87896e-09
-0.00337618 1.67381e-05 2.81686e-06 -5.44466e-09
-0.00335663 2.23555e-05 2.80052e-06 -7.00129e-09
-0.00333148 2.79355e-05 2.77952e-06 -8.54627e-09
-0.00330077 3.34689e-05 2.75388e-06 -1.0077e-08
-0.00326456 3.89464e-05 2.72365e-06 -1.15909e-08
-0.0032229 4.4359e-05 2.68888e-06 -1.30856e-08
-0.00317587 4.96975e-05 2.64962e-06 -1.45584e-08
-0.00312353 5.4953e-05 2.60595e-06 -1.60069e-08
-0.00306599 6.01169e-05 2.55792e-06 -1.74288e-08
-0.00300333 6.51805e-05 2.50564e-06 -1.88216e-08
-0.00293567 7.01353e-05 2.44917e-06 -2.0183e-08
-0.0028631 7.49731e-05 2.38862e-06 -2.15107e-08
-0.00278576 7.96858e-05 2.32409e-06 -2.28026e-08
-0.00270377 8.42656e-05 2.25568e-06 -2.40565e-08
-0.00261728 8.87048e-05 2.18352e-06 -2.52703e-08
-0.00252641 9.2996e-05 2.1077e-06 -2.64419e-08
-0.00243134 9.71321e-05 2.02838e-06 -2.75694e-08
-0.0023322 0.000101106 1.94567e-06 -2.8651e-08
-0.00222918 0.000104912 1.85972e-06 -2.96848e-08
-0.00212244 0.000108542 1.77066e-06 -3.06691e-08
-0.00201216 0.000111991 1.67866e-06 -3.16022e-08
-0.00189852 0.000115254 1.58385e-06 -3.24826e-08
-0.00178171 0.000118324 1.4864e-06 -3.33089e-08
-0.00166194 0.000121197 1.38647e-06 -3.40796e-08
-0.00153939 0.000123868 1.28424e-06 -3.47935e-08
-0.00141427 0.000126332 1.17986e-06 -3.54494e-08
-0.0012868 0.000128585 1.07351e-06 -3.60461e-08
-0.00115717 0.000130624 9.65369e-07 -3.65828e-08
-0.00102562 0.000132445 8.5562e-07 -3.70584e-08
-0.000892357 0.000134045 7.44445e-07 -3.74722e-08
-0.000757605 0.000135421 6.32029e-07 -3.78236e-08
-0.000621589 0.000136572 5.18558e-07 -3.81118e-08
-0.000484537 0.000137495 4.04222e-07 -3.83365e-08
-0.000346676 0.000138188 2.89213e-07 -3.84973e-08
-0.000208237 0.000138651 1.73721e-07 -3.85939e-08
-6.94511e-05 0.000138883 5.79391e-08 -3.86261e-08
6.94511e-05 0.000138883 -5.79391e-08 -3.85939e-08
0.000208237 0.000138651 -1.73721e-07 -3.84973e-08
0.000346676 0.000138188 -2.89213e-07 -3.83365e-08
0.000484537 0.000137495 -4.04222e-07 -3.81118e-08
0.000621589 0.000136572 -5.18558e-07 -3.78236e-08
0.000757605 0.000135421 -6.32029e-07 -3.74722e-08
0.000892357 0.000134045 -7.44445e-07 -3.70584e-08
0.00102562 0.000132445 -8.5562e-07 -3.65828e-08
0.00115717 0.000130624 -9.65369e-07 -3.60461e-08
0.0012868 0.000128585 -1.07351e-06 -3.54494e-08
0.00141427 0.000126332 -1.17986e-06 -3.47935e-08
0.00153939 0.000123868 -1.28424e-06 -3.40796e-08
0.00166194 0.000121197 -1.38647e-06 -3.33089e-08
0.00178171 0.000118324 -1.4864e-06 -3.24826e-08
0.00189852 0.000115254 -1.58385e-06 -3.16022e-08
0.00201216 0.000111991 -1.67866e-06 -3.0669e-08
0.00212244 0.000108542 -1.77066e-06 -2.96848e-08
0.00222918 0.000104912 -1.85972e-06 -2.8651e-08
0.0023322 0.000101106 -1.94567e-06 -2.75694e-08
0.00243134 9.71321e-05 -2.02838e-06 -2.64419e-08
0.00252641 9.2996e-05 -2.1077e-06 -2.52703e-08
0.00261728 8.87048e-05 -2.18352e-06 -2.40565e-08
0.00270377 8.42656e-05 -2.25568e-06 -2.28026e-08
0.00278576 7.96858e-05 -2.32409e-06 -2.15107e-08
0.0028631 7.49731e-05 -2.38862e-06 -2.0183e-08
0.00293567 7.01353e-05 -2.44917e-06 -1.88216e-08
0.00300333 6.51805e-05 -2.50564e-06 -1.74288e-08
0.00306599 6.01169e-05 -2.55792e-06 -1.60069e-08
0.00312353 5.4953e-05 -2.60595e-06 -1.45584e-08
0.00317587 4.96975e-05 -2.64962e-06 -1.30856e-08
0.0032229 4.4359e-05 -2.68888e-06 -1.15909e-08
0.00326456 3.89464e-05 -2.72365e-06 -1.0077e-08
0.00330077 3.34689e-05 -2.75388e-06 -8.54627e-09
0.00333148 2.79355e-05 -2.77952e-06 -7.00129e-09
0.00335663 2.23555e-05 -2.80052e-06 -5.44466e-09
0.00337618 1.67381e-05 -2.81686e-06 -3.87896e-09
0.00339009 1.10927e-05 -2.82849e-06 -2.3068e-09
0.00339836 5.42882e-06 -2.83541e-06 -7.30815e-10
0.00340095 -2.44202e-07 -2.83761e-06 8.4638e-10
0.00339787 -5.91688e-06 -2.83507e-06 2.42214e-09
0.00338912 -1.15797e-05 -2.8278e-06 3.99384e-09
0.00337472 -1.72234e-05 -2.81582e-06 5.55887e-09
0.00335468 -2.28383e-05 -2.79914e-06 7.1146e-09
0.00332905 -2.84153e-05 -2.7778e-06 8.65845e-09
0.00329787 -3.39449e-05 -2.75182e-06 1.01878e-08
0.00326118 -3.9418e-05 -2.72126e-06 1.17002e-08
0.00321905 -4.48254e-05 -2.68616e-06 1.3193e-08
0.00317155 -5.01581e-05 -2.64658e-06 1.46639e-08
0.00311876 -5.54073e-05 -2.60259e-06 1.61102e-08
0.00306077 -6.05642e-05 -2.55426e-06 1.75296e-08
0.00299767 -6.56201e-05 -2.50167e-06 1.89198e-08
0.00292957 -7.05667e-05 -2.44491e-06 2.02784e-08
0.00285658 -7.53957e-05 -2.38408e-06 2.16031e-08
0.00277882 -8.0099e-05 -2.31927e-06 2.28918e-08
0.00269642 -8.46689e-05 -2.25059e-06 2.41422e-08
0.00260953 -8.90976e-05 -2.17816e-06 2.53524e-08
0.00251828 -9.33779e-05 -2.10211e-06 2.65203e-08
0.00242282 -9.75025e-05 -2.02255e-06 2.76438e-08
0.00232333 -0.000101465 -1.93961e-06 2.87213e-08
0.00221995 -0.000105258 -1.85345e-06 2.97508e-08
0.00211287 -0.000108875 -1.7642e-06 3.07306e-08
0.00200226 -0.000112312 -1.67201e-06 3.16592e-08
0.00188831 -0.000115561 -1.57703e-06 3.25349e-08
0.0017712 -0.000118617 -1.47942e-06 3.33563e-08
0.00165114 -0.000121476 -1.37936e-06 3.4122e-08
0.00152832 -0.000124132 -1.27699e-06 3.48308e-08
0.00140294 -0.000126582 -1.1725e-06 3.54814e-08
0.00127522 -0.00012882 -1.06605e-06 3.60728e-08
0.00114537 -0.000130844 -9.57835e-07 3.66039e-08
0.00101361 -0.00013265 -8.48023e-07 3.7074e-08
0.000880148 -0.000134235 -7.36801e-07 3.74822e-08
0.000745214 -0.000135596 -6.24355e-07 3.78277e-08
0.000609032 -0.000136731 -5.10872e-07 3.81102e-08
0.000471828 -0.000137639 -3.96541e-07 3.8329e-08
0.000333831 -0.000138317 -2.81554e-07 3.84838e-08
0.000195271 -0.000138764 -1.66103e-07 3.85744e-08
5.63789e-05 -0.000138981 -5.03797e-08 3.86005e-08
-8.26138e-05 -0.000138966 6.54218e-08 3.85622e-08
-0.000221476 -0.000138719 1.81108e-07 3.84595e-08
-0.000359975 -0.000138242 2.96487e-07 3.82925e-08
-0.000497882 -0.000137534 4.11364e-07 3.80617e-08
-0.000634967 -0.000136597 5.25549e-07 3.77672e-08
-0.000771 -0.000135433 6.38851e-07 3.74096e-08
-0.000905757 -0.000134043 7.5108e-07 3.69896e-08
-0.00103901 -0.000132429 8.62049e-07 3.65078e-08
-0.00117054 -0.000130596 9.71572e-07 3.59649e-08
-0.00130013 -0.000128545 1.07947e-06 3.5362e-08
-0.00142756 -0.00012628 1.18555e-06 3.46999e-08
-0.00155262 -0.000123805 1.28965e-06 3.39799e-08
-0.0016751 -0.000121123 1.39159e-06 3.32031e-08
-0.0017948 -0.000118241 1.4912e-06 3.23708e-08
-0.00191152 -0.000115161 1.58831e-06 3.14843e-08
-0.00202506 -0.00011189 1.68277e-06 3.05452e-08
-0.00213523 -0.000108433 1.7744e-06 2.95549e-08
-0.00224186 -0.000104795 1.86307e-06 2.85153e-08
-0.00234477 -0.000100984 1.94861e-06 2.74279e-08
-0.00244377 -9.70041e-05 2.0309e-06 2.62946e-08
-0.00253872 -9.28635e-05 2.10978e-06 2.51173e-08
-0.00262945 -8.85686e-05 2.18513e-06 2.38979e-08
-0.00271581 -8.41266e-05 2.25683e-06 2.26384e-08
-0.00279766 -7.9545e-05 2.32474e-06 2.1341e-08
-0.00287486 -7.48315e-05 2.38876e-06 2.00078e-08
-0.00294728 -6.9994e-05 2.44879e-06 1.8641e-08
-0.00301481 -6.50405e-05 2.50471e-06 1.72429e-08
-0.00307732 -5.99793e-05 2.55644e-06 1.58158e-08
-0.00313473 -5.4819e-05 2.60389e-06 1.4362e-08
-0.00318693 -4.95681e-05 2.64697e-06 1.28841e-08
-0.00323384 -4.42356e-05 2.68562e-06 1.13844e-08
-0.00327538 -3.88302e-05 2.71978e-06 9.86543e-09
-0.00331148 -3.3361e-05 2.74937e-06 8.32974e-09
-0.00334208 -2.78373e-05 2.77436e-06 6.77984e-09
-0.00336714 -2.22682e-05 2.7947e-06 5.21834e-09
-0.00338661 -1.66631e-05 2.81036e-06 3.64779e-09
-0.00340046 -1.10315e-05 2.8213e-06 2.07084e-09
-0.00340866 -5.38267e-06 2.82751e-06 4.90062e-10
-0.00341122 2.73832e-07 2.82898e-06 -1.09189e-09
-0.00340812 5.92852e-06 2.82571e-06 -2.6724e-09
-0.00339937 1.15719e-05 2.81769e-06 -4.24885e-09
-0.00338498 1.71946e-05 2.80494e-06 -5.81864e-09
-0.00336499 2.2787e-05 2.78749e-06 -7.37915e-09
-0.00333942 2.83398e-05 2.76535e-06 -8.9278e-09
-0.00330832 3.38437e-05 2.73857e-06 -1.04621e-08
-0.00327175 3.92895e-05 2.70718e-06 -1.19793e-08
-0.00322977 4.46679e-05 2.67124e-06 -1.34771e-08
-0.00318244 4.997e-05 2.63081e-06 -1.4953e-08
-0.00312985 5.51867e-05 2.58595e-06 -1.64045e-08
-0.0030721 6.03094e-05 2.53674e-06 -1.78291e-08
-0.00300927 6.53294e-05 2.48325e-06 -1.92247e-08
-0.00294148 7.02383e-05 2.42558e-06 -2.05888e-08
-0.00286883 7.50276e-05 2.36381e-06 -2.19192e-08
-0.00279146 7.96895e-05 2.29805e-06 -2.32138e-08
-0.0027095 8.4216e-05 2.22841e-06 -2.44703e-08
-0.00262308 8.85994e-05 2.155e-06 -2.56867e-08
-0.00253235 9.28323e-05 2.07794e-06 -2.68611e-08
-0.00243747 9.69076e-05 1.99736e-06 -2.79915e-08
-0.00233859 0.000100818 1.91338e-06 -2.9076e-08
-0.00223589 0.000104558 1.82616e-06 -3.01129e-08
-0.00212953 0.00010812 1.73582e-06 -3.11005e-08
-0.00201971 0.000111498 1.64252e-06 -3.20371e-08
-0.0019066 0.000114687 1.5464e-06 -3.29213e-08
-0.0017904 0.000117681 1.44764e-06 -3.37516e-08
-0.0016713 0.000120475 1.34639e-06 -3.45267e-08
-0.00154952 0.000123064 1.24281e-06 -3.52453e-08
-0.00142525 0.000125444 1.13707e-06 -3.59062e-08
-0.0012987 0.000127611 1.02935e-06 -3.65085e-08
-0.0011701 0.00012956 9.19826e-07 -3.70511e-08
-0.00103965 0.000131288 8.08672e-07 -3.75332e-08
-0.000907595 0.000132793 6.96073e-07 -3.79542e-08
-0.000774143 0.000134071 5.8221e-07 -3.83132e-08
-0.000639528 0.000135121 4.67271e-07 -3.86098e-08
-0.000503979 0.00013594 3.51441e-07 -3.88435e-08
-0.000367726 0.000136526 2.34911e-07 -3.9014e-08
-0.000231005 0.000136879 1.17869e-07 -3.91211e-08
-9.40471e-05 0.000136997 5.05647e-10 -3.91647e-08
4.29114e-05 0.000136881 -1.16989e-07 -3.91448e-08
0.000179636 0.000136529 -2.34423e-07 -3.90615e-08
0.000315892 0.000135943 -3.51608e-07 -3.8915e-08
0.000451444 0.000135123 -4.68353e-07 -3.87057e-08
0.00058606 0.00013407 -5.8447e-07 -3.84339e-08
0.000719508 0.000132786 -6.99772e-07 -3.81002e-08
0.000851556 0.000131272 -8.14072e-07 -3.77053e-08
0.000981977 0.000129531 -9.27188e-07 -3.72499e-08
0.00111054 0.000127565 -1.03894e-06 -3.67349e-08
0.00123703 0.000125377 -1.14914e-06 -3.61612e-08
0.00136122 0.00012297 -1.25763e-06 -3.553e-08
0.0014829 0.000120348 -1.36422e-06 -3.48423e-08
0.00160185 0.000117515 -1.46874e-06 -3.40994e-08
0.00171786 0.000114475 -1.57104e-06 -3.33028e-08
0.00183073 0.000111233 -1.67095e-06 -3.24538e-08
0.00194026 0.000107794 -1.76831e-06 -3.1554e-08
0.00204626 0.000104163 -1.86297e-06 -3.0605e-08
0.00214853 0.000100345 -1.95479e-06 -2.96086e-08
0.00224689 9.63468e-05 -2.04361e-06 -2.85666e-08
0.00234116 9.21739e-05 -2.12931e-06 -2.74809e-08
0.00243118 8.78328e-05 -2.21176e-06 -2.63535e-08
0.00251677 8.33302e-05 -2.29082e-06 -2.51863e-08
0.00259779 7.8673e-05 -2.36638e-06 -2.39816e-08
0.00267407 7.38683e-05 -2.43832e-06 -2.27415e-08
0.00274548 6.89235e-05 -2.50654e-06 -2.14683e-08
0.00281187 6.3846e-05 -2.57095e-06 -2.01643e-08
0.00287313 5.86436e-05 -2.63144e-06 -1.88318e-08
0.00292912 5.33242e-05 -2.68794e-06 -1.74735e-08
0.00297974 4.78959e-05 -2.74036e-06 -1.60916e-08
0.00302488 4.23669e-05 -2.78863e-06 -1.46888e-08
0.00306444 3.67456e-05 -2.8327e-06 -1.32677e-08
0.00309834 3.10404e-05 -2.8725e-06 -1.18308e-08
0.0031265 2.52599e-05 -2.908e-06 -1.03809e-08
0.00314884 1.94127e-05 -2.93914e-06 -8.92064e-09
0.00316531 1.35077e-05 -2.9659e-06 -7.45271e-09
0.00317584 7.55355e-06 -2.98826e-06 -5.97994e-09
0.0031804 1.55909e-06 -3.0062e-06 -4.50502e-09
0.00317895 -4.46682e-06 -3.01971e-06 -3.03078e-09
0.00317146 -1.05153e-05 -3.02881e-06 -1.56002e-09
0.00315791 -1.65776e-05 -3.03349e-06 -9.55366e-11
0.0031383 -2.26449e-05 -3.03377e-06 1.35985e-09
0.00311262 -2.87083e-05 -3.02969e-06 2.80333e-09
0.00308089 -3.47593e-05 -3.02128e-06 4.23209e-09
0.00304311 -4.07892e-05 -3.00859e-06 5.64333e-09
0.00299932 -4.67894e-05 -2.99166e-06 7.03428e-09
0.00294955 -5.27516e-05 -2.97055e-06 8.40212e-09
0.00289383 -5.86675e-05 -2.94535e-06 9.74414e-09
0.00283223 -6.4529e-05 -2.91611e-06 1.10576e-08
0.0027648 -7.03281e-05 -2.88294e-06 1.23398e-08
0.0026916 -7.60569e-05 -2.84592e-06 1.3588e-08
0.00261271 -8.1708e-05 -2.80516e-06 1.47996e-08
0.00252821 -8.72739e-05 -2.76076e-06 1.59721e-08
0.00243819 -9.27475e-05 -2.71284e-06 1.71028e-08
0.00234275 -9.81219e-05 -2.66153e-06 1.81892e-08
0.00224198 -0.00010339 -2.60697e-06 1.9229e-08
0.002136 -0.000108547 -2.54928e-06 2.02195e-08
0.00202493 -0.000113585 -2.48862e-06 2.11586e-08
0.00190888 -0.000118498 -2.42515e-06 2.20438e-08
0.00178797 -0.000123282 -2.35901e-06 2.2873e-08
0.00166236 -0.000127932 -2.2904e-06 2.36439e-08
0.00153216 -0.000132442 -2.21946e-06 2.43545e-08
0.00139752 -0.000136808 -2.1464e-06 2.50026e-08
0.00125859 -0.000141025 -2.07139e-06 2.55862e-08
0.00111552 -0.000145091 -1.99463e-06 2.61036e-08
0.00096846 -0.000149002 -1.91632e-06 2.65527e-08
0.000817568 -0.000152755 -1.83667e-06 2.69318e-08
0.000663003 -0.000156348 -1.75587e-06 2.72393e-08
0.000504927 -0.000159778 -1.67415e-06 2.74735e-08
0.000343502 -0.000163044 -1.59173e-06 2.76328e-08
0.000178894 -0.000166144 -1.50883e-06 2.77157e-08
1.12686e-05 -0.000169079 -1.42569e-06 2.77209e-08
-0.000159208 -0.000171847 -1.34252e-06 2.76471e-08
-0.00033237 -0.000174449 -1.25958e-06 2.7493e-08
-0.000508052 -0.000176886 -1.1771e-06 2.72574e-08
-0.000686087 -0.000179158 -1.09533e-06 2.69392e-08
-0.000866314 -0.000181268 -1.01451e-06 2.65375e-08
-0.00104857 -0.000183218 -9.34901e-07 2.60511e-08
-0.0012327 -0.000185009 -8.56747e-07 2.54795e-08
-0.00141854 -0.000186646 -7.80309e-07 2.48217e-08
-0.00160594 -0.000188132 -7.05844e-07 2.40769e-08
-0.00179475 -0.000189472 -6.33613e-07 2.32446e-08
-0.00198484 -0.000190669 -5.63879e-07 2.23241e-08
-0.00217605 -0.00019173 -4.96907e-07 2.1315e-08
-0.00236825 -0.00019266 -4.32962e-07 2.02167e-08
-0.00256133 -0.000193465 -3.72312e-07 1.90289e-08
-0.00275514 -0.000194153 -3.15225e-07 1.77512e-08
-0.00294959 -0.00019473 -2.61972e-07 1.63833e-08
-0.00314457 -0.000195205 -2.12822e-07 1.4925e-08
-0.00333997 -0.000195586 -1.68047e-07 1.33761e-08
-0.00353571 -0.000195882 -1.27918e-07 1.17364e-08
-0.00373171 -0.000196102 -9.27091e-08 1.00058e-08
-0.0039279 -0.000196258 -6.26916e-08 8.1843e-09
-0.00412421 -0.000196359 -3.81387e-08 6.27168e-09
-0.0043206 -0.000196416 -1.93237e-08 4.26799e-09
-0.00451703 -0.000196442 -6.5197e-09 2.17323e-09
-0.00357443 0.000182687 9.09985e-18 -1.1902e-07
-0.00339186 0.00018233 -3.5706e-07 2.55376e-08
-0.00320986 0.000181693 -2.80447e-07 -1.64966e-08
-0.00302846 0.000181082 -3.29937e-07 -8.34879e-09
-0.00284772 0.000180397 -3.54984e-07 -1.3463e-08
-0.00266769 0.000179647 -3.95373e-07 -1.48403e-08
-0.00248845 0.000178812 -4.39893e-07 -1.70362e-08
-0.0023101 0.000177881 -4.91002e-07 -1.88309e-08
-0.00213273 0.000176842 -5.47495e-07 -2.05524e-08
-0.00195645 0.000175686 -6.09152e-07 -2.21137e-08
-0.0017814 0.000174401 -6.75493e-07 -2.35395e-08
-0.0016077 0.00017298 -7.46112e-07 -2.48244e-08
-0.00143549 0.000171413 -8.20585e-07 -2.59715e-08
-0.00126492 0.000169694 -8.98499e-07 -2.69814e-08
-0.00109615 0.000167816 -9.79443e-07 -2.78558e-08
-0.000929344 0.000165773 -1.06301e-06 -2.85963e-08
-0.000764663 0.000163562 -1.1488e-06 -2.92046e-08
-0.000602279 0.000161176 -1.23641e-06 -2.96824e-08
-0.000442369 0.000158614 -1.32546e-06 -3.00318e-08
-0.00028511 0.000155873 -1.41556e-06 -3.0255e-08
-0.000130682 0.000152952 -1.50632e-06 -3.03541e-08
2.07328e-05 0.000149848 -1.59738e-06 -3.03316e-08
0.000168953 0.000146562 -1.68838e-06 -3.01902e-08
0.000313797 0.000143095 -1.77895e-06 -2.99324e-08
0.000455083 0.000139447 -1.86875e-06 -2.95611e-08
0.000592631 0.000135621 -1.95743e-06 -2.90795e-08
0.000726266 0.000131619 -2.04467e-06 -2.84904e-08
0.000855811 0.000127444 -2.13014e-06 -2.77974e-08
0.000981098 0.0001231 -2.21353e-06 -2.70037e-08
0.00110196 0.000118592 -2.29454e-06 -2.61131e-08
0.00121823 0.000113925 -2.37288e-06 -2.5129e-08
0.00132976 0.000109104 -2.44827e-06 -2.40554e-08
0.00143639 0.000104135 -2.52043e-06 -2.28961e-08
0.00153798 9.90255e-05 -2.58912e-06 -2.16552e-08
0.00163439 9.37822e-05 -2.65409e-06 -2.0337e-08
0.0017255 8.84131e-05 -2.7151e-06 -1.89456e-08
0.00181118 8.2926e-05 -2.77194e-06 -1.74854e-08
0.00189132 7.73297e-05 -2.82439e-06 -1.59608e-08
0.00196581 7.1633e-05 -2.87227e-06 -1.43764e-08
0.00203455 6.58453e-05 -2.9154e-06 -1.27368e-08
0.00209747 5.99763e-05 -2.95361e-06 -1.10467e-08
0.00215448 5.4036e-05 -2.98675e-06 -9.31081e-09
0.00220552 4.80345e-05 -3.01469e-06 -7.5339e-09
0.00225053 4.19825e-05 -3.03729e-06 -5.72086e-09
0.00228947 3.58908e-05 -3.05445e-06 -3.87655e-09
0.00232231 2.97703e-05 -3.06608e-06 -2.00593e-09
0.00234901 2.36321e-05 -3.0721e-06 -1.13752e-10
0.00236957 1.74875e-05 -3.07244e-06 1.79481e-09
0.00238398 1.13481e-05 -3.06706e-06 3.71506e-09
0.00239227 5.22509e-06 -3.05591e-06 5.64185e-09
0.00239444 -8.69808e-07 -3.03898e-06 7.57051e-09
0.00239054 -6.92507e-06 -3.01627e-06 9.49593e-09
0.00238061 -1.29291e-05 -2.98779e-06 1.14134e-08
0.00236471 -1.88705e-05 -2.95355e-06 1.33181e-08
0.0023429 -2.47376e-05 -2.91359e-06 1.52054e-08
0.00231526 -3.05192e-05 -2.86797e-06 1.70704e-08
0.00228189 -3.62039e-05 -2.81676e-06 1.89086e-08
0.00224289 -4.17807e-05 -2.76004e-06 2.07154e-08
0.00219837 -4.72386e-05 -2.69789e-06 2.24866e-08
0.00214845 -5.25669e-05 -2.63043e-06 2.42176e-08
0.00209328 -5.77552e-05 -2.55778e-06 2.59044e-08
0.00203299 -6.2793e-05 -2.48007e-06 2.75428e-08
0.00196775 -6.76705e-05 -2.39744e-06 2.91287e-08
0.00189771 -7.2378e-05 -2.31005e-06 3.06584e-08
0.00182305 -7.69061e-05 -2.21808e-06 3.21282e-08
0.00174396 -8.12459e-05 -2.12169e-06 3.35344e-08
0.00166063 -8.53887e-05 -2.02109e-06 3.48738e-08
0.00157325 -8.93262e-05 -1.91647e-06 3.61429e-08
0.00148204 -9.30507e-05 -1.80804e-06 3.73388e-08
0.00138722 -9.65548e-05 -1.69602e-06 3.84586e-08
0.00128901 -9.98315e-05 -1.58065e-06 3.94995e-08
0.00118764 -0.000102874 -1.46215e-06 4.0459e-08
0.00108334 -0.000105677 -1.34077e-06 4.13347e-08
0.000976365 -0.000108235 -1.21677e-06 4.21246e-08
0.000866955 -0.000110542 -1.09039e-06 4.28266e-08
0.000755366 -0.000112594 -9.61913e-07 4.3439e-08
0.000641853 -0.000114388 -8.31596e-07 4.39602e-08
0.000526678 -0.000115919 -6.99715e-07 4.43889e-08
0.000410104 -0.000117185 -5.66548e-07 4.47241e-08
0.000292397 -0.000118184 -4.32376e-07 4.49646e-08
0.000173825 -0.000118914 -2.97482e-07 4.511e-08
5.46587e-05 -0.000119374 -1.62152e-07 4.51597e-08
-6.48319e-05 -0.000119562 -2.66729e-08 4.51135e-08
-0.000184376 -0.00011948 1.08667e-07 4.49712e-08
-0.000303703 -0.000119128 2.43581e-07 4.47331e-08
-0.000422543 -0.000118507 3.77781e-07 4.43996e-08
-0.000540627 -0.000117618 5.10979e-07 4.39713e-08
-0.000657691 -0.000116464 6.42893e-07 4.34489e-08
-0.000773469 -0.000115048 7.7324e-07 4.28336e-08
-0.000887701 -0.000113373 9.01741e-07 4.21266e-08
-0.00100013 -0.000111443 1.02812e-06 4.13293e-08
-0.0011105 -0.000109263 1.15211e-06 4.04433e-08
-0.00121857 -0.000106837 1.27344e-06 3.94706e-08
-0.0013241 -0.000104172 1.39185e-06 3.84131e-08
-0.00142684 -0.000101273 1.50709e-06 3.72731e-08
-0.00152657 -9.81473e-05 1.61891e-06 3.6053e-08
-0.00162306 -9.48013e-05 1.72707e-06 3.47554e-08
-0.0017161 -9.12429e-05 1.83133e-06 3.33832e-08
-0.00180548 -8.74801e-05 1.93148e-06 3.19391e-08
-0.001891 -8.35213e-05 2.0273e-06 3.04265e-08
-0.00197246 -7.93754e-05 2.11858e-06 2.88483e-08
-0.00204969 -7.50517e-05 2.20513e-06 2.72082e-08
-0.00212251 -7.05598e-05 2.28675e-06 2.55095e-08
-0.00219075 -6.59098e-05 2.36328e-06 2.37561e-08
-0.00225428 -6.1112e-05 2.43455e-06 2.19517e-08
-0.00231293 -5.6177e-05 2.5004e-06 2.01002e-08
-0.00236659 -5.11159e-05 2.5607e-06 1.82055e-08
-0.00241513 -4.59399e-05 2.61532e-06 1.62719e-08
-0.00245843 -4.06604e-05 2.66413e-06 1.43035e-08
-0.00249642 -3.52893e-05 2.70705e-06 1.23046e-08
-0.00252899 -2.98383e-05 2.74396e-06 1.02796e-08
-0.00255607 -2.43195e-05 2.7748e-06 8.23281e-09
-0.00257761 -1.87452e-05 2.7995e-06 6.16877e-09
-0.00259355 -1.31277e-05 2.818e-06 4.09187e-09
-0.00260385 -7.47942e-06 2.83028e-06 2.00672e-09
-0.0026085 -1.81285e-06 2.8363e-06 -8.21596e-11
-0.00260748 3.8595e-06 2.83605e-06 -2.17024e-09
-0.00260078 9.5251e-06 2.82954e-06 -4.2529e-09
-0.00258843 1.51714e-05 2.81678e-06 -6.32571e-09
-0.00257045 2.0786e-05 2.79781e-06 -8.384e-09
-0.00254688 2.63565e-05 2.77265e-06 -1.04234e-08
-0.00251776 3.18705e-05 2.74138e-06 -1.24394e-08
-0.00248316 3.7316e-05 2.70407e-06 -1.44277e-08
-0.00244315 4.26808e-05 2.66078e-06 -1.63838e-08
-0.00239783 4.79532e-05 2.61163e-06 -1.83035e-08
-0.00234728 5.31216e-05 2.55672e-06 -2.01826e-08
-0.00229162 5.81745e-05 2.49617e-06 -2.2017e-08
-0.00223097 6.31008e-05 2.43012e-06 -2.38028e-08
-0.00216547 6.78896e-05 2.35871e-06 -2.55359e-08
-0.00209524 7.25304e-05 2.28211e-06 -2.72126e-08
-0.00202046 7.7013e-05 2.20047e-06 -2.88293e-08
-0.00194127 8.13274e-05 2.11398e-06 -3.03824e-08
-0.00185786 8.54642e-05 2.02283e-06 -3.18685e-08
-0.00177041 8.94143e-05 1.92723e-06 -3.32843e-08
-0.0016791 9.31689e-05 1.82737e-06 -3.46269e-08
-0.00158414 9.67198e-05 1.72349e-06 -3.58932e-08
-0.00148573 0.000100059 1.61581e-06 -3.70805e-08
-0.00138409 0.000103179 1.50457e-06 -3.81861e-08
-0.00127945 0.000106074 1.39001e-06 -3.92078e-08
-0.00117202 0.000108736 1.27239e-06 -4.01431e-08
-0.00106205 0.000111161 1.15196e-06 -4.09902e-08
-0.000949781 0.000113342 1.02899e-06 -4.17471e-08
-0.000835452 0.000115274 9.03749e-07 -4.24122e-08
-0.000719316 0.000116955 7.76513e-07 -4.2984e-08
-0.000601628 0.000118379 6.47561e-07 -4.34613e-08
-0.000482645 0.000119544 5.17177e-07 -4.38431e-08
-0.000362628 0.000120446 3.85648e-07 -4.41285e-08
-0.00024184 0.000121085 2.53262e-07 -4.43169e-08
-0.000120546 0.000121459 1.20312e-07 -4.44079e-08
9.89262e-07 0.000121566 -1.29117e-08 -4.44013e-08
0.000122498 0.000121407 -1.46116e-07 -4.42971e-08
0.000243715 0.000120982 -2.79007e-07 -4.40956e-08
0.000364374 0.000120292 -4.11294e-07 -4.37972e-08
0.000484211 0.000119338 -5.42685e-07 -4.34026e-08
0.000602963 0.000118122 -6.72893e-07 -4.29126e-08
0.000720369 0.000116648 -8.01631e-07 -4.23283e-08
0.000836173 0.000114917 -9.28616e-07 -4.1651e-08
0.00095012 0.000112935 -1.05357e-06 -4.08823e-08
0.00106196 0.000110706 -1.17622e-06 -4.00237e-08
0.00117145 0.000108233 -1.29629e-06 -3.90772e-08
0.00127835 0.000105523 -1.41352e-06 -3.80448e-08
0.00138242 0.000102582 -1.52765e-06 -3.69289e-08
0.00148344 9.9416e-05 -1.63844e-06 -3.57319e-08
0.00158118 9.60319e-05 -1.74563e-06 -3.44564e-08
0.00167543 9.24373e-05 -1.849e-06 -3.31051e-08
0.00176599 8.86399e-05 -1.94832e-06 -3.16812e-08
0.00185265 8.46482e-05 -2.04336e-06 -3.01877e-08
0.00193522 8.0471e-05 -2.13393e-06 -2.86279e-08
0.00201353 7.61172e-05 -2.21981e-06 -2.70051e-08
0.0020874 7.15966e-05 -2.30082e-06 -2.53231e-08
0.00215667 6.6919e-05 -2.37679e-06 -2.35855e-08
0.00222119 6.20946e-05 -2.44755e-06 -2.1796e-08
0.00228081 5.71341e-05 -2.51294e-06 -1.99586e-08
0.00233541 5.20484e-05 -2.57281e-06 -1.80774e-08
0.00238487 4.68485e-05 -2.62705e-06 -1.61565e-08
0.00242908 4.1546e-05 -2.67552e-06 -1.42001e-08
0.00246793 3.61523e-05 -2.71812e-06 -1.22125e-08
0.00250136 3.06795e-05 -2.75475e-06 -1.01981e-08
0.00252927 2.51394e-05 -2.78535e-06 -8.1612e-09
0.00255162 1.95442e-05 -2.80983e-06 -6.10638e-09
0.00256834 1.39062e-05 -2.82815e-06 -4.03814e-09
0.00257942 8.23777e-06 -2.84027e-06 -1.96101e-09
0.00258481 2.55136e-06 -2.84615e-06 1.20462e-10
0.00258452 -3.14058e-06 -2.84579e-06 2.20169e-09
0.00257854 -8.82555e-06 -2.83918e-06 4.27812e-09
0.00256687 -1.44911e-05 -2.82635e-06 6.34518e-09
0.00254956 -2.01247e-05 -2.80731e-06 8.39835e-09
0.00252664 -2.57142e-05 -2.78212e-06 1.04331e-08
0.00249815 -3.12471e-05 -2.75082e-06 1.2445e-08
0.00246417 -3.67114e-05 -2.71348e-06 1.44296e-08
0.00242476 -4.20951e-05 -2.67019e-06 1.63825e-08
0.00238001 -4.73863e-05 -2.62105e-06 1.82995e-08
0.00233002 -5.25735e-05 -2.56615e-06 2.01764e-08
0.0022749 -5.76453e-05 -2.50562e-06 2.2009e-08
0.00221477 -6.25905e-05 -2.43959e-06 2.37933e-08
0.00214977 -6.73983e-05 -2.36821e-06 2.55254e-08
0.00208002 -7.20581e-05 -2.29164e-06 2.72015e-08
0.0020057 -7.65598e-05 -2.21003e-06 2.88179e-08
0.00192696 -8.08934e-05 -2.12358e-06 3.03711e-08
0.00184397 -8.50495e-05 -2.03246e-06 3.18577e-08
0.00175692 -8.90188e-05 -1.93689e-06 3.32743e-08
0.001666 -9.27928e-05 -1.83707e-06 3.4618e-08
0.00157141 -9.63631e-05 -1.73321e-06 3.58857e-08
0.00147335 -9.97218e-05 -1.62556e-06 3.70746e-08
0.00137204 -0.000102862 -1.51433e-06 3.81822e-08
0.0012677 -0.000105776 -1.39979e-06 3.9206e-08
0.00116056 -0.000108458 -1.28217e-06 4.01437e-08
0.00105086 -0.000110902 -1.16174e-06 4.09934e-08
0.000938839 -0.000113102 -1.03876e-06 4.17531e-08
0.00082474 -0.000115054 -9.13498e-07 4.24212e-08
0.000708814 -0.000116754 -7.86235e-07 4.29962e-08
0.000591317 -0.000118198 -6.57246e-07 4.34768e-08
0.000472506 -0.000119382 -5.26816e-07 4.38621e-08
0.000352641 -0.000120304 -3.9523e-07 4.4151e-08
0.000231986 -0.000120962 -2.62776e-07 4.43431e-08
0.000110806 -0.000121354 -1.29747e-07 4.44379e-08
-1.06339e-05 -0.00012148 3.56674e-09 4.44352e-08
-0.000132066 -0.00012134 1.36872e-07 4.43349e-08
-0.000253225 -0.000120933 2.69877e-07 4.41374e-08
-0.000373845 -0.000120261 4.02289e-07 4.3843e-08
-0.00049366 -0.000119325 5.33818e-07 4.34524e-08
-0.000612407 -0.000118127 6.64175e-07 4.29664e-08
-0.000729827 -0.00011667 7.93074e-07 4.23861e-08
-0.000845662 -0.000114956 9.20233e-07 4.17128e-08
-0.000959656 -0.000112991 1.04537e-06 4.0948e-08
-0.00107156 -0.000110777 1.16822e-06 4.00933e-08
-0.00118113 -0.000108321 1.2885e-06 3.91506e-08
-0.00128812 -0.000105626 1.40595e-06 3.81221e-08
-0.0013923 -0.0001027 1.52031e-06 3.70098e-08
-0.00149345 -9.95482e-05 1.63134e-06 3.58163e-08
-0.00159133 -9.61781e-05 1.73879e-06 3.45443e-08
-0.00168573 -9.25969e-05 1.84242e-06 3.31964e-08
-0.00177645 -8.88124e-05 1.94201e-06 3.17756e-08
-0.00186329 -8.48331e-05 2.03734e-06 3.02852e-08
-0.00194606 -8.06675e-05 2.1282e-06 2.87282e-08
-0.00202457 -7.6325e-05 2.21438e-06 2.71083e-08
-0.00209865 -7.18149e-05 2.29571e-06 2.54288e-08
-0.00216815 -6.71472e-05 2.37199e-06 2.36935e-08
-0.0022329 -6.23321e-05 2.44307e-06 2.19063e-08
-0.00229276 -5.73803e-05 2.50879e-06 2.00709e-08
-0.00234762 -5.23025e-05 2.569e-06 1.81915e-08
-0.00239733 -4.71099e-05 2.62358e-06 1.62722e-08
-0.0024418 -4.18139e-05 2.6724e-06 1.43172e-08
-0.00248093 -3.64262e-05 2.71535e-06 1.23307e-08
-0.00251463 -3.09585e-05 2.75234e-06 1.03172e-08
-0.00254282 -2.54228e-05 2.78329e-06 8.28109e-09
-0.00256545 -1.98314e-05 2.80813e-06 6.22678e-09
-0.00258247 -1.41965e-05 2.82681e-06 4.15879e-09
-0.00259384 -8.53036e-06 2.83929e-06 2.08168e-09
-0.00259953 -2.84554e-06 2.84554e-06 4.98305e-16
-0.00259953 2.84554e-06 2.84554e-06 -2.08168e-09
-0.00259384 8.53036e-06 2.83929e-06 -4.15879e-09
-0.00258247 1.41965e-05 2.82681e-06 -6.22678e-09
-0.00256545 1.98314e-05 2.80813e-06 -8.28109e-09
-0.00254282 2.54228e-05 2.78329e-06 -1.03172e-08
-0.00251463 3.09585e-05 2.75234e-06 -1.23307e-08
-0.00248093 3.64262e-05 2.71535e-06 -1.43172e-08
-0.0024418 4.18139e-05 2.6724e-06 -1.62722e-08
-0.00239733 4.71099e-05 2.62358e-06 -1.81915e-08
-0.00234762 5.23025e-05 2.569e-06 -2.00709e-08
-0.00229276 5.73803e-05 2.50879e-06 -2.19063e-08
-0.0022329 6.23321e-05 2.44307e-06 -2.36935e-08
-0.00216815 6.71472e-05 2.37199e-06 -2.54288e-08
-0.00209865 7.18149e-05 2.29571e-06 -2.71083e-08
-0.00202457 7.6325e-05 2.21438e-06 -2.87282e-08
-0.00194606 8.06675e-05 2.1282e-06 -3.02852e-08
-0.00186329 8.48331e-05 2.03734e-06 -3.17756e-08
-0.00177645 8.88124e-05 1.94201e-06 -3.31964e-08
-0.00168573 9.25969e-05 1.84242e-06 -3.45443e-08
-0.00159133 9.61781e-05 1.73879e-06 -3.58163e-08
-0.00149345 9.95482e-05 1.63134e-06 -3.70098e-08
-0.0013923 0.0001027 1.52031e-06 -3.81221e-08
-0.00128812 0.000105626 1.40595e-06 -3.91506e-08
-0.00118113 0.000108321 1.2885e-06 -4.00933e-08
-0.00107156 0.000110777 1.16822e-06 -4.0948e-08
-0.000959656 0.000112991 1.04537e-06 -4.17128e-08
-0.000845662 0.000114956 9.20233e-07 -4.23861e-08
-0.000729827 0.00011667 7.93074e-07 -4.29664e-08
-0.000612407 0.000118127 6.64175e-07 -4.34524e-08
-0.00049366 0.000119325 5.33818e-07 -4.3843e-08
-0.000373845 0.000120261 4.02289e-07 -4.41374e-08
-0.000253225 0.000120933 2.69877e-07 -4.43349e-08
-0.000132066 0.00012134 1.36872e-07 -4.44352e-08
-1.06339e-05 0.00012148 3.56674e-09 -4.44379e-08
0.000110806 0.000121354 -1.29747e-07 -4.43431e-08
0.000231986 0.000120962 -2.62776e-07 -4.41511e-08
0.000352641 0.000120304 -3.9523e-07 -4.38621e-08
0.000472506 0.000119382 -5.26816e-07 -4.34768e-08
0.000591317 0.000118198 -6.57246e-07 -4.29962e-08
0.000708814 0.000116754 -7.86235e-07 -4.24212e-08
0.00082474 0.000115054 -9.13498e-07 -4.17531e-08
0.000938839 0.000113102 -1.03876e-06 -4.09934e-08
0.00105086 0.000110902 -1.16174e-06 -4.01437e-08
0.00116056 0.000108458 -1.28217e-06 -3.9206e-08
0.0012677 0.000105776 -1.39979e-06 -3.81822e-08
0.00137204 0.000102862 -1.51433e-06 -3.70746e-08
0.00147335 9.97218e-05 -1.62556e-06 -3.58857e-08
0.00157141 9.63631e-05 -1.73321e-06 -3.4618e-08
0.001666 9.27928e-05 -1.83707e-06 -3.32743e-08
0.00175692 8.90188e-05 -1.93689e-06 -3.18577e-08
0.00184397 8.50495e-05 -2.03246e-06 -3.03711e-08
0.00192696 8.08934e-05 -2.12358e-06 -2.88179e-08
0.0020057 7.65598e-05 -2.21003e-06 -2.72015e-08
0.00208002 7.20581e-05 -2.29164e-06 -2.55254e-08
0.00214977 6.73983e-05 -2.36821e-06 -2.37933e-08
0.00221477 6.25905e-05 -2.43959e-06 -2.2009e-08
0.0022749 5.76453e-05 -2.50562e-06 -2.01764e-08
0.00233002 5.25735e-05 -2.56615e-06 -1.82995e-08
0.00238001 4.73863e-05 -2.62105e-06 -1.63825e-08
0.00242476 4.20951e-05 -2.67019e-06 -1.44296e-08
0.00246417 3.67114e-05 -2.71348e-06 -1.2445e-08
0.00249815 3.12471e-05 -2.75082e-06 -1.04331e-08
0.00252664 2.57142e-05 -2.78212e-06 -8.39834e-09
0.00254956 2.01247e-05 -2.80731e-06 -6.34518e-09
0.00256687 1.44911e-05 -2.82635e-06 -4.27813e-09
0.00257854 8.82555e-06 -2.83918e-06 -2.20169e-09
0.00258452 3.14058e-06 -2.84579e-06 -1.20463e-10
0.00258481 -2.55136e-06 -2.84615e-06 1.96101e-09
0.00257942 -8.23777e-06 -2.84027e-06 4.03813e-09
0.00256834 -1.39062e-05 -2.82815e-06 6.10639e-09
0.00255162 -1.95442e-05 -2.80983e-06 8.1612e-09
0.00252927 -2.51394e-05 -2.78535e-06 1.0198e-08
0.00250136 -3.06795e-05 -2.75475e-06 1.22125e-08
0.00246793 -3.61523e-05 -2.71812e-06 1.42001e-08
0.00242908 -4.1546e-05 -2.67552e-06 1.61565e-08
0.00238487 -4.68485e-05 -2.62705e-06 1.80774e-08
0.00233541 -5.20484e-05 -2.57281e-06 1.99586e-08
0.00228081 -5.71341e-05 -2.51294e-06 2.1796e-08
0.00222119 -6.20946e-05 -2.44755e-06 2.35854e-08
0.00215667 -6.6919e-05 -2.37679e-06 2.53231e-08
0.0020874 -7.15966e-05 -2.30082e-06 2.70051e-08
0.00201353 -7.61172e-05 -2.21981e-06 2.86279e-08
0.00193522 -8.0471e-05 -2.13393e-06 3.01877e-08
0.00185265 -8.46482e-05 -2.04336e-06 3.16812e-08
0.00176599 -8.86399e-05 -1.94832e-06 3.31051e-08
0.00167543 -9.24373e-05 -1.849e-06 3.44563e-08
0.00158118 -9.60319e-05 -1.74563e-06 3.57319e-08
0.00148344 -9.9416e-05 -1.63844e-06 3.69289e-08
0.00138242 -0.000102582 -1.52765e-06 3.80448e-08
0.00127835 -0.000105523 -1.41352e-06 3.90771e-08
0.00117145 -0.000108233 -1.29629e-06 4.00237e-08
0.00106196 -0.000110706 -1.17622e-06 4.08822e-08
0.00095012 -0.000112935 -1.05357e-06 4.1651e-08
0.000836173 -0.000114917 -9.28616e-07 4.23283e-08
0.000720369 -0.000116648 -8.01631e-07 4.29126e-08
0.000602963 -0.000118122 -6.72893e-07 4.34025e-08
0.000484211 -0.000119338 -5.42685e-07 4.37972e-08
0.000364374 -0.000120292 -4.11294e-07 4.40956e-08
0.000243715 -0.000120982 -2.79007e-07 4.42971e-08
0.000122498 -0.000121407 -1.46116e-07 4.44013e-08
9.89262e-07 -0.000121566 -1.29118e-08 4.44079e-08
-0.000120546 -0.000121459 1.20312e-07 4.43169e-08
-0.00024184 -0.000121085 2.53263e-07 4.41285e-08
-0.000362628 -0.000120446 3.85648e-07 4.38431e-08
-0.000482645 -0.000119544 5.17177e-07 4.34613e-08
-0.000601628 -0.000118379 6.47561e-07 4.2984e-08
-0.000719316 -0.000116955 7.76513e-07 4.24122e-08
-0.000835452 -0.000115274 9.03749e-07 4.17471e-08
-0.000949781 -0.000113342 1.02899e-06 4.09902e-08
-0.00106205 -0.000111161 1.15196e-06 4.01431e-08
-0.00117202 -0.000108736 1.27239e-06 3.92078e-08
-0.00127945 -0.000106074 1.39001e-06 3.81862e-08
-0.00138409 -0.000103179 1.50457e-06 3.70805e-08
-0.00148573 -0.000100059 1.61581e-06 3.58932e-08
-0.00158414 -9.67198e-05 1.72349e-06 3.46269e-08
-0.0016791 -9.31689e-05 1.82737e-06 3.32844e-08
-0.00177041 -8.94143e-05 1.92723e-06 3.18685e-08
-0.00185786 -8.54642e-05 2.02283e-06 3.03824e-08
-0.00194127 -8.13274e-05 2.11398e-06 2.88293e-08
-0.00202046 -7.7013e-05 2.20047e-06 2.72126e-08
-0.00209524 -7.25304e-05 2.28211e-06 2.55359e-08
-0.00216547 -6.78896e-05 2.35871e-06 2.38027e-08
-0.00223097 -6.31008e-05 2.43012e-06 2.2017e-08
-0.00229162 -5.81745e-05 2.49617e-06 2.01826e-08
-0.00234728 -5.31216e-05 2.55672e-06 1.83035e-08
-0.00239783 -4.79532e-05 2.61163e-06 1.63838e-08
-0.00244315 -4.26808e-05 2.66078e-06 1.44277e-08
-0.00248316 -3.7316e-05 2.70406e-06 1.24395e-08
-0.00251776 -3.18705e-05 2.74138e-06 1.04234e-08
-0.00254688 -2.63565e-05 2.77265e-06 8.38404e-09
-0.00257045 -2.0786e-05 2.79781e-06 6.32567e-09
-0.00258843 -1.51714e-05 2.81678e-06 4.25295e-09
-0.00260078 -9.5251e-06 2.82954e-06 2.1702e-09
-0.00260748 -3.8595e-06 2.83605e-06 8.21951e-11
-0.0026085 1.81285e-06 2.8363e-06 -2.00674e-09
-0.00260385 7.47942e-06 2.83028e-06 -4.09186e-09
-0.00259355 1.31277e-05 2.818e-06 -6.16876e-09
-0.00257761 1.87452e-05 2.7995e-06 -8.23283e-09
-0.00255607 2.43195e-05 2.7748e-06 -1.02796e-08
-0.00252899 2.98383e-05 2.74396e-06 -1.23047e-08
-0.00249642 3.52893e-05 2.70705e-06 -1.43035e-08
-0.00245843 4.06604e-05 2.66413e-06 -1.62719e-08
-0.00241513 4.59399e-05 2.61532e-06 -1.82055e-08
-0.00236659 5.11159e-05 2.5607e-06 -2.01002e-08
-0.00231293 5.6177e-05 2.5004e-06 -2.19517e-08
-0.00225428 6.1112e-05 2.43455e-06 -2.37561e-08
-0.00219075 6.59098e-05 2.36328e-06 -2.55095e-08
-0.00212251 7.05598e-05 2.28675e-06 -2.72082e-08
-0.00204969 7.50517e-05 2.20513e-06 -2.88483e-08
-0.00197246 7.93754e-05 2.11858e-06 -3.04265e-08
-0.001891 8.35213e-05 2.0273e-06 -3.19391e-08
-0.00180548 8.74801e-05 1.93148e-06 -3.33832e-08
-0.0017161 9.12429e-05 1.83133e-06 -3.47555e-08
-0.00162306 9.48013e-05 1.72707e-06 -3.6053e-08
-0.00152657 9.81473e-05 1.61891e-06 -3.72731e-08
-0.00142684 0.000101273 1.50709e-06 -3.84131e-08
-0.0013241 0.000104172 1.39185e-06 -3.94705e-08
-0.00121857 0.000106837 1.27344e-06 -4.04433e-08
-0.0011105 0.000109263 1.15211e-06 -4.13292e-08
-0.00100013 0.000111443 1.02812e-06 -4.21266e-08
-0.000887701 0.000113373 9.01741e-07 -4.28336e-08
-0.000773469 0.000115048 7.7324e-07 -4.3449e-08
-0.000657691 0.000116464 6.42893e-07 -4.39713e-08
-0.000540627 0.000117618 5.10979e-07 -4.43996e-08
-0.000422543 0.000118507 3.77781e-07 -4.47331e-08
-0.000303703 0.000119128 2.43581e-07 -4.49712e-08
-0.000184376 0.00011948 1.08667e-07 -4.51135e-08
-6.48319e-05 0.000119562 -2.66729e-08 -4.51598e-08
5.46587e-05 0.000119374 -1.62152e-07 -4.511e-08
0.000173825 0.000118914 -2.97482e-07 -4.49647e-08
0.000292397 0.000118184 -4.32376e-07 -4.4724e-08
0.000410104 0.000117185 -5.66548e-07 -4.43889e-08
0.000526678 0.000115919 -6.99715e-07 -4.39602e-08
0.000641853 0.000114388 -8.31596e-07 -4.3439e-08
0.000755366 0.000112594 -9.61913e-07 -4.28266e-08
0.000866955 0.000110542 -1.09039e-06 -4.21246e-08
0.000976365 0.000108235 -1.21677e-06 -4.13348e-08
0.00108334 0.000105677 -1.34077e-06 -4.0459e-08
0.00118764 0.000102874 -1.46215e-06 -3.94995e-08
0.00128901 9.98315e-05 -1.58065e-06 -3.84586e-08
0.00138722 9.65548e-05 -1.69602e-06 -3.73388e-08
0.00148204 9.30507e-05 -1.80804e-06 -3.61429e-08
0.00157325 8.93262e-05 -1.91647e-06 -3.48738e-08
0.00166063 8.53887e-05 -2.02109e-06 -3.35344e-08
0.00174396 8.12459e-05 -2.12169e-06 -3.21282e-08
0.00182305 7.69061e-05 -2.21808e-06 -3.06584e-08
0.00189771 7.2378e-05 -2.31005e-06 -2.91287e-08
0.00196775 6.76705e-05 -2.39744e-06 -2.75428e-08
0.00203299 6.2793e-05 -2.48007e-06 -2.59044e-08
0.00209328 5.77552e-05 -2.55778e-06 -2.42177e-08
0.00214845 5.25669e-05 -2.63043e-06 -2.24866e-08
0.00219837 4.72386e-05 -2.69789e-06 -2.07155e-08
0.00224289 4.17807e-05 -2.76004e-06 -1.89086e-08
0.00228189 3.62039e-05 -2.81676e-06 -1.70704e-08
0.00231526 3.05192e-05 -2.86797e-06 -1.52054e-08
0.0023429 2.47376e-05 -2.91359e-06 -1.33181e-08
0.00236471 1.88705e-05 -2.95355e-06 -1.14135e-08
0.00238061 1.29291e-05 -2.98779e-06 -9.49594e-09
0.00239054 6.92507e-06 -3.01627e-06 -7.57046e-09
0.00239444 8.69808e-07 -3.03898e-06 -5.64192e-09
0.00239227 -5.22509e-06 -3.05591e-06 -3.715e-09
0.00238398 -1.13481e-05 -3.06706e-06 -1.79486e-09
0.00236957 -1.74875e-05 -3.07244e-06 1.13813e-10
0.00234901 -2.36321e-05 -3.0721e-06 2.00588e-09
0.00232231 -2.97703e-05 -3.06608e-06 3.87657e-09
0.00228947 -3.58908e-05 -3.05445e-06 5.72086e-09
0.00225053 -4.19825e-05 -3.03729e-06 7.53391e-09
0.00220552 -4.80345e-05 -3.01469e-06 9.31079e-09
0.00215448 -5.4036e-05 -2.98675e-06 1.10467e-08
0.00209747 -5.99763e-05 -2.95361e-06 1.27368e-08
0.00203455 -6.58453e-05 -2.9154e-06 1.43764e-08
0.00196581 -7.1633e-05 -2.87227e-06 1.59608e-08
0.00189132 -7.73297e-05 -2.82439e-06 1.74854e-08
0.00181118 -8.2926e-05 -2.77194e-06 1.89456e-08
0.0017255 -8.84131e-05 -2.7151e-06 2.0337e-08
0.00163439 -9.37822e-05 -2.65409e-06 2.16553e-08
0.00153798 -9.90255e-05 -2.58912e-06 2.28961e-08
0.00143639 -0.000104135 -2.52043e-06 2.40553e-08
0.00132976 -0.000109104 -2.44827e-06 2.5129e-08
0.00121823 -0.000113925 -2.37288e-06 2.6113e-08
0.00110196 -0.000118592 -2.29454e-06 2.70038e-08
0.000981098 -0.0001231 -2.21353e-06 2.77974e-08
0.000855811 -0.000127444 -2.13014e-06 2.84904e-08
0.000726266 -0.000131619 -2.04467e-06 2.90795e-08
0.000592631 -0.000135621 -1.95743e-06 2.95611e-08
0.000455083 -0.000139447 -1.86875e-06 2.99324e-08
0.000313797 -0.000143095 -1.77895e-06 3.01901e-08
0.000168953 -0.000146562 -1.68838e-06 3.03317e-08
2.07328e-05 -0.000149848 -1.59738e-06 3.03541e-08
-0.000130682 -0.000152952 -1.50632e-06 3.0255e-08
-0.00028511 -0.000155873 -1.41556e-06 3.00318e-08
-0.000442369 -0.000158614 -1.32546e-06 2.96824e-08
-0.000602279 -0.000161176 -1.23641e-06 2.92046e-08
-0.000764663 -0.000163562 -1.1488e-06 2.85963e-08
-0.000929344 -0.000165773 -1.06301e-06 2.78558e-08
-0.00109615 -0.000167816 -9.79443e-07 2.69814e-08
-0.00126492 -0.000169694 -8.98499e-07 2.59714e-08
-0.00143549 -0.000171413 -8.20585e-07 2.48245e-08
-0.0016077 -0.00017298 -7.46112e-07 2.35395e-08
-0.0017814 -0.000174401 -6.75493e-07 2.21138e-08
-0.00195645 -0.000175686 -6.09152e-07 2.05524e-08
-0.00213273 -0.000176842 -5.47495e-07 1.88309e-08
-0.0023101 -0.000177881 -4.91002e-07 1.70362e-08
-0.00248845 -0.000178812 -4.39893e-07 1.48403e-08
-0.00266769 -0.000179647 -3.95373e-07 1.3463e-08
-0.00284772 -0.000180397 -3.54984e-07 8.34882e-09
-0.00302846 -0.000181082 -3.29937e-07 1.64966e-08
-0.00320986 -0.000181693 -2.80447e-07 -2.55376e-08
-0.00339186 -0.00018233 -3.5706e-07 1.1902e-07
0.00273856 -0.000150223 1.86133e-18 3.70638e-09
0.00258834 -0.000150212 1.11191e-08 7.21642e-09
0.00243815 -0.000150168 3.27684e-08 1.05227e-08
0.00228802 -0.000150071 6.43366e-08 1.36255e-08
0.00213803 -0.000149901 1.05213e-07 1.65249e-08
0.00198825 -0.000149641 1.54788e-07 1.92211e-08
0.00183878 -0.000149274 2.12451e-07 2.17147e-08
0.00168974 -0.000148784 2.77595e-07 2.40061e-08
0.00154126 -0.000148157 3.49613e-07 2.60962e-08
0.00139348 -0.000147379 4.27902e-07 2.79859e-08
0.00124656 -0.00014644 5.1186e-07 2.96763e-08
0.00110066 -0.000145327 6.00888e-07 3.1169e-08
0.000955963 -0.000144032 6.94395e-07 3.24652e-08
0.000812658 -0.000142545 7.91791e-07 3.35674e-08
0.000670938 -0.000140861 8.92493e-07 3.44772e-08
0.000531004 -0.000138973 9.95924e-07 3.51972e-08
0.000393063 -0.000136875 1.10152e-06 3.57303e-08
0.000257324 -0.000134565 1.20871e-06 3.60792e-08
0.000124004 -0.000132039 1.31694e-06 3.62474e-08
-6.68205e-06 -0.000129297 1.42569e-06 3.62384e-08
-0.000134517 -0.000126337 1.5344e-06 3.60559e-08
-0.000259283 -0.00012316 1.64257e-06 3.57043e-08
-0.000380765 -0.000119767 1.74968e-06 3.5188e-08
-0.000498747 -0.000116163 1.85525e-06 3.45116e-08
-0.00061302 -0.000112349 1.95878e-06 3.36803e-08
-0.000723376 -0.00010833 2.05982e-06 3.26993e-08
-0.000829613 -0.000104112 2.15792e-06 3.15743e-08
-0.000931536 -9.97016e-05 2.25264e-06 3.03111e-08
-0.00102895 -9.51054e-05 2.34358e-06 2.89157e-08
-0.00112169 -9.03315e-05 2.43032e-06 2.73946e-08
-0.00120956 -8.53887e-05 2.51251e-06 2.57544e-08
-0.00129241 -8.02864e-05 2.58977e-06 2.40016e-08
-0.00137008 -7.50348e-05 2.66177e-06 2.21438e-08
-0.00144244 -6.96449e-05 2.72821e-06 2.01877e-08
-0.00150933 -6.41279e-05 2.78877e-06 1.81409e-08
-0.00157065 -5.84959e-05 2.84319e-06 1.6011e-08
-0.00162629 -5.27615e-05 2.89122e-06 1.38055e-08
-0.00167615 -4.69377e-05 2.93264e-06 1.15326e-08
-0.00172014 -4.10378e-05 2.96724e-06 9.19985e-09
-0.0017582 -3.50757e-05 2.99484e-06 6.81565e-09
-0.00179028 -2.90656e-05 3.01529e-06 4.38782e-09
-0.00181632 -2.30218e-05 3.02845e-06 1.92476e-09
-0.00183631 -1.69592e-05 3.03422e-06 -5.65427e-10
-0.00185024 -1.08924e-05 3.03253e-06 -3.07456e-09
-0.0018581 -4.83658e-06 3.0233e-06 -5.59428e-09
-0.00185992 1.19324e-06 3.00652e-06 -8.11649e-09
-0.00185573 7.18193e-06 2.98217e-06 -1.0633e-08
-0.00184557 1.31144e-05 2.95027e-06 -1.31358e-08
-0.00182952 1.89755e-05 2.91086e-06 -1.56168e-08
-0.00180765 2.47504e-05 2.86401e-06 -1.80681e-08
-0.00178006 3.04242e-05 2.80981e-06 -2.0482e-08
-0.00174684 3.59824e-05 2.74836e-06 -2.28509e-08
-0.00170813 4.14106e-05 2.67981e-06 -2.51673e-08
-0.00166407 4.66947e-05 2.60431e-06 -2.74239e-08
-0.0016148 5.1821e-05 2.52204e-06 -2.96137e-08
-0.00156048 5.67763e-05 2.4332e-06 -3.17298e-08
-0.00150131 6.15475e-05 2.33801e-06 -3.37658e-08
-0.00143745 6.61222e-05 2.23671e-06 -3.57151e-08
-0.00136913 7.04885e-05 2.12956e-06 -3.75718e-08
-0.00129655 7.46349e-05 2.01685e-06 -3.933e-08
-0.00121994 7.85506e-05 1.89886e-06 -4.09843e-08
-0.00113953 8.22253e-05 1.77591e-06 -4.25296e-08
-0.00105557 8.56496e-05 1.64832e-06 -4.39611e-08
-0.000968318 8.88143e-05 1.51643e-06 -4.52742e-08
-0.000878032 9.17114e-05 1.38061e-06 -4.64649e-08
-0.000784987 9.43332e-05 1.24122e-06 -4.75294e-08
-0.00068946 9.6673e-05 1.09863e-06 -4.84644e-08
-0.000591737 9.87249e-05 9.53235e-07 -4.92668e-08
-0.000492108 0.000100484 8.05434e-07 -4.99342e-08
-0.000390869 0.000101945 6.55632e-07 -5.04642e-08
-0.000288319 0.000103104 5.04239e-07 -5.08552e-08
-0.000184761 0.00010396 3.51674e-07 -5.11057e-08
-8.05002e-05 0.00010451 1.98356e-07 -5.12149e-08
2.41574e-05 0.000104754 4.47116e-08 -5.11822e-08
0.000128904 0.000104689 -1.08835e-07 -5.10073e-08
0.000233434 0.000104319 -2.61857e-07 -5.06908e-08
0.00033744 0.000103643 -4.13929e-07 -5.02332e-08
0.000440619 0.000102664 -5.64629e-07 -4.96357e-08
0.000542669 0.000101386 -7.13536e-07 -4.88997e-08
0.000643293 9.98124e-05 -8.60235e-07 -4.80274e-08
0.000742197 9.79479e-05 -1.00432e-06 -4.7021e-08
0.000839093 9.57982e-05 -1.14538e-06 -4.5883e-08
0.0009337 9.33698e-05 -1.28303e-06 -4.46169e-08
0.00102574 9.06698e-05 -1.41688e-06 -4.32259e-08
0.00111495 8.77064e-05 -1.54656e-06 -4.17139e-08
0.00120107 8.44881e-05 -1.6717e-06 -4.00852e-08
0.00128385 8.10245e-05 -1.79195e-06 -3.83441e-08
0.00136304 7.73255e-05 -1.90699e-06 -3.64957e-08
0.00143842 7.34021e-05 -2.01647e-06 -3.45452e-08
0.00150977 6.92655e-05 -2.12011e-06 -3.24977e-08
0.00157689 6.49278e-05 -2.2176e-06 -3.03594e-08
0.00163957 6.04015e-05 -2.30868e-06 -2.81359e-08
0.00169763 5.56997e-05 -2.39309e-06 -2.58338e-08
0.00175091 5.08361e-05 -2.47059e-06 -2.34594e-08
0.00179925 4.58245e-05 -2.54097e-06 -2.10195e-08
0.00184252 4.06795e-05 -2.60403e-06 -1.85208e-08
0.00188057 3.54159e-05 -2.65959e-06 -1.59706e-08
0.00191331 3.00488e-05 -2.7075e-06 -1.3376e-08
0.00194064 2.45937e-05 -2.74763e-06 -1.07443e-08
0.00196248 1.90662e-05 -2.77986e-06 -8.083e-09
0.00197876 1.34822e-05 -2.80411e-06 -5.39969e-09
0.00198943 7.85779e-06 -2.82031e-06 -2.70175e-09
0.00199446 2.20906e-06 -2.82842e-06 2.82978e-12
0.00199384 -3.44776e-06 -2.82841e-06 2.70669e-09
0.00198757 -9.09645e-06 -2.82029e-06 5.40201e-09
0.00197566 -1.47208e-05 -2.80408e-06 8.08117e-09
0.00195814 -2.03047e-05 -2.77984e-06 1.07366e-08
0.00193507 -2.58322e-05 -2.74763e-06 1.33607e-08
0.0019065 -3.12874e-05 -2.70755e-06 1.59461e-08
0.00187252 -3.66546e-05 -2.65971e-06 1.84854e-08
0.00183323 -4.19186e-05 -2.60425e-06 2.09714e-08
0.00178872 -4.70642e-05 -2.54134e-06 2.33971e-08
0.00173914 -5.20767e-05 -2.47115e-06 2.57555e-08
0.00168462 -5.69417e-05 -2.39388e-06 2.804e-08
0.00162531 -6.16453e-05 -2.30976e-06 3.02441e-08
0.00156139 -6.61741e-05 -2.21903e-06 3.23615e-08
0.00149303 -7.05151e-05 -2.12194e-06 3.43861e-08
0.00142043 -7.46558e-05 -2.01878e-06 3.63123e-08
0.00134379 -7.85844e-05 -1.90985e-06 3.81347e-08
0.00126333 -8.22897e-05 -1.79544e-06 3.98478e-08
0.00117929 -8.57611e-05 -1.6759e-06 4.1447e-08
0.00109189 -8.89885e-05 -1.55156e-06 4.29278e-08
0.00100139 -9.19628e-05 -1.42277e-06 4.42857e-08
0.000908051 -9.46755e-05 -1.28992e-06 4.55171e-08
0.000812131 -9.71188e-05 -1.15337e-06 4.66184e-08
0.000713906 -9.92857e-05 -1.01351e-06 4.75866e-08
0.000613654 -0.00010117 -8.70751e-07 4.84187e-08
0.000511662 -0.000102766 -7.25495e-07 4.91126e-08
0.000408219 -0.00010407 -5.78157e-07 4.96662e-08
0.000303621 -0.000105077 -4.29158e-07 5.00779e-08
0.000198165 -0.000105785 -2.78925e-07 5.03466e-08
9.2151e-05 -0.000106192 -1.27885e-07 5.04716e-08
-1.41185e-05 -0.000106296 2.353e-08 5.04524e-08
-0.000120341 -0.000106098 1.74887e-07 5.02893e-08
-0.000226214 -0.000105597 3.25755e-07 4.99825e-08
-0.000331435 -0.000104796 4.75703e-07 4.95331e-08
-0.000435706 -0.000103696 6.24302e-07 4.89422e-08
-0.000538729 -0.0001023 7.71128e-07 4.82116e-08
-0.00064021 -0.000100614 9.15763e-07 4.73435e-08
-0.00073986 -9.864e-05 1.05779e-06 4.63401e-08
-0.000837396 -9.63854e-05 1.19681e-06 4.52046e-08
-0.000932539 -9.38562e-05 1.33243e-06 4.39399e-08
-0.00102502 -9.10595e-05 1.46425e-06 4.25499e-08
-0.00111457 -8.80033e-05 1.5919e-06 4.10385e-08
-0.00120094 -8.46964e-05 1.71501e-06 3.94099e-08
-0.00128388 -8.11482e-05 1.83324e-06 3.76688e-08
-0.00136316 -7.73687e-05 1.94625e-06 3.58203e-08
-0.00143855 -7.33687e-05 2.05371e-06 3.38695e-08
-0.00150983 -6.91597e-05 2.15532e-06 3.1822e-08
-0.0015768 -6.47536e-05 2.25078e-06 2.96837e-08
-0.00163928 -6.0163e-05 2.33984e-06 2.74607e-08
-0.00169707 -5.54009e-05 2.42222e-06 2.51593e-08
-0.00175002 -5.0481e-05 2.4977e-06 2.27861e-08
-0.00179798 -4.54173e-05 2.56605e-06 2.03479e-08
-0.00184082 -4.02241e-05 2.6271e-06 1.78516e-08
-0.00187839 -3.49164e-05 2.68065e-06 1.53043e-08
-0.00191062 -2.95091e-05 2.72657e-06 1.27134e-08
-0.00193739 -2.40179e-05 2.76471e-06 1.00861e-08
-0.00195863 -1.84582e-05 2.79496e-06 7.43006e-09
-0.00197428 -1.2846e-05 2.81725e-06 4.75274e-09
-0.00198431 -7.19723e-06 2.83151e-06 2.06184e-09
-0.00198867 -1.52802e-06 2.8377e-06 -6.34951e-10
-0.00198736 4.14547e-06 2.83579e-06 -3.33002e-09
-0.00198038 9.80707e-06 2.8258e-06 -6.01558e-09
-0.00196776 1.54406e-05 2.80776e-06 -8.68403e-09
-0.00194952 2.10301e-05 2.7817e-06 -1.13278e-08
-0.00192572 2.65595e-05 2.74772e-06 -1.39392e-08
-0.00189642 3.20131e-05 2.7059e-06 -1.65109e-08
-0.00186172 3.73754e-05 2.65637e-06 -1.90356e-08
-0.00182171 4.2631e-05 2.59926e-06 -2.1506e-08
-0.0017765 4.77651e-05 2.53475e-06 -2.39151e-08
-0.00172622 5.27628e-05 2.463e-06 -2.6256e-08
-0.00167102 5.761e-05 2.38423e-06 -2.8522e-08
-0.00161106 6.22929e-05 2.29867e-06 -3.07068e-08
-0.0015465 6.67981e-05 2.20655e-06 -3.2804e-08
-0.00147753 7.11128e-05 2.10813e-06 -3.48076e-08
-0.00140434 7.52247e-05 2.00371e-06 -3.6712e-08
-0.00132715 7.9122e-05 1.89358e-06 -3.85118e-08
-0.00124617 8.27936e-05 1.77804e-06 -4.02017e-08
-0.00116164 8.6229e-05 1.65744e-06 -4.1777e-08
-0.0010738 8.94186e-05 1.5321e-06 -4.32331e-08
-0.000982888 9.23531e-05 1.4024e-06 -4.4566e-08
-0.000889177 9.50242e-05 1.26871e-06 -4.57718e-08
-0.00079293 9.74243e-05 1.13139e-06 -4.68471e-08
-0.000694421 9.95465e-05 9.9085e-07 -4.77888e-08
-0.000593931 0.000101385 8.47484e-07 -4.85942e-08
-0.000491748 0.000102934 7.01701e-07 -4.92611e-08
-0.000388161 0.00010419 5.53918e-07 -4.97874e-08
-0.000283467 0.000105148 4.04556e-07 -5.01719e-08
-0.000177965 0.000105807 2.5404e-07 -5.04132e-08
-7.19544e-05 0.000106164 1.02801e-07 -5.05108e-08
3.42615e-05 0.000106218 -4.87316e-08 -5.04643e-08
0.00014038 0.000105969 -2.00124e-07 -5.02739e-08
0.000246098 0.000105418 -3.50946e-07 -4.99402e-08
0.000351115 0.000104566 -5.00767e-07 -4.94641e-08
0.000455131 0.000103416 -6.49159e-07 -4.88469e-08
0.000557849 0.000101971 -7.957e-07 -4.80904e-08
0.000658977 0.000100236 -9.39971e-07 -4.71967e-08
0.000758225 9.8214e-05 -1.08156e-06 -4.61685e-08
0.000855311 9.59124e-05 -1.22007e-06 -4.50086e-08
0.000949959 9.33373e-05 -1.35509e-06 -4.37204e-08
0.0010419 9.04959e-05 -1.48625e-06 -4.23075e-08
0.00113086 8.73965e-05 -1.61318e-06 -4.0774e-08
0.00121661 8.40478e-05 -1.7355e-06 -3.91241e-08
0.00129888 8.04594e-05 -1.85287e-06 -3.73627e-08
0.00137745 7.66416e-05 -1.96496e-06 -3.54948e-08
0.00145209 7.26052e-05 -2.07144e-06 -3.35256e-08
0.00152259 6.83617e-05 -2.17202e-06 -3.14609e-08
0.00158875 6.39233e-05 -2.2664e-06 -2.93064e-08
0.00165038 5.93026e-05 -2.35432e-06 -2.70683e-08
0.0017073 5.45128e-05 -2.43553e-06 -2.47531e-08
0.00175935 4.95674e-05 -2.50979e-06 -2.23672e-08
0.00180639 4.44808e-05 -2.57689e-06 -1.99176e-08
0.00184827 3.92672e-05 -2.63664e-06 -1.74112e-08
0.00188488 3.39417e-05 -2.68887e-06 -1.48551e-08
0.00191612 2.85194e-05 -2.73344e-06 -1.22567e-08
0.00194189 2.30158e-05 -2.77021e-06 -9.62333e-09
0.00196213 1.74465e-05 -2.79908e-06 -6.96252e-09
0.00197677 1.18274e-05 -2.81997e-06 -4.28183e-09
0.00198577 6.17465e-06 -2.83281e-06 -1.58896e-09
0.00198911 5.04257e-07 -2.83758e-06 1.10847e-09
0.00198678 -5.16758e-06 -2.83425e-06 3.80271e-09
0.00197878 -1.08247e-05 -2.82285e-06 6.48612e-09
0.00196514 -1.64509e-05 -2.80339e-06 9.15103e-09
0.0019459 -2.20302e-05 -2.77593e-06 1.17898e-08
0.0019211 -2.75467e-05 -2.74056e-06 1.4395e-08
0.00189083 -3.29847e-05 -2.69738e-06 1.69592e-08
0.00185517 -3.83286e-05 -2.6465e-06 1.94749e-08
0.00181421 -4.35631e-05 -2.58808e-06 2.19351e-08
0.00176808 -4.86735e-05 -2.52227e-06 2.43328e-08
0.00171691 -5.3645e-05 -2.44927e-06 2.66611e-08
0.00166084 -5.84636e-05 -2.36929e-06 2.89133e-08
0.00160004 -6.31154e-05 -2.28255e-06 3.10831e-08
0.00153467 -6.75873e-05 -2.1893e-06 3.31643e-08
0.00146493 -7.18664e-05 -2.08981e-06 3.51509e-08
0.00139101 -7.59406e-05 -1.98436e-06 3.70372e-08
0.00131312 -7.97982e-05 -1.87324e-06 3.88179e-08
0.00123149 -8.34282e-05 -1.75679e-06 4.04879e-08
0.00114634 -8.68203e-05 -1.63533e-06 4.20424e-08
0.00105793 -8.99648e-05 -1.5092e-06 4.34771e-08
0.000966497 -9.28528e-05 -1.37877e-06 4.47877e-08
0.00087231 -9.5476e-05 -1.2444e-06 4.59707e-08
0.000775636 -9.78269e-05 -1.10649e-06 4.70225e-08
0.000676749 -9.98988e-05 -9.65425e-07 4.79402e-08
0.000575933 -0.000101686 -8.21605e-07 4.87212e-08
0.000473475 -0.000103183 -6.75441e-07 4.93633e-08
0.000369666 -0.000104386 -5.27351e-07 4.98646e-08
0.000264802 -0.000105291 -3.77757e-07 5.02237e-08
0.000159184 -0.000105896 -2.27086e-07 5.04396e-08
5.31119e-05 -0.000106198 -7.57674e-08 5.05116e-08
-5.31119e-05 -0.000106198 7.57674e-08 5.04396e-08
-0.000159184 -0.000105896 2.27086e-07 5.02237e-08
-0.000264802 -0.000105291 3.77757e-07 4.98646e-08
-0.000369666 -0.000104386 5.27351e-07 4.93633e-08
-0.000473475 -0.000103183 6.75441e-07 4.87212e-08
-0.000575933 -0.000101686 8.21605e-07 4.79402e-08
-0.000676749 -9.98988e-05 9.65425e-07 4.70225e-08
-0.000775636 -9.78269e-05 1.10649e-06 4.59707e-08
-0.00087231 -9.5476e-05 1.2444e-06 4.47877e-08
-0.000966497 -9.28528e-05 1.37877e-06 4.34771e-08
-0.00105793 -8.99648e-05 1.5092e-06 4.20424e-08
-0.00114634 -8.68203e-05 1.63533e-06 4.04879e-08
-0.00123149 -8.34282e-05 1.75679e-06 3.88179e-08
-0.00131312 -7.97982e-05 1.87324e-06 3.70372e-08
-0.00139101 -7.59406e-05 1.98436e-06 3.51509e-08
-0.00146493 -7.18664e-05 2.08981e-06 3.31643e-08
-0.00153467 -6.75873e-05 2.1893e-06 3.10831e-08
-0.00160004 -6.31154e-05 2.28255e-06 2.89133e-08
-0.00166084 -5.84636e-05 2.36929e-06 2.66611e-08
-0.00171691 -5.3645e-05 2.44927e-06 2.43328e-08
-0.00176808 -4.86735e-05 2.52227e-06 2.19352e-08
-0.00181421 -4.35631e-05 2.58808e-06 1.94749e-08
-0.00185517 -3.83286e-05 2.6465e-06 1.69592e-08
-0.00189083 -3.29847e-05 2.69738e-06 1.4395e-08
-0.0019211 -2.75467e-05 2.74056e-06 1.17898e-08
-0.0019459 -2.20302e-05 2.77593e-06 9.15103e-09
-0.00196514 -1.64509e-05 2.80339e-06 6.48612e-09
-0.00197878 -1.08247e-05 2.82285e-06 3.80271e-09
-0.00198678 -5.16758e-06 2.83425e-06 1.10847e-09
-0.00198911 5.04257e-07 2.83758e-06 -1.58896e-09
-0.00198577 6.17465e-06 2.83281e-06 -4.28183e-09
-0.00197677 1.18274e-05 2.81997e-06 -6.96252e-09
-0.00196213 1.74465e-05 2.79908e-06 -9.62332e-09
-0.00194189 2.30158e-05 2.77021e-06 -1.22567e-08
-0.00191612 2.85194e-05 2.73344e-06 -1.48551e-08
-0.00188488 3.39417e-05 2.68887e-06 -1.74112e-08
-0.00184827 3.92672e-05 2.63664e-06 -1.99176e-08
-0.00180639 4.44808e-05 2.57689e-06 -2.23672e-08
-0.00175935 4.95674e-05 2.50979e-06 -2.47531e-08
-0.0017073 5.45128e-05 2.43553e-06 -2.70683e-08
-0.00165038 5.93026e-05 2.35432e-06 -2.93064e-08
-0.00158875 6.39233e-05 2.2664e-06 -3.14609e-08
-0.00152259 6.83617e-05 2.17202e-06 -3.35256e-08
-0.00145209 7.26052e-05 2.07144e-06 -3.54948e-08
-0.00137745 7.66416e-05 1.96496e-06 -3.73627e-08
-0.00129888 8.04594e-05 1.85287e-06 -3.91241e-08
-0.00121661 8.40478e-05 1.7355e-06 -4.0774e-08
-0.00113086 8.73965e-05 1.61318e-06 -4.23075e-08
-0.0010419 9.04959e-05 1.48625e-06 -4.37204e-08
-0.000949959 9.33373e-05 1.35509e-06 -4.50086e-08
-0.000855311 9.59124e-05 1.22007e-06 -4.61685e-08
-0.000758225 9.8214e-05 1.08156e-06 -4.71967e-08
-0.000658977 0.000100236 9.39971e-07 -4.80904e-08
-0.000557849 0.000101971 7.957e-07 -4.88469e-08
-0.000455131 0.000103416 6.49159e-07 -4.9464e-08
-0.000351115 0.000104566 5.00767e-07 -4.99402e-08
-0.000246098 0.000105418 3.50946e-07 -5.02739e-08
-0.00014038 0.000105969 2.00124e-07 -5.04643e-08
-3.42615e-05 0.000106218 4.87315e-08 -5.05108e-08
7.19544e-05 0.000106164 -1.02801e-07 -5.04132e-08
0.000177965 0.000105807 -2.5404e-07 -5.01718e-08
0.000283467 0.000105148 -4.04556e-07 -4.97874e-08
0.000388161 0.00010419 -5.53918e-07 -4.92611e-08
0.000491748 0.000102934 -7.01701e-07 -4.85942e-08
0.000593931 0.000101385 -8.47484e-07 -4.77888e-08
0.000694421 9.95465e-05 -9.9085e-07 -4.68471e-08
0.00079293 9.74243e-05 -1.13139e-06 -4.57718e-08
0.000889177 9.50242e-05 -1.26871e-06 -4.4566e-08
0.000982888 9.23531e-05 -1.4024e-06 -4.32331e-08
0.0010738 8.94186e-05 -1.5321e-06 -4.1777e-08
0.00116164 8.6229e-05 -1.65744e-06 -4.02017e-08
0.00124617 8.27936e-05 -1.77804e-06 -3.85118e-08
0.00132715 7.9122e-05 -1.89358e-06 -3.6712e-08
0.00140434 7.52247e-05 -2.00371e-06 -3.48076e-08
0.00147753 7.11128e-05 -2.10813e-06 -3.2804e-08
0.0015465 6.67981e-05 -2.20655e-06 -3.07068e-08
0.00161106 6.22929e-05 -2.29867e-06 -2.8522e-08
0.00167102 5.761e-05 -2.38423e-06 -2.6256e-08
0.00172622 5.27628e-05 -2.463e-06 -2.39151e-08
0.0017765 4.77651e-05 -2.53475e-06 -2.1506e-08
0.00182171 4.2631e-05 -2.59926e-06 -1.90356e-08
0.00186172 3.73754e-05 -2.65637e-06 -1.65109e-08
0.00189642 3.20131e-05 -2.7059e-06 -1.39392e-08
0.00192572 2.65595e-05 -2.74772e-06 -1.13278e-08
0.00194952 2.10301e-05 -2.7817e-06 -8.68402e-09
0.00196776 1.54406e-05 -2.80776e-06 -6.01559e-09
0.00198038 9.80707e-06 -2.8258e-06 -3.33002e-09
0.00198736 4.14547e-06 -2.83579e-06 -6.34948e-10
0.00198867 -1.52802e-06 -2.8377e-06 2.06183e-09
0.00198431 -7.19723e-06 -2.83151e-06 4.75275e-09
0.00197428 -1.2846e-05 -2.81725e-06 7.43005e-09
0.00195863 -1.84582e-05 -2.79496e-06 1.00861e-08
0.00193739 -2.40179e-05 -2.76471e-06 1.27134e-08
0.00191062 -2.95091e-05 -2.72657e-06 1.53043e-08
0.00187839 -3.49164e-05 -2.68065e-06 1.78516e-08
0.00184082 -4.02241e-05 -2.6271e-06 2.03479e-08
0.00179798 -4.54173e-05 -2.56605e-06 2.27861e-08
0.00175002 -5.0481e-05 -2.4977e-06 2.51593e-08
0.00169707 -5.54009e-05 -2.42222e-06 2.74607e-08
0.00163928 -6.0163e-05 -2.33984e-06 2.96837e-08
0.0015768 -6.47536e-05 -2.25078e-06 3.1822e-08
0.00150983 -6.91597e-05 -2.15532e-06 3.38694e-08
0.00143855 -7.33687e-05 -2.05371e-06 3.58203e-08
0.00136316 -7.73687e-05 -1.94625e-06 3.76688e-08
0.00128388 -8.11482e-05 -1.83324e-06 3.94099e-08
0.00120094 -8.46964e-05 -1.71501e-06 4.10385e-08
0.00111457 -8.80033e-05 -1.5919e-06 4.25499e-08
0.00102502 -9.10595e-05 -1.46425e-06 4.39399e-08
0.000932539 -9.38562e-05 -1.33243e-06 4.52046e-08
0.000837396 -9.63854e-05 -1.19681e-06 4.63401e-08
0.00073986 -9.864e-05 -1.05779e-06 4.73434e-08
0.00064021 -0.000100614 -9.15763e-07 4.82116e-08
0.000538729 -0.0001023 -7.71128e-07 4.89422e-08
0.000435706 -0.000103696 -6.24302e-07 4.95331e-08
0.000331435 -0.000104796 -4.75703e-07 4.99825e-08
0.000226214 -0.000105597 -3.25755e-07 5.02893e-08
0.000120341 -0.000106098 -1.74887e-07 5.04524e-08
1.41185e-05 -0.000106296 -2.353e-08 5.04716e-08
-9.2151e-05 -0.000106192 1.27885e-07 5.03467e-08
-0.000198165 -0.000105785 2.78925e-07 5.00779e-08
-0.000303621 -0.000105077 4.29158e-07 4.96662e-08
-0.000408219 -0.00010407 5.78157e-07 4.91126e-08
-0.000511662 -0.000102766 7.25495e-07 4.84187e-08
-0.000613654 -0.00010117 8.70751e-07 4.75866e-08
-0.000713906 -9.92857e-05 1.01351e-06 4.66185e-08
-0.000812131 -9.71188e-05 1.15337e-06 4.55171e-08
-0.000908051 -9.46755e-05 1.28992e-06 4.42857e-08
-0.00100139 -9.19628e-05 1.42277e-06 4.29278e-08
-0.00109189 -8.89885e-05 1.55156e-06 4.1447e-08
-0.00117929 -8.57611e-05 1.6759e-06 3.98478e-08
-0.00126333 -8.22897e-05 1.79544e-06 3.81347e-08
-0.00134379 -7.85844e-05 1.90985e-06 3.63123e-08
-0.00142043 -7.46558e-05 2.01878e-06 3.43861e-08
-0.00149303 -7.05151e-05 2.12194e-06 3.23615e-08
-0.00156139 -6.61741e-05 2.21903e-06 3.0244e-08
-0.00162531 -6.16453e-05 2.30976e-06 2.804e-08
-0.00168462 -5.69417e-05 2.39388e-06 2.57555e-08
-0.00173914 -5.20767e-05 2.47115e-06 2.33971e-08
-0.00178872 -4.70642e-05 2.54134e-06 2.09714e-08
-0.00183323 -4.19186e-05 2.60425e-06 1.84854e-08
-0.00187252 -3.66546e-05 2.65971e-06 1.59461e-08
-0.0019065 -3.12874e-05 2.70755e-06 1.33607e-08
-0.00193507 -2.58322e-05 2.74763e-06 1.07366e-08
-0.00195814 -2.03047e-05 2.77984e-06 8.08117e-09
-0.00197566 -1.47208e-05 2.80408e-06 5.40202e-09
-0.00198757 -9.09645e-06 2.82029e-06 2.70667e-09
-0.00199384 -3.44776e-06 2.82841e-06 2.89021e-12
-0.00199446 2.20906e-06 2.82842e-06 -2.70183e-09
-0.00198943 7.85779e-06 2.82031e-06 -5.39964e-09
-0.00197876 1.34822e-05 2.80411e-06 -8.083e-09
-0.00196248 1.90662e-05 2.77986e-06 -1.07443e-08
-0.00194064 2.45937e-05 2.74763e-06 -1.3376e-08
-0.00191331 3.00488e-05 2.7075e-06 -1.59706e-08
-0.00188057 3.54159e-05 2.65959e-06 -1.85208e-08
-0.00184252 4.06795e-05 2.60403e-06 -2.10194e-08
-0.00179925 4.58245e-05 2.54097e-06 -2.34594e-08
-0.00175091 5.08361e-05 2.47059e-06 -2.58338e-08
-0.00169763 5.56997e-05 2.39309e-06 -2.81359e-08
-0.00163957 6.04015e-05 2.30868e-06 -3.03593e-08
-0.00157689 6.49278e-05 2.2176e-06 -3.24977e-08
-0.00150977 6.92655e-05 2.12011e-06 -3.45451e-08
-0.00143842 7.34021e-05 2.01647e-06 -3.64958e-08
-0.00136304 7.73255e-05 1.90699e-06 -3.83441e-08
-0.00128385 8.10245e-05 1.79195e-06 -4.00851e-08
-0.00120107 8.44881e-05 1.6717e-06 -4.17139e-08
-0.00111495 8.77064e-05 1.54656e-06 -4.32258e-08
-0.00102574 9.06698e-05 1.41688e-06 -4.46169e-08
-0.0009337 9.33698e-05 1.28303e-06 -4.5883e-08
-0.000839093 9.57982e-05 1.14538e-06 -4.7021e-08
-0.000742197 9.79479e-05 1.00432e-06 -4.80274e-08
-0.000643293 9.98124e-05 8.60235e-07 -4.88998e-08
-0.000542669 0.000101386 7.13536e-07 -4.96357e-08
-0.000440619 0.000102664 5.64629e-07 -5.02332e-08
-0.00033744 0.000103643 4.13929e-07 -5.06908e-08
-0.000233434 0.000104319 2.61857e-07 -5.10074e-08
-0.000128904 0.000104689 1.08835e-07 -5.11822e-08
-2.41574e-05 0.000104754 -4.47116e-08 -5.12149e-08
8.05002e-05 0.00010451 -1.98356e-07 -5.11058e-08
0.000184761 0.00010396 -3.51674e-07 -5.08552e-08
0.000288319 0.000103104 -5.04239e-07 -5.04642e-08
0.000390869 0.000101945 -6.55632e-07 -4.99342e-08
0.000492108 0.000100484 -8.05434e-07 -4.92668e-08
0.000591737 9.87249e-05 -9.53235e-07 -4.84644e-08
0.00068946 9.6673e-05 -1.09863e-06 -4.75294e-08
0.000784987 9.43332e-05 -1.24122e-06 -4.64649e-08
0.000878032 9.17114e-05 -1.38061e-06 -4.52742e-08
0.000968318 8.88143e-05 -1.51643e-06 -4.3961e-08
0.00105557 8.56496e-05 -1.64832e-06 -4.25297e-08
0.00113953 8.22253e-05 -1.77591e-06 -4.09843e-08
0.00121994 7.85506e-05 -1.89886e-06 -3.933e-08
0.00129655 7.46349e-05 -2.01685e-06 -3.75718e-08
0.00136913 7.04885e-05 -2.12956e-06 -3.57151e-08
0.00143745 6.61222e-05 -2.23671e-06 -3.37658e-08
0.00150131 6.15475e-05 -2.33801e-06 -3.17299e-08
0.00156048 5.67763e-05 -2.4332e-06 -2.96137e-08
0.0016148 5.1821e-05 -2.52204e-06 -2.74239e-08
0.00166407 4.66947e-05 -2.60431e-06 -2.51673e-08
0.00170813 4.14106e-05 -2.67981e-06 -2.28509e-08
0.00174684 3.59824e-05 -2.74836e-06 -2.0482e-08
0.00178006 3.04242e-05 -2.80981e-06 -1.80681e-08
0.00180765 2.47504e-05 -2.86401e-06 -1.56168e-08
0.00182952 1.89755e-05 -2.91086e-06 -1.31358e-08
0.00184557 1.31144e-05 -2.95027e-06 -1.0633e-08
0.00185573 7.18193e-06 -2.98217e-06 -8.11651e-09
0.00185992 1.19324e-06 -3.00652e-06 -5.59427e-09
0.0018581 -4.83658e-06 -3.0233e-06 -3.07455e-09
0.00185024 -1.08924e-05 -3.03253e-06 -5.65416e-10
0.00183631 -1.69592e-05 -3.03422e-06 1.92472e-09
0.00181632 -2.30218e-05 -3.02845e-06 4.38787e-09
0.00179028 -2.90656e-05 -3.01529e-06 6.81561e-09
0.0017582 -3.50757e-05 -2.99484e-06 9.19989e-09
0.00172014 -4.10378e-05 -2.96724e-06 1.15325e-08
0.00167615 -4.69377e-05 -2.93264e-06 1.38056e-08
0.00162629 -5.27615e-05 -2.89122e-06 1.60109e-08
0.00157065 -5.84959e-05 -2.84319e-06 1.81409e-08
0.00150933 -6.41279e-05 -2.78877e-06 2.01877e-08
0.00144244 -6.96449e-05 -2.72821e-06 2.21437e-08
0.00137008 -7.50349e-05 -2.66177e-06 2.40017e-08
0.00129241 -8.02864e-05 -2.58977e-06 2.57543e-08
0.00120956 -8.53887e-05 -2.51251e-06 2.73946e-08
0.00112169 -9.03315e-05 -2.43032e-06 2.89157e-08
0.00102895 -9.51054e-05 -2.34358e-06 3.03111e-08
0.000931536 -9.97016e-05 -2.25264e-06 3.15743e-08
0.000829613 -0.000104112 -2.15792e-06 3.26993e-08
0.000723376 -0.00010833 -2.05982e-06 3.36803e-08
0.00061302 -0.000112349 -1.95878e-06 3.45116e-08
0.000498747 -0.000116163 -1.85525e-06 3.51879e-08
0.000380765 -0.000119767 -1.74968e-06 3.57043e-08
0.000259283 -0.00012316 -1.64257e-06 3.60559e-08
0.000134517 -0.000126337 -1.5344e-06 3.62383e-08
6.68205e-06 -0.000129297 -1.42569e-06 3.62474e-08
-0.000124004 -0.000132039 -1.31694e-06 3.60792e-08
-0.000257324 -0.000134565 -1.20871e-06 3.57303e-08
-0.000393063 -0.000136875 -1.10152e-06 3.51973e-08
-0.000531004 -0.000138973 -9.95924e-07 3.44772e-08
-0.000670938 -0.000140861 -8.92493e-07 3.35673e-08
-0.000812658 -0.000142545 -7.91791e-07 3.24653e-08
-0.000955963 -0.000144032 -6.94395e-07 3.11689e-08
-0.00110066 -0.000145327 -6.00888e-07 2.96763e-08
-0.00124656 -0.00014644 -5.11859e-07 2.79859e-08
-0.00139348 -0.000147379 -4.27902e-07 2.60962e-08
-0.00154126 -0.000148157 -3.49613e-07 2.40061e-08
-0.00168974 -0.000148784 -2.77595e-07 2.17147e-08
-0.00183878 -0.000149274 -2.12451e-07 1.92211e-08
-0.00198825 -0.000149641 -1.54788e-07 1.65249e-08
-0.00213803 -0.000149901 -1.05213e-07 1.36255e-08
-0.00228802 -0.000150071 -6.43366e-08 1.05227e-08
-0.00243815 -0.000150168 -3.27684e-08 7.21642e-09
-0.00258834 -0.000150212 -1.11191e-08 3.70638e-09
-0.00220294 0.000141789 2.68859e-18 -9.47408e-08
-0.00206125 0.000141505 -2.84222e-07 1.52748e-08
-0.00192001 0.000140983 -2.38398e-07 -1.9349e-08
-0.00177929 0.000140448 -2.96445e-07 -1.48444e-08
-0.00163915 0.00013981 -3.40978e-07 -2.04533e-08
-0.0014997 0.000139067 -4.02338e-07 -2.2983e-08
-0.00136106 0.000138193 -4.71287e-07 -2.59706e-08
-0.00122336 0.000137173 -5.49199e-07 -2.8471e-08
-0.00108677 0.000135989 -6.34612e-07 -3.07399e-08
-0.000951446 0.000134628 -7.26832e-07 -3.27122e-08
-0.000817578 0.000133076 -8.24968e-07 -3.44091e-08
-0.000685361 0.000131323 -9.28196e-07 -3.58292e-08
-0.000555003 0.000129359 -1.03568e-06 -3.69776e-08
-0.000426717 0.000127176 -1.14662e-06 -3.78585e-08
-0.000300725 0.00012477 -1.26019e-06 -3.84763e-08
-0.000177254 0.000122134 -1.37562e-06 -3.88369e-08
-5.65343e-05 0.000119266 -1.49213e-06 -3.89455e-08
6.12007e-05 0.000116165 -1.60897e-06 -3.88085e-08
0.000175718 0.000112831 -1.72539e-06 -3.84326e-08
0.000286785 0.000109265 -1.84069e-06 -3.78252e-08
0.000394171 0.00010547 -1.95417e-06 -3.69936e-08
0.000497649 0.00010145 -2.06515e-06 -3.59463e-08
0.000596999 9.72122e-05 -2.17299e-06 -3.46916e-08
0.000692003 9.27622e-05 -2.27706e-06 -3.32389e-08
0.000782455 8.81084e-05 -2.37678e-06 -3.15973e-08
0.000868155 8.326e-05 -2.47157e-06 -2.97772e-08
0.000948914 7.82275e-05 -2.5609e-06 -2.77885e-08
0.00102455 7.30224e-05 -2.64427e-06 -2.56421e-08
0.0010949 6.76569e-05 -2.72119e-06 -2.33488e-08
0.00115982 6.21445e-05 -2.79124e-06 -2.09202e-08
0.00121915 5.64992e-05 -2.854e-06 -1.83679e-08
0.00127278 5.07361e-05 -2.9091e-06 -1.57036e-08
0.00132059 4.48708e-05 -2.95621e-06 -1.29397e-08
0.00136249 3.89196e-05 -2.99503e-06 -1.00883e-08
0.0013984 3.28992e-05 -3.0253e-06 -7.16201e-09
0.00142827 2.68272e-05 -3.04678e-06 -4.17342e-09
0.00145205 2.07211e-05 -3.0593e-06 -1.13528e-09
0.00146971 1.4599e-05 -3.06271e-06 1.93978e-09
0.00148125 8.47945e-06 -3.05689e-06 5.03883e-09
0.00148667 2.38078e-06 -3.04177e-06 8.14928e-09
0.00148602 -3.67832e-06 -3.01733e-06 1.12583e-08
0.00147934 -9.6792e-06 -2.98355e-06 1.43534e-08
0.00146669 -1.56032e-05 -2.94049e-06 1.74221e-08
0.00144816 -2.1432e-05 -2.88823e-06 2.04522e-08
0.00142386 -2.71471e-05 -2.82687e-06 2.34316e-08
0.00139391 -3.27305e-05 -2.75657e-06 2.63485e-08
0.00135845 -3.81646e-05 -2.67753e-06 2.91914e-08
0.00131764 -4.34321e-05 -2.58995e-06 3.19493e-08
0.00127165 -4.85161e-05 -2.49411e-06 3.46111e-08
0.00122067 -5.34005e-05 -2.39027e-06 3.71667e-08
0.00116492 -5.80696e-05 -2.27877e-06 3.96059e-08
0.00110461 -6.25083e-05 -2.15996e-06 4.19194e-08
0.00103998 -6.67025e-05 -2.0342e-06 4.4098e-08
0.000971291 -7.06386e-05 -1.9019e-06 4.61334e-08
0.000898796 -7.4304e-05 -1.7635e-06 4.80175e-08
0.000822777 -7.76869e-05 -1.61945e-06 4.97431e-08
0.00074352 -8.07766e-05 -1.47022e-06 5.13033e-08
0.000661325 -8.35631e-05 -1.31631e-06 5.26921e-08
0.000576498 -8.60377e-05 -1.15824e-06 5.39039e-08
0.000489356 -8.81924e-05 -9.96524e-07 5.4934e-08
0.000400222 -9.00207e-05 -8.31722e-07 5.57781e-08
0.000309425 -9.15168e-05 -6.64387e-07 5.64329e-08
0.000217301 -9.26763e-05 -4.95088e-07 5.68954e-08
0.000124186 -9.34958e-05 -3.24402e-07 5.71639e-08
3.04231e-05 -9.39731e-05 -1.52911e-07 5.72366e-08
-6.36456e-05 -9.41072e-05 1.87991e-08 5.71132e-08
-0.000157677 -9.38982e-05 1.90139e-07 5.67935e-08
-0.000251328 -9.33476e-05 3.60519e-07 5.62786e-08
-0.000344259 -9.24577e-05 5.29355e-07 5.55698e-08
-0.000436132 -9.12323e-05 6.96065e-07 5.46693e-08
-0.000526613 -8.96761e-05 8.60073e-07 5.35802e-08
-0.000615376 -8.77953e-05 1.02081e-06 5.23059e-08
-0.000702098 -8.55967e-05 1.17773e-06 5.08507e-08
-0.000786466 -8.30887e-05 1.33028e-06 4.92194e-08
-0.000868175 -8.02805e-05 1.47794e-06 4.74178e-08
-0.00094693 -7.71823e-05 1.62019e-06 4.54518e-08
-0.00102245 -7.38056e-05 1.75655e-06 4.33285e-08
-0.00109445 -7.01625e-05 1.88654e-06 4.10548e-08
-0.00116269 -6.62663e-05 2.0097e-06 3.86388e-08
-0.00122691 -6.2131e-05 2.12562e-06 3.60889e-08
-0.00128687 -5.77715e-05 2.23388e-06 3.34138e-08
-0.00134238 -5.32035e-05 2.33412e-06 3.06231e-08
-0.00139322 -4.84433e-05 2.42599e-06 2.77262e-08
-0.00143921 -4.35082e-05 2.50917e-06 2.47334e-08
-0.00148018 -3.84156e-05 2.58337e-06 2.16552e-08
-0.00151599 -3.31839e-05 2.64834e-06 1.85022e-08
-0.00154651 -2.78317e-05 2.70384e-06 1.52856e-08
-0.00157162 -2.23782e-05 2.7497e-06 1.20166e-08
-0.00159124 -1.68427e-05 2.78575e-06 8.70669e-09
-0.00160529 -1.12451e-05 2.81187e-06 5.36753e-09
-0.00161371 -5.60527e-06 2.82797e-06 2.01067e-09
-0.00161649 5.67102e-08 2.83401e-06 -1.35185e-09
-0.0016136 5.72067e-06 2.82995e-06 -4.70844e-09
-0.00160505 1.13664e-05 2.81582e-06 -8.04715e-09
-0.00159088 1.6974e-05 2.79168e-06 -1.13563e-08
-0.00157113 2.25232e-05 2.75761e-06 -1.46243e-08
-0.00154586 2.79946e-05 2.71374e-06 -1.78395e-08
-0.00151517 3.33686e-05 2.66022e-06 -2.09907e-08
-0.00147916 3.8626e-05 2.59725e-06 -2.40669e-08
-0.00143796 4.37483e-05 2.52505e-06 -2.7057e-08
-0.00139172 4.87173e-05 2.44388e-06 -2.99508e-08
-0.00134058 5.35152e-05 2.35403e-06 -3.27379e-08
-0.00128475 5.8125e-05 2.25581e-06 -3.54084e-08
-0.0012244 6.25304e-05 2.14959e-06 -3.79532e-08
-0.00115976 6.67157e-05 2.03573e-06 -4.0363e-08
-0.00109105 7.06661e-05 1.91464e-06 -4.26296e-08
-0.00101851 7.43675e-05 1.78675e-06 -4.47448e-08
-0.000942402 7.78068e-05 1.65252e-06 -4.67013e-08
-0.00086299 8.09717e-05 1.51241e-06 -4.84921e-08
-0.000780554 8.3851e-05 1.36694e-06 -5.0111e-08
-0.000695386 8.64346e-05 1.2166e-06 -5.15522e-08
-0.000607786 8.87131e-05 1.06195e-06 -5.28107e-08
-0.000518064 9.06786e-05 9.03514e-07 -5.3882e-08
-0.000426536 9.2324e-05 7.41868e-07 -5.47625e-08
-0.000333525 9.36434e-05 5.77581e-07 -5.54488e-08
-0.000239359 9.46322e-05 4.11234e-07 -5.59389e-08
-0.000144372 9.52869e-05 2.43418e-07 -5.62307e-08
-4.88977e-05 9.5605e-05 7.47258e-08 -5.63234e-08
4.67257e-05 9.55855e-05 -9.42443e-08 -5.62166e-08
0.000142161 9.52284e-05 -2.62894e-07 -5.59108e-08
0.00023707 9.45349e-05 -4.30626e-07 -5.54069e-08
0.000331119 9.35074e-05 -5.96847e-07 -5.47069e-08
0.000423975 9.21496e-05 -7.60968e-07 -5.38132e-08
0.00051531 9.04662e-05 -9.22408e-07 -5.2729e-08
0.000604801 8.84632e-05 -1.08059e-06 -5.14582e-08
0.000692132 8.61476e-05 -1.23497e-06 -5.00051e-08
0.000776995 8.35277e-05 -1.38498e-06 -4.83751e-08
0.000859089 8.06126e-05 -1.53011e-06 -4.65737e-08
0.000938125 7.74126e-05 -1.66983e-06 -4.46076e-08
0.00101382 7.39392e-05 -1.80365e-06 -4.24835e-08
0.00108592 7.02044e-05 -1.9311e-06 -4.0209e-08
0.00115415 6.62216e-05 -2.05173e-06 -3.77922e-08
0.00121828 6.20047e-05 -2.16511e-06 -3.52417e-08
0.00127809 5.75688e-05 -2.27083e-06 -3.25664e-08
0.00133335 5.29294e-05 -2.36853e-06 -2.97758e-08
0.00138388 4.8103e-05 -2.45786e-06 -2.68798e-08
0.0014295 4.31067e-05 -2.5385e-06 -2.38886e-08
0.00147004 3.7958e-05 -2.61016e-06 -2.08129e-08
0.00150537 3.26752e-05 -2.6726e-06 -1.76635e-08
0.00153536 2.7277e-05 -2.72559e-06 -1.44515e-08
0.00155989 2.17825e-05 -2.76895e-06 -1.11884e-08
0.0015789 1.6211e-05 -2.80251e-06 -7.88565e-09
0.0015923 1.05823e-05 -2.82617e-06 -4.55491e-09
0.00160005 4.91634e-06 -2.83984e-06 -1.20803e-09
0.00160212 -7.66959e-07 -2.84346e-06 2.14322e-09
0.00159852 -6.44745e-06 -2.83703e-06 5.48691e-09
0.00158924 -1.2105e-05 -2.82057e-06 8.81124e-09
0.00157432 -1.77198e-05 -2.79414e-06 1.21045e-08
0.00155382 -2.32717e-05 -2.75782e-06 1.53549e-08
0.0015278 -2.87413e-05 -2.71176e-06 1.85512e-08
0.00149637 -3.41092e-05 -2.6561e-06 2.16818e-08
0.00145963 -3.93563e-05 -2.59106e-06 2.47358e-08
0.0014177 -4.44642e-05 -2.51685e-06 2.77023e-08
0.00137075 -4.94148e-05 -2.43374e-06 3.05709e-08
0.00131893 -5.41906e-05 -2.34203e-06 3.33314e-08
0.00126243 -5.87747e-05 -2.24204e-06 3.59741e-08
0.00120145 -6.31508e-05 -2.13412e-06 3.84895e-08
0.0011362 -6.73036e-05 -2.01865e-06 4.08689e-08
0.00106692 -7.12183e-05 -1.89604e-06 4.31037e-08
0.000993852 -7.4881e-05 -1.76673e-06 4.51862e-08
0.00091725 -7.82789e-05 -1.63117e-06 4.71087e-08
0.000837387 -8.14e-05 -1.48984e-06 4.88648e-08
0.000754546 -8.4233e-05 -1.34325e-06 5.0448e-08
0.00066902 -8.67682e-05 -1.19191e-06 5.18529e-08
0.000581112 -8.89965e-05 -1.03635e-06 5.30743e-08
0.000491132 -9.09099e-05 -8.77124e-07 5.41081e-08
0.000399399 -9.25018e-05 -7.148e-07 5.49506e-08
0.000306237 -9.37666e-05 -5.49948e-07 5.55986e-08
0.000211976 -9.46997e-05 -3.83152e-07 5.60501e-08
0.00011695 -9.52978e-05 -2.15002e-07 5.63034e-08
2.1493e-05 -9.55589e-05 -4.60915e-08 5.63575e-08
-7.40556e-05 -9.54821e-05 1.22981e-07 5.62124e-08
-0.000169358 -9.50675e-05 2.91618e-07 5.58684e-08
-0.000264078 -9.43166e-05 4.59223e-07 5.53269e-08
-0.000357881 -9.32322e-05 6.25204e-07 5.45896e-08
-0.000450433 -9.1818e-05 7.88973e-07 5.36594e-08
-0.000541408 -9.00791e-05 9.49951e-07 5.25394e-08
-0.000630485 -8.80216e-05 1.10757e-06 5.12335e-08
-0.000717348 -8.56527e-05 1.26127e-06 4.97465e-08
-0.000801689 -8.29809e-05 1.41051e-06 4.80835e-08
-0.000883212 -8.00157e-05 1.55476e-06 4.62505e-08
-0.000961626 -7.67674e-05 1.69351e-06 4.42539e-08
-0.00103666 -7.32476e-05 1.82627e-06 4.21008e-08
-0.00110804 -6.94688e-05 1.95258e-06 3.97988e-08
-0.00117551 -6.54442e-05 2.07197e-06 3.73561e-08
-0.00123885 -6.11882e-05 2.18404e-06 3.47813e-08
-0.00129782 -5.67158e-05 2.28838e-06 3.20834e-08
-0.00135221 -5.20428e-05 2.38463e-06 2.92721e-08
-0.00140184 -4.71857e-05 2.47245e-06 2.63573e-08
-0.00144653 -4.21617e-05 2.55152e-06 2.33492e-08
-0.00148611 -3.69886e-05 2.62157e-06 2.02586e-08
-0.00152046 -3.16847e-05 2.68235e-06 1.70963e-08
-0.00154945 -2.62687e-05 2.73363e-06 1.38736e-08
-0.00157297 -2.07598e-05 2.77526e-06 1.06018e-08
-0.00159094 -1.51775e-05 2.80706e-06 7.29253e-09
-0.0016033 -9.54152e-06 2.82894e-06 3.95744e-09
-0.00161001 -3.87177e-06 2.84081e-06 6.08387e-10
-0.00161104 1.81168e-06 2.84264e-06 -2.74284e-09
-0.00160639 7.48872e-06 2.83441e-06 -6.08435e-09
-0.00159607 1.31393e-05 2.81615e-06 -9.40436e-09
-0.00158013 1.87434e-05 2.78794e-06 -1.26911e-08
-0.00155861 2.42812e-05 2.74987e-06 -1.59329e-08
-0.00153159 2.97331e-05 2.70207e-06 -1.91184e-08
-0.00149918 3.50799e-05 2.64471e-06 -2.22363e-08
-0.00146148 4.03026e-05 2.57801e-06 -2.52755e-08
-0.00141862 4.53828e-05 2.50218e-06 -2.82254e-08
-0.00137076 5.03025e-05 2.4175e-06 -3.10754e-08
-0.00131808 5.50443e-05 2.32428e-06 -3.38155e-08
-0.00126074 5.95914e-05 2.22283e-06 -3.6436e-08
-0.00119896 6.39277e-05 2.11352e-06 -3.89277e-08
-0.00113296 6.8038e-05 1.99674e-06 -4.12816e-08
-0.00106297 7.19076e-05 1.87289e-06 -4.34896e-08
-0.00098923 7.55229e-05 1.74243e-06 -4.55438e-08
-0.00091201 7.88712e-05 1.60579e-06 -4.74368e-08
-0.000831581 8.19404e-05 1.46348e-06 -4.91621e-08
-0.000748226 8.47199e-05 1.316e-06 -5.07136e-08
-0.000662241 8.71998e-05 1.16386e-06 -5.20857e-08
-0.000573929 8.93712e-05 1.0076e-06 -5.32735e-08
-0.000483604 9.12266e-05 8.47779e-07 -5.4273e-08
-0.000391583 9.27594e-05 6.8496e-07 -5.50805e-08
-0.000298194 9.3964e-05 5.19718e-07 -5.56932e-08
-0.000203766 9.48364e-05 3.52639e-07 -5.61089e-08
-0.000108633 9.53733e-05 1.84312e-07 -5.63262e-08
-1.3132e-05 9.5573e-05 1.53329e-08 -5.63443e-08
8.24e-05 9.54346e-05 -1.537e-07 -5.61631e-08
0.000177625 9.49587e-05 -3.22189e-07 -5.57833e-08
0.000272205 9.4147e-05 -4.89539e-07 -5.52062e-08
0.000365808 9.30023e-05 -6.55158e-07 -5.44339e-08
0.0004581 9.15287e-05 -8.1846e-07 -5.3469e-08
0.000548757 8.97314e-05 -9.78867e-07 -5.2315e-08
0.000637457 8.76167e-05 -1.13581e-06 -5.0976e-08
0.000723887 8.51921e-05 -1.28874e-06 -4.94567e-08
0.000807741 8.24663e-05 -1.43711e-06 -4.77625e-08
0.000888723 7.94488e-05 -1.5804e-06 -4.58994e-08
0.000966545 7.61503e-05 -1.7181e-06 -4.38739e-08
0.00104093 7.25825e-05 -1.84972e-06 -4.16933e-08
0.00111162 6.87579e-05 -1.9748e-06 -3.93652e-08
0.00117837 6.46903e-05 -2.09289e-06 -3.68979e-08
0.00124093 6.03938e-05 -2.20359e-06 -3.43001e-08
0.00129908 5.58837e-05 -2.30649e-06 -3.1581e-08
0.00135263 5.1176e-05 -2.40123e-06 -2.87502e-08
0.00140138 4.62873e-05 -2.48748e-06 -2.58177e-08
0.00144515 4.12349e-05 -2.56493e-06 -2.27939e-08
0.0014838 3.60366e-05 -2.63332e-06 -1.96895e-08
0.00151718 3.07109e-05 -2.69238e-06 -1.65155e-08
0.00154518 2.52766e-05 -2.74193e-06 -1.3283e-08
0.0015677 1.97529e-05 -2.78178e-06 -1.00036e-08
0.00158467 1.41593e-05 -2.81179e-06 -6.68878e-09
0.00159601 8.51567e-06 -2.83186e-06 -3.35032e-09
0.00160169 2.84191e-06 -2.84191e-06 3.55181e-16
0.00160169 -2.84191e-06 -2.84191e-06 3.35032e-09
0.00159601 -8.51567e-06 -2.83186e-06 6.68878e-09
0.00158467 -1.41593e-05 -2.81179e-06 1.00036e-08
0.0015677 -1.97529e-05 -2.78178e-06 1.3283e-08
0.00154518 -2.52766e-05 -2.74193e-06 1.65155e-08
0.00151718 -3.07109e-05 -2.69238e-06 1.96895e-08
0.0014838 -3.60366e-05 -2.63332e-06 2.27939e-08
0.00144515 -4.12349e-05 -2.56493e-06 2.58177e-08
0.00140138 -4.62873e-05 -2.48748e-06 2.87502e-08
0.00135263 -5.1176e-05 -2.40123e-06 3.1581e-08
0.00129908 -5.58837e-05 -2.30649e-06 3.43001e-08
0.00124093 -6.03938e-05 -2.20359e-06 3.68979e-08
0.00117837 -6.46903e-05 -2.09289e-06 3.93652e-08
0.00111162 -6.87579e-05 -1.9748e-06 4.16933e-08
0.00104093 -7.25825e-05 -1.84972e-06 4.38739e-08
0.000966545 -7.61503e-05 -1.7181e-06 4.58994e-08
0.000888723 -7.94488e-05 -1.5804e-06 4.77625e-08
0.000807741 -8.24663e-05 -1.43711e-06 4.94567e-08
0.000723887 -8.51921e-05 -1.28874e-06 5.0976e-08
0.000637457 -8.76167e-05 -1.13581e-06 5.2315e-08
0.000548757 -8.97314e-05 -9.78867e-07 5.3469e-08
0.0004581 -9.15287e-05 -8.1846e-07 5.44339e-08
0.000365808 -9.30023e-05 -6.55158e-07 5.52062e-08
0.000272205 -9.4147e-05 -4.89539e-07 5.57833e-08
0.000177625 -9.49587e-05 -3.22189e-07 5.61631e-08
8.24e-05 -9.54346e-05 -1.537e-07 5.63443e-08
-1.3132e-05 -9.5573e-05 1.53329e-08 5.63262e-08
-0.000108633 -9.53733e-05 1.84312e-07 5.61089e-08
-0.000203766 -9.48364e-05 3.52639e-07 5.56932e-08
-0.000298194 -9.3964e-05 5.19718e-07 5.50805e-08
-0.000391583 -9.27594e-05 6.8496e-07 5.4273e-08
-0.000483604 -9.12266e-05 8.47779e-07 5.32735e-08
-0.000573929 -8.93712e-05 1.0076e-06 5.20857e-08
-0.000662241 -8.71998e-05 1.16386e-06 5.07136e-08
-0.000748226 -8.47199e-05 1.316e-06 4.91621e-08
-0.000831581 -8.19404e-05 1.46348e-06 4.74369e-08
-0.00091201 -7.88712e-05 1.60579e-06 4.55437e-08
-0.00098923 -7.55229e-05 1.74243e-06 4.34896e-08
-0.00106297 -7.19076e-05 1.87289e-06 4.12816e-08
-0.00113296 -6.8038e-05 1.99674e-06 3.89277e-08
-0.00119896 -6.39277e-05 2.11352e-06 3.6436e-08
-0.00126074 -5.95914e-05 2.22283e-06 3.38155e-08
-0.00131808 -5.50443e-05 2.32428e-06 3.10754e-08
-0.00137076 -5.03025e-05 2.4175e-06 2.82254e-08
-0.00141862 -4.53828e-05 2.50218e-06 2.52755e-08
-0.00146148 -4.03026e-05 2.57801e-06 2.22363e-08
-0.00149918 -3.50799e-05 2.64471e-06 1.91184e-08
-0.00153159 -2.97331e-05 2.70207e-06 1.59329e-08
-0.00155861 -2.42812e-05 2.74987e-06 1.26911e-08
-0.00158013 -1.87434e-05 2.78794e-06 9.40435e-09
-0.00159607 -1.31393e-05 2.81615e-06 6.08436e-09
-0.00160639 -7.48872e-06 2.83441e-06 2.74284e-09
-0.00161104 -1.81168e-06 2.84264e-06 -6.08383e-10
-0.00161001 3.87177e-06 2.84081e-06 -3.95745e-09
-0.0016033 9.54152e-06 2.82894e-06 -7.29251e-09
-0.00159094 1.51775e-05 2.80706e-06 -1.06018e-08
-0.00157297 2.07598e-05 2.77526e-06 -1.38736e-08
-0.00154945 2.62687e-05 2.73363e-06 -1.70963e-08
-0.00152046 3.16847e-05 2.68235e-06 -2.02586e-08
-0.00148611 3.69886e-05 2.62157e-06 -2.33492e-08
-0.00144653 4.21617e-05 2.55152e-06 -2.63573e-08
-0.00140184 4.71857e-05 2.47245e-06 -2.92721e-08
-0.00135221 5.20428e-05 2.38463e-06 -3.20834e-08
-0.00129782 5.67158e-05 2.28838e-06 -3.47813e-08
-0.00123885 6.11882e-05 2.18404e-06 -3.73561e-08
-0.00117551 6.54442e-05 2.07197e-06 -3.97989e-08
-0.00110804 6.94688e-05 1.95258e-06 -4.21008e-08
-0.00103666 7.32476e-05 1.82627e-06 -4.42539e-08
-0.000961626 7.67674e-05 1.69351e-06 -4.62505e-08
-0.000883212 8.00157e-05 1.55476e-06 -4.80835e-08
-0.000801689 8.29809e-05 1.41051e-06 -4.97465e-08
-0.000717348 8.56527e-05 1.26127e-06 -5.12335e-08
-0.000630485 8.80216e-05 1.10757e-06 -5.25393e-08
-0.000541408 9.00791e-05 9.49951e-07 -5.36594e-08
-0.000450433 9.1818e-05 7.88973e-07 -5.45896e-08
-0.000357881 9.32322e-05 6.25204e-07 -5.53268e-08
-0.000264078 9.43166e-05 4.59223e-07 -5.58684e-08
-0.000169358 9.50675e-05 2.91618e-07 -5.62123e-08
-7.40556e-05 9.54821e-05 1.22981e-07 -5.63575e-08
2.1493e-05 9.55589e-05 -4.60915e-08 -5.63034e-08
0.00011695 9.52978e-05 -2.15002e-07 -5.60501e-08
0.000211976 9.46997e-05 -3.83152e-07 -5.55987e-08
0.000306237 9.37666e-05 -5.49948e-07 -5.49505e-08
0.000399399 9.25018e-05 -7.148e-07 -5.41081e-08
0.000491132 9.09099e-05 -8.77124e-07 -5.30744e-08
0.000581112 8.89965e-05 -1.03635e-06 -5.18529e-08
0.00066902 8.67682e-05 -1.19191e-06 -5.0448e-08
0.000754546 8.4233e-05 -1.34325e-06 -4.88648e-08
0.000837387 8.14e-05 -1.48984e-06 -4.71088e-08
0.00091725 7.82789e-05 -1.63117e-06 -4.51861e-08
0.000993852 7.4881e-05 -1.76673e-06 -4.31037e-08
0.00106692 7.12183e-05 -1.89604e-06 -4.08689e-08
0.0011362 6.73036e-05 -2.01865e-06 -3.84895e-08
0.00120145 6.31508e-05 -2.13412e-06 -3.59741e-08
0.00126243 5.87747e-05 -2.24204e-06 -3.33314e-08
0.00131893 5.41906e-05 -2.34203e-06 -3.05709e-08
0.00137075 4.94148e-05 -2.43374e-06 -2.77023e-08
0.0014177 4.44642e-05 -2.51685e-06 -2.47358e-08
0.00145963 3.93563e-05 -2.59106e-06 -2.16818e-08
0.00149637 3.41092e-05 -2.6561e-06 -1.85511e-08
0.0015278 2.87413e-05 -2.71176e-06 -1.5355e-08
0.00155382 2.32717e-05 -2.75782e-06 -1.21045e-08
0.00157432 1.77198e-05 -2.79414e-06 -8.81126e-09
0.00158924 1.2105e-05 -2.82057e-06 -5.4869e-09
0.00159852 6.44745e-06 -2.83703e-06 -2.14323e-09
0.00160212 7.66959e-07 -2.84346e-06 1.20805e-09
0.00160005 -4.91634e-06 -2.83984e-06 4.55489e-09
0.0015923 -1.05823e-05 -2.82617e-06 7.88567e-09
0.0015789 -1.6211e-05 -2.80251e-06 1.11884e-08
0.00155989 -2.17825e-05 -2.76895e-06 1.44516e-08
0.00153536 -2.7277e-05 -2.72559e-06 1.76635e-08
0.00150537 -3.26752e-05 -2.6726e-06 2.08129e-08
0.00147004 -3.7958e-05 -2.61016e-06 2.38887e-08
0.0014295 -4.31067e-05 -2.5385e-06 2.68798e-08
0.00138388 -4.8103e-05 -2.45786e-06 2.97758e-08
0.00133335 -5.29294e-05 -2.36853e-06 3.25664e-08
0.00127809 -5.75688e-05 -2.27083e-06 3.52417e-08
0.00121828 -6.20047e-05 -2.16511e-06 3.77922e-08
0.00115415 -6.62216e-05 -2.05173e-06 4.0209e-08
0.00108592 -7.02044e-05 -1.9311e-06 4.24835e-08
0.00101382 -7.39392e-05 -1.80365e-06 4.46075e-08
0.000938125 -7.74126e-05 -1.66983e-06 4.65737e-08
0.000859089 -8.06126e-05 -1.53011e-06 4.8375e-08
0.000776995 -8.35277e-05 -1.38498e-06 5.00051e-08
0.000692132 -8.61476e-05 -1.23497e-06 5.14582e-08
0.000604801 -8.84632e-05 -1.08059e-06 5.2729e-08
0.00051531 -9.04662e-05 -9.22408e-07 5.38133e-08
0.000423975 -9.21496e-05 -7.60968e-07 5.47069e-08
0.000331119 -9.35074e-05 -5.96847e-07 5.5407e-08
0.00023707 -9.45349e-05 -4.30626e-07 5.59107e-08
0.000142161 -9.52284e-05 -2.62894e-07 5.62166e-08
4.67257e-05 -9.55855e-05 -9.42443e-08 5.63234e-08
-4.88977e-05 -9.5605e-05 7.47258e-08 5.62307e-08
-0.000144372 -9.52869e-05 2.43418e-07 5.59388e-08
-0.000239359 -9.46322e-05 4.11234e-07 5.54489e-08
-0.000333525 -9.36434e-05 5.77581e-07 5.47624e-08
-0.000426536 -9.2324e-05 7.41868e-07 5.38821e-08
-0.000518064 -9.06786e-05 9.03514e-07 5.28107e-08
-0.000607786 -8.87131e-05 1.06195e-06 5.15522e-08
-0.000695386 -8.64346e-05 1.2166e-06 5.0111e-08
-0.000780554 -8.3851e-05 1.36694e-06 4.84921e-08
-0.00086299 -8.09717e-05 1.51241e-06 4.67013e-08
-0.000942402 -7.78068e-05 1.65252e-06 4.47448e-08
-0.00101851 -7.43675e-05 1.78675e-06 4.26295e-08
-0.00109105 -7.06661e-05 1.91464e-06 4.0363e-08
-0.00115976 -6.67157e-05 2.03573e-06 3.79531e-08
-0.0012244 -6.25304e-05 2.14959e-06 3.54084e-08
-0.00128475 -5.8125e-05 2.25581e-06 3.27379e-08
-0.00134058 -5.35152e-05 2.35403e-06 2.99508e-08
-0.00139172 -4.87173e-05 2.44388e-06 2.70571e-08
-0.00143796 -4.37483e-05 2.52505e-06 2.40669e-08
-0.00147916 -3.8626e-05 2.59725e-06 2.09908e-08
-0.00151517 -3.33686e-05 2.66022e-06 1.78395e-08
-0.00154586 -2.79946e-05 2.71374e-06 1.46243e-08
-0.00157113 -2.25232e-05 2.75761e-06 1.13563e-08
-0.00159088 -1.6974e-05 2.79168e-06 8.04718e-09
-0.00160505 -1.13664e-05 2.81583e-06 4.7084e-09
-0.0016136 -5.72067e-06 2.82995e-06 1.3519e-09
-0.00161649 -5.67102e-08 2.83401e-06 -2.01073e-09
-0.00161371 5.60527e-06 2.82797e-06 -5.36749e-09
-0.00160529 1.12451e-05 2.81187e-06 -8.7067e-09
-0.00159124 1.68427e-05 2.78575e-06 -1.20166e-08
-0.00157162 2.23782e-05 2.7497e-06 -1.52856e-08
-0.00154651 2.78317e-05 2.70384e-06 -1.85022e-08
-0.00151599 3.31839e-05 2.64834e-06 -2.16552e-08
-0.00148018 3.84156e-05 2.58337e-06 -2.47334e-08
-0.00143921 4.35082e-05 2.50917e-06 -2.77262e-08
-0.00139322 4.84433e-05 2.42599e-06 -3.0623e-08
-0.00134238 5.32035e-05 2.33412e-06 -3.34139e-08
-0.00128687 5.77715e-05 2.23388e-06 -3.60888e-08
-0.00122691 6.2131e-05 2.12562e-06 -3.86388e-08
-0.00116269 6.62663e-05 2.0097e-06 -4.10548e-08
-0.00109445 7.01625e-05 1.88654e-06 -4.33285e-08
-0.00102245 7.38056e-05 1.75655e-06 -4.54519e-08
-0.00094693 7.71823e-05 1.62019e-06 -4.74178e-08
-0.000868175 8.02805e-05 1.47794e-06 -4.92195e-08
-0.000786466 8.30887e-05 1.33028e-06 -5.08506e-08
-0.000702098 8.55967e-05 1.17773e-06 -5.23059e-08
-0.000615376 8.77953e-05 1.02081e-06 -5.35802e-08
-0.000526613 8.96761e-05 8.60073e-07 -5.46694e-08
-0.000436132 9.12323e-05 6.96065e-07 -5.55698e-08
-0.000344259 9.24577e-05 5.29355e-07 -5.62786e-08
-0.000251328 9.33476e-05 3.60519e-07 -5.67936e-08
-0.000157677 9.38982e-05 1.90139e-07 -5.71131e-08
-6.36456e-05 9.41072e-05 1.87992e-08 -5.72366e-08
3.04231e-05 9.39731e-05 -1.52911e-07 -5.71638e-08
0.000124186 9.34958e-05 -3.24402e-07 -5.68955e-08
0.000217301 9.26763e-05 -4.95089e-07 -5.64329e-08
0.000309425 9.15168e-05 -6.64387e-07 -5.57782e-08
0.000400222 9.00207e-05 -8.31722e-07 -5.4934e-08
0.000489356 8.81924e-05 -9.96524e-07 -5.39039e-08
0.000576498 8.60377e-05 -1.15824e-06 -5.26921e-08
0.000661325 8.35631e-05 -1.31631e-06 -5.13033e-08
0.00074352 8.07766e-05 -1.47022e-06 -4.97431e-08
0.000822777 7.76869e-05 -1.61945e-06 -4.80175e-08
0.000898796 7.4304e-05 -1.7635e-06 -4.61334e-08
0.000971291 7.06386e-05 -1.9019e-06 -4.4098e-08
0.00103998 6.67025e-05 -2.0342e-06 -4.19193e-08
0.00110461 6.25083e-05 -2.15996e-06 -3.96059e-08
0.00116492 5.80696e-05 -2.27877e-06 -3.71667e-08
0.00122067 5.34005e-05 -2.39027e-06 -3.46111e-08
0.00127165 4.85161e-05 -2.49411e-06 -3.19493e-08
0.00131764 4.34321e-05 -2.58995e-06 -2.91914e-08
0.00135845 3.81646e-05 -2.67753e-06 -2.63485e-08
0.00139391 3.27305e-05 -2.75657e-06 -2.34316e-08
0.00142386 2.71471e-05 -2.82687e-06 -2.04522e-08
0.00144816 2.1432e-05 -2.88823e-06 -1.74221e-08
0.00146669 1.56032e-05 -2.94049e-06 -1.43534e-08
0.00147934 9.6792e-06 -2.98355e-06 -1.12583e-08
0.00148602 3.67832e-06 -3.01733e-06 -8.14921e-09
0.00148667 -2.38078e-06 -3.04177e-06 -5.0389e-09
0.00148125 -8.47945e-06 -3.05689e-06 -1.93973e-09
0.00146971 -1.4599e-05 -3.06271e-06 1.13523e-09
0.00145205 -2.07211e-05 -3.0593e-06 4.17344e-09
0.00142827 -2.68272e-05 -3.04678e-06 7.16201e-09
0.0013984 -3.28992e-05 -3.0253e-06 1.00883e-08
0.00136249 -3.89196e-05 -2.99503e-06 1.29397e-08
0.00132059 -4.48708e-05 -2.95621e-06 1.57036e-08
0.00127278 -5.07361e-05 -2.9091e-06 1.83679e-08
0.00121915 -5.64992e-05 -2.854e-06 2.09202e-08
0.00115982 -6.21445e-05 -2.79124e-06 2.33489e-08
0.0010949 -6.76569e-05 -2.72119e-06 2.5642e-08
0.00102455 -7.30224e-05 -2.64427e-06 2.77886e-08
0.000948914 -7.82275e-05 -2.5609e-06 2.97771e-08
0.000868155 -8.326e-05 -2.47157e-06 3.15975e-08
0.000782455 -8.81084e-05 -2.37678e-06 3.32388e-08
0.000692003 -9.27622e-05 -2.27706e-06 3.46917e-08
0.000596999 -9.72122e-05 -2.17299e-06 3.59462e-08
0.000497649 -0.00010145 -2.06515e-06 3.69937e-08
0.000394171 -0.00010547 -1.95417e-06 3.78251e-08
0.000286785 -0.000109265 -1.84069e-06 3.84327e-08
0.000175718 -0.000112831 -1.72539e-06 3.88084e-08
6.12007e-05 -0.000116165 -1.60897e-06 3.89455e-08
-5.65343e-05 -0.000119266 -1.49213e-06 3.88368e-08
-0.000177254 -0.000122134 -1.37562e-06 3.84764e-08
-0.000300725 -0.00012477 -1.26019e-06 3.78584e-08
-0.000426717 -0.000127176 -1.14662e-06 3.69776e-08
-0.000555003 -0.000129359 -1.03568e-06 3.58292e-08
-0.000685361 -0.000131323 -9.28196e-07 3.44091e-08
-0.000817578 -0.000133076 -8.24968e-07 3.27122e-08
-0.000951446 -0.000134628 -7.26832e-07 3.07399e-08
-0.00108677 -0.000135989 -6.34612e-07 2.84709e-08
-0.00122336 -0.000137173 -5.49199e-07 2.59707e-08
-0.00136106 -0.000138193 -4.71287e-07 2.2983e-08
-0.0014997 -0.000139067 -4.02338e-07 2.04533e-08
-0.00163915 -0.00013981 -3.40978e-07 1.48444e-08
-0.00177929 -0.000140448 -2.96445e-07 1.93491e-08
-0.00192001 -0.000140983 -2.38398e-07 -1.52748e-08
-0.00206125 -0.000141505 -2.84222e-07 9.47408e-08
0.00178313 -0.000121603 -5.584e-18 5.62578e-09
0.00166153 -0.000121586 1.68773e-08 1.08723e-08
0.00153997 -0.00012152 4.94943e-08 1.57351e-08
0.00141852 -0.000121373 9.66997e-08 2.02143e-08
0.00129726 -0.000121119 1.57343e-07 2.43106e-08
0.00117632 -0.000120732 2.30275e-07 2.80252e-08
0.00105585 -0.000120187 3.1435e-07 3.13591e-08
0.000936007 -0.000119464 4.08427e-07 3.43148e-08
0.000816985 -0.000118544 5.11372e-07 3.68945e-08
0.000698989 -0.000117411 6.22055e-07 3.91018e-08
0.000582239 -0.00011605 7.39361e-07 4.09403e-08
0.00046697 -0.000114448 8.62182e-07 4.24148e-08
0.000353427 -0.000112596 9.89426e-07 4.35309e-08
0.000241863 -0.000110487 1.12002e-06 4.42945e-08
0.00013254 -0.000108114 1.2529e-06 4.47131e-08
2.57238e-05 -0.000105474 1.38704e-06 4.47943e-08
-7.83185e-05 -0.000102566 1.52142e-06 4.4547e-08
-0.000179318 -9.93892e-05 1.65507e-06 4.39807e-08
-0.000277008 -9.59471e-05 1.78701e-06 4.31061e-08
-0.000371125 -9.22438e-05 1.91633e-06 4.19342e-08
-0.000461411 -8.82853e-05 2.04213e-06 4.04772e-08
-0.000547614 -8.40797e-05 2.16356e-06 3.8748e-08
-0.000629491 -7.96363e-05 2.2798e-06 3.67602e-08
-0.000706811 -7.49664e-05 2.39008e-06 3.45284e-08
-0.000779353 -7.00826e-05 2.49367e-06 3.20674e-08
-0.000846909 -6.49991e-05 2.58987e-06 2.93932e-08
-0.000909289 -5.97312e-05 2.67805e-06 2.65219e-08
-0.000966316 -5.42955e-05 2.75762e-06 2.34706e-08
-0.00101783 -4.87099e-05 2.82803e-06 2.02566e-08
-0.00106369 -4.2993e-05 2.8888e-06 1.68978e-08
-0.00110378 -3.71647e-05 2.93949e-06 1.34124e-08
-0.00113799 -3.12455e-05 2.97973e-06 9.81885e-09
-0.00116625 -2.52566e-05 3.00919e-06 6.13642e-09
-0.00118849 -1.92198e-05 3.0276e-06 2.38338e-09
-0.00120468 -1.31575e-05 3.03475e-06 -1.42054e-09
-0.0012148 -7.09226e-06 3.03048e-06 -5.25652e-09
-0.00121887 -1.04706e-06 3.01471e-06 -9.10533e-09
-0.00121691 4.95505e-06 2.9874e-06 -1.2948e-08
-0.00120898 1.0891e-05 2.94855e-06 -1.67655e-08
-0.00119516 1.67378e-05 2.89826e-06 -2.05395e-08
-0.00117554 2.24727e-05 2.83664e-06 -2.42515e-08
-0.00115026 2.80732e-05 2.76388e-06 -2.78837e-08
-0.00111945 3.35174e-05 2.68023e-06 -3.14185e-08
-0.00108328 3.87836e-05 2.58598e-06 -3.48392e-08
-0.00104195 4.3851e-05 2.48146e-06 -3.81293e-08
-0.000995653 4.86995e-05 2.36707e-06 -4.12733e-08
-0.000944628 5.33099e-05 2.24325e-06 -4.42561e-08
-0.000889119 5.76636e-05 2.11048e-06 -4.70637e-08
-0.000829392 6.17434e-05 1.96929e-06 -4.96826e-08
-0.000765729 6.55329e-05 1.82025e-06 -5.21006e-08
-0.000698428 6.90171e-05 1.66394e-06 -5.4306e-08
-0.000627801 7.21821e-05 1.50103e-06 -5.62884e-08
-0.000554175 7.50153e-05 1.33216e-06 -5.80383e-08
-0.000477885 7.75055e-05 1.15805e-06 -5.95473e-08
-0.000399281 7.96429e-05 9.79404e-07 -6.08081e-08
-0.00031872 8.14193e-05 7.9698e-07 -6.18146e-08
-0.000236565 8.28278e-05 6.11536e-07 -6.25615e-08
-0.000153188 8.38632e-05 4.23852e-07 -6.30453e-08
-6.89644e-05 8.45218e-05 2.34716e-07 -6.3263e-08
1.57288e-05 8.48014e-05 4.49268e-08 -6.32134e-08
0.000100512 8.47016e-05 -1.44713e-07 -6.2896e-08
0.000185006 8.42235e-05 -3.33401e-07 -6.23118e-08
0.000268834 8.33698e-05 -5.20337e-07 -6.14629e-08
0.000351622 8.21447e-05 -7.04725e-07 -6.03526e-08
0.000433001 8.05542e-05 -8.85783e-07 -5.89853e-08
0.000512611 7.86057e-05 -1.06274e-06 -5.73666e-08
0.000590096 7.63081e-05 -1.23484e-06 -5.55033e-08
0.000665114 7.36719e-05 -1.40135e-06 -5.34031e-08
0.000737331 7.0709e-05 -1.56156e-06 -5.10748e-08
0.000806428 6.74327e-05 -1.71478e-06 -4.85284e-08
0.000872097 6.38575e-05 -1.86037e-06 -4.57745e-08
0.000934049 5.99995e-05 -1.99769e-06 -4.28251e-08
0.000992008 5.58756e-05 -2.12617e-06 -3.96927e-08
0.00104572 5.15042e-05 -2.24524e-06 -3.63906e-08
0.00109494 4.69045e-05 -2.35442e-06 -3.29332e-08
0.00113946 4.20969e-05 -2.45322e-06 -2.9335e-08
0.00117907 3.71025e-05 -2.54122e-06 -2.5612e-08
0.00121361 3.19432e-05 -2.61806e-06 -2.17797e-08
0.00124291 2.66418e-05 -2.6834e-06 -1.78551e-08
0.00126685 2.12214e-05 -2.73696e-06 -1.38547e-08
0.00128532 1.57059e-05 -2.77852e-06 -9.79606e-09
0.00129824 1.01195e-05 -2.80791e-06 -5.69662e-09
0.00130555 4.48656e-06 -2.825e-06 -1.57416e-09
0.00130721 -1.16817e-06 -2.82973e-06 2.55363e-09
0.00130321 -6.81996e-06 -2.82206e-06 6.66876e-09
0.00129357 -1.24441e-05 -2.80206e-06 1.07534e-08
0.00127834 -1.80159e-05 -2.7698e-06 1.47901e-08
0.00125757 -2.35112e-05 -2.72543e-06 1.8761e-08
0.00123135 -2.89057e-05 -2.66914e-06 2.26493e-08
0.0011998 -3.41761e-05 -2.6012e-06 2.64378e-08
0.00116305 -3.92992e-05 -2.52188e-06 3.01104e-08
0.00112126 -4.42526e-05 -2.43155e-06 3.3651e-08
0.00107461 -4.90148e-05 -2.3306e-06 3.70442e-08
0.0010233 -5.35648e-05 -2.21947e-06 4.02755e-08
0.000967553 -5.78829e-05 -2.09864e-06 4.33307e-08
0.000907615 -6.19502e-05 -1.96865e-06 4.61967e-08
0.000843742 -6.57489e-05 -1.83006e-06 4.8861e-08
0.000776212 -6.92625e-05 -1.68348e-06 5.1312e-08
0.000705318 -7.24755e-05 -1.52954e-06 5.35392e-08
0.000631366 -7.53739e-05 -1.36892e-06 5.55328e-08
0.000554679 -7.79452e-05 -1.20232e-06 5.72844e-08
0.000475589 -8.0178e-05 -1.03047e-06 5.8786e-08
0.000394439 -8.20625e-05 -8.54112e-07 6.00316e-08
0.000311582 -8.35907e-05 -6.74017e-07 6.10155e-08
0.000227379 -8.47557e-05 -4.90971e-07 6.17335e-08
0.000142194 -8.55524e-05 -3.0577e-07 6.21825e-08
5.63978e-05 -8.59774e-05 -1.19223e-07 6.23606e-08
-2.96364e-05 -8.60288e-05 6.78589e-08 6.2267e-08
-0.000115535 -8.57062e-05 2.5466e-07 6.19022e-08
-0.000200925 -8.50112e-05 4.40366e-07 6.12677e-08
-0.000285434 -8.39467e-05 6.24169e-07 6.03664e-08
-0.000368696 -8.25172e-05 8.05269e-07 5.92022e-08
-0.000450349 -8.07291e-05 9.82875e-07 5.77801e-08
-0.000530038 -7.859e-05 1.15622e-06 5.61064e-08
-0.000607415 -7.61093e-05 1.32453e-06 5.41884e-08
-0.000682146 -7.32976e-05 1.4871e-06 5.20344e-08
-0.000753904 -7.01673e-05 1.6432e-06 4.96538e-08
-0.000822379 -6.6732e-05 1.79216e-06 4.7057e-08
-0.000887272 -6.30065e-05 1.93334e-06 4.42552e-08
-0.0009483 -5.9007e-05 2.0661e-06 4.12608e-08
-0.0010052 -5.4751e-05 2.18988e-06 3.80867e-08
-0.00105772 -5.0257e-05 2.30414e-06 3.47467e-08
-0.00110564 -4.55445e-05 2.40838e-06 3.12555e-08
-0.00114875 -4.06339e-05 2.50215e-06 2.76281e-08
-0.00118685 -3.55468e-05 2.58503e-06 2.38804e-08
-0.00121979 -3.03051e-05 2.65668e-06 2.00287e-08
-0.00124742 -2.49316e-05 2.71676e-06 1.60897e-08
-0.00126962 -1.94498e-05 2.76503e-06 1.20807e-08
-0.00128629 -1.38835e-05 2.80127e-06 8.01901e-09
-0.00129736 -8.25692e-06 2.82533e-06 3.92229e-09
-0.00130279 -2.59449e-06 2.8371e-06 -1.91482e-10
-0.00130255 3.07912e-06 2.83652e-06 -4.30452e-09
-0.00129664 8.73925e-06 2.82361e-06 -8.39891e-09
-0.00128508 1.43613e-05 2.79841e-06 -1.24568e-08
-0.00126793 1.99207e-05 2.76104e-06 -1.64605e-08
-0.00124527 2.53934e-05 2.71166e-06 -2.03927e-08
-0.00121718 3.07556e-05 2.65048e-06 -2.42362e-08
-0.0011838 3.59838e-05 2.57777e-06 -2.79742e-08
-0.00114527 4.10554e-05 2.49385e-06 -3.15907e-08
-0.00110175 4.59484e-05 2.39908e-06 -3.50696e-08
-0.00105344 5.06413e-05 2.29387e-06 -3.83961e-08
-0.00100054 5.51139e-05 2.17868e-06 -4.15555e-08
-0.000943291 5.93466e-05 2.05401e-06 -4.45341e-08
-0.000881935 6.3321e-05 1.92041e-06 -4.7319e-08
-0.000816741 6.70199e-05 1.77846e-06 -4.9898e-08
-0.000747993 7.04271e-05 1.62876e-06 -5.22599e-08
-0.000675989 7.35278e-05 1.47198e-06 -5.43945e-08
-0.000601044 7.63086e-05 1.3088e-06 -5.62924e-08
-0.000523482 7.87573e-05 1.13992e-06 -5.79454e-08
-0.000443643 8.08633e-05 9.66085e-07 -5.93463e-08
-0.000361873 8.26175e-05 7.88046e-07 -6.04889e-08
-0.000278528 8.40121e-05 6.06579e-07 -6.13685e-08
-0.000193971 8.50411e-05 4.22474e-07 -6.1981e-08
-0.000108569 8.57001e-05 2.36531e-07 -6.23238e-08
-2.26947e-05 8.59862e-05 4.956e-08 -6.23955e-08
6.32787e-05 8.58982e-05 -1.37626e-07 -6.21956e-08
0.000148977 8.54363e-05 -3.24213e-07 -6.17252e-08
0.000234027 8.46027e-05 -5.09389e-07 -6.09862e-08
0.00031806 8.3401e-05 -6.92347e-07 -5.99819e-08
0.000400708 8.18364e-05 -8.72293e-07 -5.87166e-08
0.000481614 7.99156e-05 -1.04844e-06 -5.71958e-08
0.000560424 7.76471e-05 -1.22003e-06 -5.54261e-08
0.000636795 7.50408e-05 -1.38631e-06 -5.34153e-08
0.000710397 7.21079e-05 -1.54655e-06 -5.11721e-08
0.000780907 6.88613e-05 -1.70007e-06 -4.87063e-08
0.000848019 6.53151e-05 -1.84619e-06 -4.60285e-08
0.000911442 6.14846e-05 -1.98428e-06 -4.31504e-08
0.000970899 5.73866e-05 -2.11373e-06 -4.00847e-08
0.00102613 5.30389e-05 -2.23398e-06 -3.68444e-08
0.0010769 4.84604e-05 -2.34451e-06 -3.34439e-08
0.00112298 4.3671e-05 -2.44485e-06 -2.98979e-08
0.00116418 3.86916e-05 -2.53454e-06 -2.62218e-08
0.00120031 3.35439e-05 -2.6132e-06 -2.24316e-08
0.00123122 2.82502e-05 -2.6805e-06 -1.85438e-08
0.00125677 2.28336e-05 -2.73613e-06 -1.45753e-08
0.00127685 1.73176e-05 -2.77986e-06 -1.05434e-08
0.00129138 1.17262e-05 -2.81149e-06 -6.46564e-09
0.00130029 6.08386e-06 -2.83088e-06 -2.35972e-09
0.00130354 4.15016e-07 -2.83796e-06 1.75643e-09
0.00130112 -5.25564e-06 -2.83269e-06 5.86498e-09
0.00129303 -1.09034e-05 -2.8151e-06 9.94793e-09
0.00127933 -1.65038e-05 -2.78525e-06 1.39877e-08
0.00126005 -2.20323e-05 -2.74329e-06 1.79665e-08
0.00123529 -2.7465e-05 -2.68939e-06 2.18672e-08
0.00120516 -3.27782e-05 -2.62379e-06 2.56727e-08
0.00116978 -3.79488e-05 -2.54677e-06 2.93665e-08
0.00112932 -4.29542e-05 -2.45867e-06 3.29326e-08
0.00108394 -4.77728e-05 -2.35988e-06 3.63553e-08
0.00103384 -5.23834e-05 -2.25081e-06 3.96199e-08
0.000979247 -5.67662e-05 -2.13195e-06 4.2712e-08
0.000920392 -6.0902e-05 -2.00381e-06 4.56183e-08
0.000857532 -6.47727e-05 -1.86696e-06 4.83261e-08
0.00079094 -6.83617e-05 -1.72198e-06 5.08236e-08
0.000720907 -7.16532e-05 -1.56951e-06 5.31001e-08
0.000647738 -7.46329e-05 -1.41021e-06 5.51454e-08
0.00057175 -7.72879e-05 -1.24477e-06 5.69508e-08
0.000493274 -7.96066e-05 -1.07392e-06 5.85084e-08
0.000412652 -8.15789e-05 -8.98396e-07 5.98115e-08
0.000330235 -8.31962e-05 -7.18961e-07 6.08542e-08
0.00024638 -8.44516e-05 -5.36399e-07 6.16322e-08
0.000161454 -8.53395e-05 -3.51502e-07 6.2142e-08
7.58251e-05 -8.58561e-05 -1.65076e-07 6.23815e-08
-1.01336e-05 -8.59991e-05 2.20687e-08 6.23495e-08
-9.60483e-05 -8.57679e-05 2.09117e-07 6.20462e-08
-0.000181545 -8.51635e-05 3.95256e-07 6.14729e-08
-0.000266252 -8.41886e-05 5.79675e-07 6.06322e-08
-0.0003498 -8.28473e-05 7.61571e-07 5.95276e-08
-0.000431826 -8.11456e-05 9.40154e-07 5.81641e-08
-0.000511974 -7.90908e-05 1.11465e-06 5.65474e-08
-0.000589893 -7.66919e-05 1.28429e-06 5.46847e-08
-0.000665246 -7.39593e-05 1.44834e-06 5.25841e-08
-0.000737705 -7.09048e-05 1.60609e-06 5.02546e-08
-0.000806953 -6.75419e-05 1.75686e-06 4.77065e-08
-0.00087269 -6.3885e-05 1.89998e-06 4.49508e-08
-0.00093463 -5.99502e-05 2.03483e-06 4.19996e-08
-0.000992504 -5.57546e-05 2.16083e-06 3.88656e-08
-0.00104606 -5.13163e-05 2.27743e-06 3.55624e-08
-0.00109506 -4.66548e-05 2.38411e-06 3.21046e-08
-0.0011393 -4.17902e-05 2.48043e-06 2.8507e-08
-0.00117858 -3.67439e-05 2.56595e-06 2.47854e-08
-0.00121274 -3.15376e-05 2.6403e-06 2.0956e-08
-0.00124161 -2.61941e-05 2.70317e-06 1.70353e-08
-0.00126509 -2.07367e-05 2.75428e-06 1.30406e-08
-0.00128305 -1.5189e-05 2.7934e-06 8.98911e-09
-0.00129544 -9.57523e-06 2.82037e-06 4.89853e-09
-0.00130219 -3.9198e-06 2.83506e-06 7.86607e-10
-0.00130328 1.75268e-06 2.83742e-06 -3.32872e-09
-0.00129869 7.41754e-06 2.82744e-06 -7.42958e-09
-0.00128845 1.30501e-05 2.80515e-06 -1.14981e-08
-0.00127261 1.86259e-05 2.77065e-06 -1.55166e-08
-0.00125123 2.41207e-05 2.7241e-06 -1.94676e-08
-0.0012244 2.95105e-05 2.6657e-06 -2.33339e-08
-0.00119225 3.47719e-05 2.5957e-06 -2.70986e-08
-0.00115491 3.9882e-05 2.5144e-06 -3.07454e-08
-0.00111254 4.48186e-05 2.42217e-06 -3.42585e-08
-0.00106534 4.95601e-05 2.31939e-06 -3.76225e-08
-0.00101349 5.4086e-05 2.20652e-06 -4.08228e-08
-0.000957242 5.83766e-05 2.08406e-06 -4.38455e-08
-0.000896825 6.24132e-05 1.95252e-06 -4.66773e-08
-0.000832506 6.61782e-05 1.81249e-06 -4.93061e-08
-0.000764564 6.96553e-05 1.66457e-06 -5.17204e-08
-0.000693296 7.28292e-05 1.50941e-06 -5.39096e-08
-0.000619011 7.56863e-05 1.34768e-06 -5.58643e-08
-0.000542033 7.82141e-05 1.18009e-06 -5.75758e-08
-0.000462697 8.04015e-05 1.00736e-06 -5.90369e-08
-0.000381347 8.22391e-05 8.30248e-07 -6.0241e-08
-0.000298338 8.37189e-05 6.49525e-07 -6.11831e-08
-0.00021403 8.48344e-05 4.65976e-07 -6.18589e-08
-0.000128792 8.55808e-05 2.80399e-07 -6.22656e-08
-4.2993e-05 8.59548e-05 9.36021e-08 -6.24014e-08
4.2993e-05 8.59548e-05 -9.36021e-08 -6.22656e-08
0.000128792 8.55808e-05 -2.80399e-07 -6.18589e-08
0.00021403 8.48344e-05 -4.65976e-07 -6.11831e-08
0.000298338 8.37189e-05 -6.49525e-07 -6.0241e-08
0.000381347 8.22391e-05 -8.30248e-07 -5.90369e-08
0.000462697 8.04015e-05 -1.00736e-06 -5.75758e-08
0.000542033 7.82141e-05 -1.18009e-06 -5.58643e-08
0.000619011 7.56863e-05 -1.34768e-06 -5.39096e-08
0.000693296 7.28292e-05 -1.50941e-06 -5.17204e-08
0.000764564 6.96553e-05 -1.66457e-06 -4.93061e-08
0.000832506 6.61782e-05 -1.81249e-06 -4.66773e-08
0.000896825 6.24132e-05 -1.95252e-06 -4.38455e-08
0.000957242 5.83766e-05 -2.08406e-06 -4.08228e-08
0.00101349 5.4086e-05 -2.20652e-06 -3.76225e-08
0.00106534 4.95601e-05 -2.31939e-06 -3.42585e-08
0.00111254 4.48186e-05 -2.42217e-06 -3.07454e-08
0.00115491 3.9882e-05 -2.5144e-06 -2.70986e-08
0.00119225 3.47719e-05 -2.5957e-06 -2.33338e-08
0.0012244 2.95105e-05 -2.6657e-06 -1.94676e-08
0.00125123 2.41207e-05 -2.7241e-06 -1.55166e-08
0.00127261 1.86259e-05 -2.77065e-06 -1.14981e-08
0.00128845 1.30501e-05 -2.80515e-06 -7.42958e-09
0.00129869 7.41754e-06 -2.82744e-06 -3.32872e-09
0.00130328 1.75268e-06 -2.83742e-06 7.86608e-10
0.00130219 -3.9198e-06 -2.83506e-06 4.89852e-09
0.00129544 -9.57523e-06 -2.82037e-06 8.98913e-09
0.00128305 -1.5189e-05 -2.7934e-06 1.30406e-08
0.00126509 -2.07367e-05 -2.75428e-06 1.70354e-08
0.00124161 -2.61941e-05 -2.70317e-06 2.0956e-08
0.00121274 -3.15376e-05 -2.6403e-06 2.47854e-08
0.00117858 -3.67439e-05 -2.56595e-06 2.8507e-08
0.0011393 -4.17902e-05 -2.48043e-06 3.21046e-08
0.00109506 -4.66548e-05 -2.38411e-06 3.55624e-08
0.00104606 -5.13163e-05 -2.27743e-06 3.88655e-08
0.000992504 -5.57546e-05 -2.16083e-06 4.19996e-08
0.00093463 -5.99502e-05 -2.03483e-06 4.49508e-08
0.00087269 -6.3885e-05 -1.89998e-06 4.77065e-08
0.000806953 -6.75419e-05 -1.75686e-06 5.02546e-08
0.000737705 -7.09048e-05 -1.60609e-06 5.25841e-08
0.000665246 -7.39593e-05 -1.44834e-06 5.46847e-08
0.000589893 -7.66919e-05 -1.28429e-06 5.65474e-08
0.000511974 -7.90908e-05 -1.11465e-06 5.81641e-08
0.000431826 -8.11456e-05 -9.40154e-07 5.95276e-08
0.0003498 -8.28473e-05 -7.61571e-07 6.06322e-08
0.000266252 -8.41886e-05 -5.79675e-07 6.14729e-08
0.000181545 -8.51635e-05 -3.95256e-07 6.20462e-08
9.60483e-05 -8.57679e-05 -2.09117e-07 6.23495e-08
1.01336e-05 -8.59991e-05 -2.20688e-08 6.23815e-08
-7.58251e-05 -8.58561e-05 1.65076e-07 6.2142e-08
-0.000161454 -8.53395e-05 3.51502e-07 6.16322e-08
-0.00024638 -8.44516e-05 5.36399e-07 6.08542e-08
-0.000330235 -8.31962e-05 7.18961e-07 5.98115e-08
-0.000412652 -8.15789e-05 8.98396e-07 5.85084e-08
-0.000493274 -7.96066e-05 1.07392e-06 5.69508e-08
-0.00057175 -7.72879e-05 1.24477e-06 5.51454e-08
-0.000647738 -7.46329e-05 1.41021e-06 5.31001e-08
-0.000720907 -7.16532e-05 1.56951e-06 5.08237e-08
-0.00079094 -6.83617e-05 1.72198e-06 4.83261e-08
-0.000857532 -6.47727e-05 1.86696e-06 4.56183e-08
-0.000920392 -6.0902e-05 2.00381e-06 4.2712e-08
-0.000979247 -5.67662e-05 2.13195e-06 3.96198e-08
-0.00103384 -5.23834e-05 2.25081e-06 3.63553e-08
-0.00108394 -4.77728e-05 2.35988e-06 3.29326e-08
-0.00112932 -4.29542e-05 2.45867e-06 2.93665e-08
-0.00116978 -3.79488e-05 2.54677e-06 2.56727e-08
-0.00120516 -3.27782e-05 2.62379e-06 2.18672e-08
-0.00123529 -2.7465e-05 2.68939e-06 1.79665e-08
-0.00126005 -2.20323e-05 2.74329e-06 1.39877e-08
-0.00127933 -1.65038e-05 2.78525e-06 9.94794e-09
-0.00129303 -1.09034e-05 2.8151e-06 5.86497e-09
-0.00130112 -5.25564e-06 2.83269e-06 1.75644e-09
-0.00130354 4.15016e-07 2.83796e-06 -2.35973e-09
-0.00130029 6.08386e-06 2.83088e-06 -6.46562e-09
-0.00129138 1.17262e-05 2.81149e-06 -1.05434e-08
-0.00127685 1.73176e-05 2.77986e-06 -1.45753e-08
-0.00125677 2.28336e-05 2.73613e-06 -1.85438e-08
-0.00123122 2.82502e-05 2.6805e-06 -2.24316e-08
-0.00120031 3.35439e-05 2.6132e-06 -2.62218e-08
-0.00116418 3.86916e-05 2.53454e-06 -2.98979e-08
-0.00112298 4.3671e-05 2.44485e-06 -3.34439e-08
-0.0010769 4.84604e-05 2.34451e-06 -3.68444e-08
-0.00102613 5.30389e-05 2.23398e-06 -4.00846e-08
-0.000970899 5.73866e-05 2.11373e-06 -4.31505e-08
-0.000911442 6.14846e-05 1.98428e-06 -4.60285e-08
-0.000848019 6.53151e-05 1.84619e-06 -4.87063e-08
-0.000780907 6.88613e-05 1.70007e-06 -5.11721e-08
-0.000710397 7.21079e-05 1.54655e-06 -5.34153e-08
-0.000636795 7.50408e-05 1.38631e-06 -5.54262e-08
-0.000560424 7.76471e-05 1.22003e-06 -5.71957e-08
-0.000481614 7.99156e-05 1.04844e-06 -5.87166e-08
-0.000400708 8.18364e-05 8.72293e-07 -5.99818e-08
-0.00031806 8.3401e-05 6.92348e-07 -6.09863e-08
-0.000234027 8.46027e-05 5.09389e-07 -6.17252e-08
-0.000148977 8.54363e-05 3.24213e-07 -6.21956e-08
-6.32787e-05 8.58982e-05 1.37626e-07 -6.23955e-08
2.26947e-05 8.59862e-05 -4.956e-08 -6.23238e-08
0.000108569 8.57001e-05 -2.36531e-07 -6.19809e-08
0.000193971 8.50411e-05 -4.22474e-07 -6.13685e-08
0.000278528 8.40121e-05 -6.06579e-07 -6.04889e-08
0.000361873 8.26175e-05 -7.88046e-07 -5.93463e-08
0.000443643 8.08633e-05 -9.66085e-07 -5.79453e-08
0.000523482 7.87573e-05 -1.13992e-06 -5.62924e-08
0.000601044 7.63086e-05 -1.3088e-06 -5.43945e-08
0.000675989 7.35278e-05 -1.47198e-06 -5.22599e-08
0.000747993 7.04271e-05 -1.62876e-06 -4.9898e-08
0.000816741 6.70199e-05 -1.77846e-06 -4.7319e-08
0.000881935 6.3321e-05 -1.92041e-06 -4.45341e-08
0.000943291 5.93466e-05 -2.05401e-06 -4.15555e-08
0.00100054 5.51139e-05 -2.17868e-06 -3.83961e-08
0.00105344 5.06413e-05 -2.29387e-06 -3.50696e-08
0.00110175 4.59484e-05 -2.39908e-06 -3.15907e-08
0.00114527 4.10554e-05 -2.49385e-06 -2.79742e-08
0.0011838 3.59838e-05 -2.57777e-06 -2.42362e-08
0.00121718 3.07556e-05 -2.65048e-06 -2.03927e-08
0.00124527 2.53934e-05 -2.71166e-06 -1.64605e-08
0.00126793 1.99207e-05 -2.76104e-06 -1.24568e-08
0.00128508 1.43613e-05 -2.79841e-06 -8.39884e-09
0.00129664 8.73925e-06 -2.82361e-06 -4.30457e-09
0.00130255 3.07912e-06 -2.83652e-06 -1.91468e-10
0.00130279 -2.59449e-06 -2.8371e-06 3.92232e-09
0.00129736 -8.25692e-06 -2.82533e-06 8.01896e-09
0.00128629 -1.38835e-05 -2.80127e-06 1.20807e-08
0.00126962 -1.94498e-05 -2.76503e-06 1.60897e-08
0.00124742 -2.49316e-05 -2.71676e-06 2.00286e-08
0.00121979 -3.03051e-05 -2.65668e-06 2.38804e-08
0.00118685 -3.55468e-05 -2.58503e-06 2.7628e-08
0.00114875 -4.06339e-05 -2.50215e-06 3.12555e-08
0.00110564 -4.55445e-05 -2.40838e-06 3.47467e-08
0.00105772 -5.0257e-05 -2.30414e-06 3.80867e-08
0.0010052 -5.4751e-05 -2.18988e-06 4.12608e-08
0.0009483 -5.9007e-05 -2.0661e-06 4.42552e-08
0.000887272 -6.30065e-05 -1.93334e-06 4.7057e-08
0.000822379 -6.6732e-05 -1.79216e-06 4.96537e-08
0.000753904 -7.01673e-05 -1.6432e-06 5.20344e-08
0.000682146 -7.32976e-05 -1.4871e-06 5.41884e-08
0.000607415 -7.61093e-05 -1.32453e-06 5.61064e-08
0.000530038 -7.859e-05 -1.15622e-06 5.77801e-08
0.000450349 -8.07291e-05 -9.82875e-07 5.92022e-08
0.000368696 -8.25172e-05 -8.05269e-07 6.03664e-08
0.000285434 -8.39467e-05 -6.24169e-07 6.12677e-08
0.000200925 -8.50112e-05 -4.40366e-07 6.19022e-08
0.000115535 -8.57062e-05 -2.5466e-07 6.2267e-08
2.96364e-05 -8.60288e-05 -6.78589e-08 6.23606e-08
-5.63978e-05 -8.59774e-05 1.19223e-07 6.21825e-08
-0.000142194 -8.55524e-05 3.0577e-07 6.17335e-08
-0.000227379 -8.47557e-05 4.90971e-07 6.10155e-08
-0.000311582 -8.35907e-05 6.74017e-07 6.00316e-08
-0.000394439 -8.20625e-05 8.54112e-07 5.87861e-08
-0.000475589 -8.0178e-05 1.03047e-06 5.72843e-08
-0.000554679 -7.79452e-05 1.20232e-06 5.55328e-08
-0.000631366 -7.53739e-05 1.36892e-06 5.35392e-08
-0.000705318 -7.24755e-05 1.52954e-06 5.1312e-08
-0.000776212 -6.92625e-05 1.68348e-06 4.8861e-08
-0.000843742 -6.57489e-05 1.83006e-06 4.61967e-08
-0.000907615 -6.19502e-05 1.96865e-06 4.33307e-08
-0.000967553 -5.78829e-05 2.09864e-06 4.02755e-08
-0.0010233 -5.35648e-05 2.21947e-06 3.70442e-08
-0.00107461 -4.90148e-05 2.3306e-06 3.3651e-08
-0.00112126 -4.42526e-05 2.43155e-06 3.01104e-08
-0.00116305 -3.92992e-05 2.52188e-06 2.64378e-08
-0.0011998 -3.41761e-05 2.6012e-06 2.26493e-08
-0.00123135 -2.89057e-05 2.66914e-06 1.87611e-08
-0.00125757 -2.35112e-05 2.72543e-06 1.479e-08
-0.00127834 -1.80159e-05 2.7698e-06 1.07534e-08
-0.00129357 -1.24441e-05 2.80206e-06 6.66877e-09
-0.00130321 -6.81996e-06 2.82206e-06 2.55358e-09
-0.00130721 -1.16817e-06 2.82973e-06 -1.5741e-09
-0.00130555 4.48656e-06 2.825e-06 -5.69666e-09
-0.00129824 1.01195e-05 2.80791e-06 -9.79604e-09
-0.00128532 1.57059e-05 2.77853e-06 -1.38547e-08
-0.00126685 2.12214e-05 2.73696e-06 -1.7855e-08
-0.00124291 2.66418e-05 2.6834e-06 -2.17797e-08
-0.00121361 3.19432e-05 2.61806e-06 -2.5612e-08
-0.00117907 3.71025e-05 2.54122e-06 -2.93351e-08
-0.00113946 4.20969e-05 2.45322e-06 -3.29332e-08
-0.00109494 4.69045e-05 2.35442e-06 -3.63906e-08
-0.00104572 5.15042e-05 2.24524e-06 -3.96927e-08
-0.000992008 5.58756e-05 2.12617e-06 -4.28251e-08
-0.000934049 5.99995e-05 1.99769e-06 -4.57746e-08
-0.000872097 6.38575e-05 1.86037e-06 -4.85283e-08
-0.000806428 6.74327e-05 1.71478e-06 -5.10748e-08
-0.000737331 7.0709e-05 1.56156e-06 -5.34031e-08
-0.000665114 7.36719e-05 1.40135e-06 -5.55032e-08
-0.000590096 7.63081e-05 1.23484e-06 -5.73667e-08
-0.000512611 7.86057e-05 1.06274e-06 -5.89852e-08
-0.000433001 8.05542e-05 8.85783e-07 -6.03526e-08
-0.000351622 8.21447e-05 7.04725e-07 -6.14628e-08
-0.000268834 8.33698e-05 5.20337e-07 -6.23118e-08
-0.000185006 8.42235e-05 3.33401e-07 -6.28959e-08
-0.000100512 8.47016e-05 1.44713e-07 -6.32134e-08
-1.57288e-05 8.48014e-05 -4.49268e-08 -6.3263e-08
6.89644e-05 8.45218e-05 -2.34716e-07 -6.30452e-08
0.000153188 8.38632e-05 -4.23852e-07 -6.25615e-08
0.000236565 8.28278e-05 -6.11536e-07 -6.18146e-08
0.00031872 8.14193e-05 -7.9698e-07 -6.08081e-08
0.000399281 7.96429e-05 -9.79404e-07 -5.95473e-08
0.000477885 7.75055e-05 -1.15805e-06 -5.80383e-08
0.000554175 7.50153e-05 -1.33216e-06 -5.62884e-08
0.000627801 7.21821e-05 -1.50103e-06 -5.4306e-08
0.000698428 6.90171e-05 -1.66394e-06 -5.21005e-08
0.000765729 6.55329e-05 -1.82025e-06 -4.96826e-08
0.000829392 6.17434e-05 -1.96929e-06 -4.70637e-08
0.000889119 5.76636e-05 -2.11048e-06 -4.42561e-08
0.000944628 5.33099e-05 -2.24325e-06 -4.12733e-08
0.000995653 4.86995e-05 -2.36707e-06 -3.81293e-08
0.00104195 4.3851e-05 -2.48146e-06 -3.48392e-08
0.00108328 3.87836e-05 -2.58598e-06 -3.14185e-08
0.00111945 3.35174e-05 -2.68023e-06 -2.78836e-08
0.00115026 2.80732e-05 -2.76388e-06 -2.42515e-08
0.00117554 2.24727e-05 -2.83664e-06 -2.05395e-08
0.00119516 1.67378e-05 -2.89826e-06 -1.67655e-08
0.00120898 1.0891e-05 -2.94855e-06 -1.29479e-08
0.00121691 4.95505e-06 -2.9874e-06 -9.10536e-09
0.00121887 -1.04706e-06 -3.01471e-06 -5.25649e-09
0.0012148 -7.09226e-06 -3.03048e-06 -1.42059e-09
0.00120468 -1.31575e-05 -3.03475e-06 2.38347e-09
0.00118849 -1.92198e-05 -3.0276e-06 6.13628e-09
0.00116625 -2.52566e-05 -3.00919e-06 9.819e-09
0.00113799 -3.12455e-05 -2.97973e-06 1.34123e-08
0.00110378 -3.71647e-05 -2.93949e-06 1.68978e-08
0.00106369 -4.2993e-05 -2.8888e-06 2.02566e-08
0.00101783 -4.87099e-05 -2.82803e-06 2.34706e-08
0.000966316 -5.42955e-05 -2.75762e-06 2.65219e-08
0.000909289 -5.97312e-05 -2.67805e-06 2.93931e-08
0.000846909 -6.49991e-05 -2.58987e-06 3.20674e-08
0.000779353 -7.00826e-05 -2.49367e-06 3.45284e-08
0.000706811 -7.49664e-05 -2.39008e-06 3.67602e-08
0.000629491 -7.96363e-05 -2.2798e-06 3.8748e-08
0.000547614 -8.40797e-05 -2.16356e-06 4.04771e-08
0.000461411 -8.82853e-05 -2.04213e-06 4.19342e-08
0.000371125 -9.22438e-05 -1.91633e-06 4.31061e-08
0.000277008 -9.59471e-05 -1.78701e-06 4.39808e-08
0.000179318 -9.93892e-05 -1.65507e-06 4.45471e-08
7.83185e-05 -0.000102566 -1.52142e-06 4.47943e-08
-2.57238e-05 -0.000105474 -1.38704e-06 4.47131e-08
-0.00013254 -0.000108114 -1.2529e-06 4.42945e-08
-0.000241863 -0.000110487 -1.12002e-06 4.35309e-08
-0.000353427 -0.000112596 -9.89426e-07 4.24148e-08
-0.00046697 -0.000114448 -8.62182e-07 4.09403e-08
-0.000582239 -0.00011605 -7.39361e-07 3.91018e-08
-0.000698989 -0.000117411 -6.22055e-07 3.68945e-08
-0.000816985 -0.000118544 -5.11372e-07 3.43148e-08
-0.000936007 -0.000119464 -4.08427e-07 3.13591e-08
-0.00105585 -0.000120187 -3.1435e-07 2.80252e-08
-0.00117632 -0.000120732 -2.30275e-07 2.43106e-08
-0.00129726 -0.000121119 -1.57343e-07 2.02144e-08
-0.00141852 -0.000121373 -9.66997e-08 1.57351e-08
-0.00153997 -0.00012152 -4.94943e-08 1.08723e-08
-0.00166153 -0.000121586 -1.68774e-08 5.62581e-09
0.00149 -0.000115892 -3.51585e-18 8.03833e-08
0.00137418 -0.000115651 2.4115e-07 -6.87538e-09
0.00125877 -0.000115189 2.20524e-07 2.38097e-08
0.00114382 -0.000114676 2.91953e-07 2.22355e-08
0.00102946 -0.000114026 3.58659e-07 2.86518e-08
0.000915823 -0.000113223 4.44615e-07 3.22778e-08
0.000803077 -0.000112237 5.41448e-07 3.60073e-08
0.000691418 -0.000111046 6.4947e-07 3.90703e-08
0.000581061 -0.000109629 7.66681e-07 4.16809e-08
0.00047224 -0.000107971 8.91724e-07 4.37898e-08
0.000365204 -0.000106056 1.02309e-06 4.54203e-08
0.000260217 -0.000103874 1.15935e-06 4.65775e-08
0.000157549 -0.000101415 1.29909e-06 4.72729e-08
5.74797e-05 -9.86753e-05 1.44091e-06 4.7518e-08
-3.97072e-05 -9.5651e-05 1.58346e-06 4.73256e-08
-0.000133727 -9.23421e-05 1.72544e-06 4.67103e-08
-0.000224297 -8.87511e-05 1.86557e-06 4.56873e-08
-0.000311137 -8.48829e-05 2.00263e-06 4.42736e-08
-0.000393973 -8.07448e-05 2.13545e-06 4.24871e-08
-0.00047254 -7.63464e-05 2.26291e-06 4.0347e-08
-0.000546583 -7.16996e-05 2.38395e-06 3.78738e-08
-0.000615861 -6.68181e-05 2.49757e-06 3.50887e-08
-0.000680146 -6.17176e-05 2.60284e-06 3.20145e-08
-0.000739229 -5.64159e-05 2.69888e-06 2.86743e-08
-0.000792917 -5.09321e-05 2.78491e-06 2.50925e-08
-0.00084104 -4.5287e-05 2.86018e-06 2.12942e-08
-0.000883445 -3.95028e-05 2.92407e-06 1.73051e-08
-0.000920007 -3.36027e-05 2.97598e-06 1.31514e-08
-0.00095062 -2.76113e-05 3.01544e-06 8.85998e-09
-0.000975207 -2.15539e-05 3.04202e-06 4.45789e-09
-0.000993715 -1.54565e-05 3.05539e-06 -2.74895e-11
-0.00100612 -9.34578e-06 3.05531e-06 -4.56863e-09
-0.00101241 -3.24887e-06 3.0416e-06 -9.13814e-09
-0.00101263 2.80691e-06 3.01419e-06 -1.37086e-08
-0.00100682 8.79416e-06 2.97306e-06 -1.82529e-08
-0.000995071 1.46855e-05 2.9183e-06 -2.27444e-08
-0.00097749 2.04539e-05 2.85007e-06 -2.71568e-08
-0.000954213 2.60726e-05 2.7686e-06 -3.14643e-08
-0.000925403 3.15154e-05 2.67421e-06 -3.56423e-08
-0.000891249 3.67568e-05 2.56728e-06 -3.96666e-08
-0.000851965 4.17724e-05 2.44828e-06 -4.3514e-08
-0.000807788 4.65384e-05 2.31774e-06 -4.71627e-08
-0.000758979 5.10324e-05 2.17625e-06 -5.05918e-08
-0.000705821 5.52331e-05 2.02447e-06 -5.37816e-08
-0.000648617 5.91207e-05 1.86313e-06 -5.6714e-08
-0.00058769 6.26768e-05 1.69299e-06 -5.93722e-08
-0.000523379 6.58847e-05 1.51487e-06 -6.17411e-08
-0.000456041 6.87292e-05 1.32965e-06 -6.3807e-08
-0.000386046 7.11971e-05 1.13822e-06 -6.55577e-08
-0.000313777 7.32769e-05 9.41552e-07 -6.69834e-08
-0.000239625 7.4959e-05 7.40602e-07 -6.80753e-08
-0.000163994 7.6236e-05 5.36376e-07 -6.88269e-08
-8.72902e-05 7.71023e-05 3.29895e-07 -6.92333e-08
-9.92729e-06 7.75543e-05 1.22196e-07 -6.92916e-08
6.768e-05 7.75909e-05 -8.56792e-08 -6.90006e-08
0.000145116 7.72125e-05 -2.92681e-07 -6.83612e-08
0.000221968 7.64221e-05 -4.97765e-07 -6.73759e-08
0.000297825 7.52244e-05 -6.99893e-07 -6.60493e-08
0.000372283 7.36265e-05 -8.98041e-07 -6.43877e-08
0.000444947 7.16372e-05 -1.0912e-06 -6.2399e-08
0.000515431 6.92676e-05 -1.2784e-06 -6.00932e-08
0.00058336 6.65305e-05 -1.45868e-06 -5.74816e-08
0.000648374 6.34407e-05 -1.63113e-06 -5.45776e-08
0.000710129 6.00147e-05 -1.79486e-06 -5.13955e-08
0.000768298 5.62708e-05 -1.94904e-06 -4.79518e-08
0.000822572 5.22289e-05 -2.0929e-06 -4.42638e-08
0.000872663 4.79103e-05 -2.22569e-06 -4.03504e-08
0.000918308 4.33379e-05 -2.34674e-06 -3.62316e-08
0.000959262 3.85357e-05 -2.45544e-06 -3.19285e-08
0.000995311 3.3529e-05 -2.55122e-06 -2.74631e-08
0.00102626 2.83442e-05 -2.63361e-06 -2.28586e-08
0.00105195 2.30084e-05 -2.70219e-06 -1.81383e-08
0.00107224 1.75496e-05 -2.7566e-06 -1.33269e-08
0.00108702 1.19964e-05 -2.79658e-06 -8.44885e-09
0.00109621 6.37791e-06 -2.82193e-06 -3.52957e-09
0.00109976 7.23459e-07 -2.83252e-06 1.40582e-09
0.00109765 -4.93736e-06 -2.8283e-06 6.33167e-09
0.00108989 -1.0575e-05 -2.80931e-06 1.12226e-08
0.00107652 -1.61599e-05 -2.77564e-06 1.60534e-08
0.0010576 -2.1663e-05 -2.72748e-06 2.0799e-08
0.00103323 -2.70556e-05 -2.66508e-06 2.5435e-08
0.00100354 -3.23095e-05 -2.58878e-06 2.99373e-08
0.000968668 -3.73972e-05 -2.49896e-06 3.42827e-08
0.000928806 -4.22923e-05 -2.39612e-06 3.84488e-08
0.000884156 -4.69692e-05 -2.28077e-06 4.24139e-08
0.000834948 -5.14035e-05 -2.15353e-06 4.61576e-08
0.000781437 -5.5572e-05 -2.01506e-06 4.96605e-08
0.0007239 -5.94532e-05 -1.86607e-06 5.29044e-08
0.000662634 -6.30266e-05 -1.70736e-06 5.58727e-08
0.000597956 -6.62737e-05 -1.53974e-06 5.85499e-08
0.000530201 -6.91775e-05 -1.36409e-06 6.09222e-08
0.00045972 -7.1723e-05 -1.18133e-06 6.29774e-08
0.000386879 -7.38967e-05 -9.92394e-07 6.47047e-08
0.000312054 -7.56874e-05 -7.9828e-07 6.60954e-08
0.000235635 -7.70856e-05 -5.99994e-07 6.7142e-08
0.000158016 -7.80842e-05 -3.98568e-07 6.78396e-08
7.96013e-05 -7.86778e-05 -1.95049e-07 6.81842e-08
7.96602e-07 -7.88634e-05 9.50349e-09 6.81742e-08
-7.79891e-05 -7.86398e-05 2.14026e-07 6.78096e-08
-0.000156347 -7.80084e-05 4.17455e-07 6.70924e-08
-0.000233871 -7.69722e-05 6.18732e-07 6.60264e-08
-0.000310158 -7.55366e-05 8.16811e-07 6.4617e-08
-0.000384813 -7.37091e-05 1.01066e-06 6.28718e-08
-0.000457449 -7.14992e-05 1.19928e-06 6.07996e-08
-0.000527688 -6.89183e-05 1.38168e-06 5.84114e-08
-0.000595166 -6.59797e-05 1.55691e-06 5.57195e-08
-0.000659533 -6.26987e-05 1.72407e-06 5.2738e-08
-0.000720455 -5.90923e-05 1.88228e-06 4.94823e-08
-0.000777616 -5.51793e-05 2.03073e-06 4.59694e-08
-0.000830719 -5.098e-05 2.16864e-06 4.22175e-08
-0.000879488 -4.6516e-05 2.29529e-06 3.82461e-08
-0.00092367 -4.18107e-05 2.41003e-06 3.4076e-08
-0.000963037 -3.68884e-05 2.51226e-06 2.97287e-08
-0.000997383 -3.17747e-05 2.60144e-06 2.52268e-08
-0.00102653 -2.64962e-05 2.67712e-06 2.05938e-08
-0.00105033 -2.10801e-05 2.7389e-06 1.58536e-08
-0.00106866 -1.55548e-05 2.78647e-06 1.10311e-08
-0.00108141 -9.94874e-06 2.81956e-06 6.15105e-09
-0.00108854 -4.29117e-06 2.83801e-06 1.23899e-09
-0.00108999 1.38858e-06 2.84173e-06 -3.67956e-09
-0.00108576 7.06099e-06 2.83069e-06 -8.57918e-09
-0.00107588 1.26966e-05 2.80495e-06 -1.34342e-08
-0.00106039 1.82662e-05 2.76465e-06 -1.82197e-08
-0.00103938 2.37409e-05 2.70999e-06 -2.29105e-08
-0.00101295 2.90921e-05 2.64126e-06 -2.74824e-08
-0.000981243 3.42922e-05 2.55881e-06 -3.19116e-08
-0.000944424 3.93141e-05 2.46308e-06 -3.61752e-08
-0.000902683 4.41317e-05 2.35455e-06 -4.02509e-08
-0.000856237 4.87201e-05 2.2338e-06 -4.41176e-08
-0.000805327 5.30553e-05 2.10145e-06 -4.77553e-08
-0.000750218 5.71149e-05 1.95818e-06 -5.11448e-08
-0.000691196 6.08779e-05 1.80475e-06 -5.42689e-08
-0.000628568 6.43246e-05 1.64194e-06 -5.7111e-08
-0.000562658 6.74371e-05 1.47061e-06 -5.96567e-08
-0.00049381 7.01993e-05 1.29164e-06 -6.18924e-08
-0.000422381 7.25969e-05 1.10596e-06 -6.38067e-08
-0.000348742 7.46174e-05 9.14539e-07 -6.53897e-08
-0.000273275 7.62504e-05 7.1837e-07 -6.6633e-08
-0.000196373 7.74872e-05 5.18471e-07 -6.75304e-08
-0.000118435 7.83215e-05 3.1588e-07 -6.80769e-08
-3.98658e-05 7.87491e-05 1.11649e-07 -6.827e-08
3.89267e-05 7.87676e-05 -9.31612e-08 -6.81084e-08
0.000117533 7.83769e-05 -2.97486e-07 -6.75931e-08
0.000195545 7.75792e-05 -5.00266e-07 -6.67268e-08
0.000272557 7.63784e-05 -7.00446e-07 -6.55139e-08
0.000348169 7.4781e-05 -8.96987e-07 -6.39607e-08
0.00042199 7.27952e-05 -1.08887e-06 -6.20753e-08
0.000493634 7.04312e-05 -1.2751e-06 -5.98676e-08
0.00056273 6.77014e-05 -1.4547e-06 -5.73489e-08
0.000628919 6.462e-05 -1.62674e-06 -5.45324e-08
0.000691858 6.12029e-05 -1.79034e-06 -5.14325e-08
0.000751219 5.74679e-05 -1.94464e-06 -4.80657e-08
0.000806694 5.34344e-05 -2.08884e-06 -4.44491e-08
0.000857995 4.91234e-05 -2.22218e-06 -4.06017e-08
0.000904856 4.45572e-05 -2.34399e-06 -3.65434e-08
0.000947033 3.97596e-05 -2.45362e-06 -3.22954e-08
0.000984306 3.47555e-05 -2.55051e-06 -2.78796e-08
0.00101648 2.95708e-05 -2.63414e-06 -2.3319e-08
0.0010434 2.42326e-05 -2.7041e-06 -1.86373e-08
0.00106491 1.87685e-05 -2.76001e-06 -1.38588e-08
0.0010809 1.32069e-05 -2.80159e-06 -9.0083e-09
0.0010913 7.57667e-06 -2.82861e-06 -4.11102e-09
0.00109604 1.90711e-06 -2.84095e-06 8.07595e-10
0.00109511 -3.77236e-06 -2.83852e-06 5.72198e-09
0.0010885 -9.43225e-06 -2.82136e-06 1.06067e-08
0.00107626 -1.50431e-05 -2.78954e-06 1.54363e-08
0.00105844 -2.05759e-05 -2.74323e-06 2.01857e-08
0.00103514 -2.60018e-05 -2.68267e-06 2.48303e-08
0.00100648 -3.12927e-05 -2.60818e-06 2.93459e-08
0.000972613 -3.6421e-05 -2.52014e-06 3.37091e-08
0.000933706 -4.13602e-05 -2.41902e-06 3.78971e-08
0.000889964 -4.60845e-05 -2.30533e-06 4.18884e-08
0.000841616 -5.05695e-05 -2.17966e-06 4.56621e-08
0.000788913 -5.47918e-05 -2.04267e-06 4.91986e-08
0.000732128 -5.87296e-05 -1.89508e-06 5.24796e-08
0.000671555 -6.23623e-05 -1.73764e-06 5.5488e-08
0.000607511 -6.56711e-05 -1.57117e-06 5.82082e-08
0.000540327 -6.86388e-05 -1.39655e-06 6.06261e-08
0.000470352 -7.125e-05 -1.21467e-06 6.27291e-08
0.00039795 -7.34912e-05 -1.02648e-06 6.45063e-08
0.000323497 -7.53507e-05 -8.32966e-07 6.59484e-08
0.000247379 -7.68187e-05 -6.35121e-07 6.7048e-08
0.000169993 -7.78878e-05 -4.33976e-07 6.77994e-08
9.17385e-05 -7.85524e-05 -2.30578e-07 6.81986e-08
1.30237e-05 -7.8809e-05 -2.59825e-08 6.82436e-08
-6.5743e-05 -7.86562e-05 1.78748e-07 6.79341e-08
-0.000144152 -7.80949e-05 3.82551e-07 6.72719e-08
-0.000221798 -7.7128e-05 5.84366e-07 6.62601e-08
-0.000298275 -7.57605e-05 7.83147e-07 6.49043e-08
-0.000373187 -7.39995e-05 9.77859e-07 6.32113e-08
-0.000446146 -7.18541e-05 1.16749e-06 6.119e-08
-0.000516771 -6.93355e-05 1.35106e-06 5.88509e-08
-0.000584697 -6.64569e-05 1.52762e-06 5.62062e-08
-0.00064957 -6.3233e-05 1.69623e-06 5.32695e-08
-0.000711053 -5.96807e-05 1.85604e-06 5.00561e-08
-0.000768828 -5.58185e-05 2.00621e-06 4.65827e-08
-0.000822594 -5.16663e-05 2.14596e-06 4.28674e-08
-0.000872071 -4.72458e-05 2.27456e-06 3.89295e-08
-0.000917003 -4.25799e-05 2.39135e-06 3.47893e-08
-0.000957157 -3.76928e-05 2.49572e-06 3.04684e-08
-0.000992324 -3.261e-05 2.58712e-06 2.59893e-08
-0.00102232 -2.73578e-05 2.66509e-06 2.13753e-08
-0.00104699 -2.19634e-05 2.72922e-06 1.66501e-08
-0.00106621 -1.64551e-05 2.77917e-06 1.18386e-08
-0.00107987 -1.08612e-05 2.81468e-06 6.96547e-09
-0.00108791 -5.21095e-06 2.83558e-06 2.05622e-09
-0.00109029 4.66375e-07 2.84175e-06 -2.86373e-09
-0.00108698 6.14128e-06 2.83316e-06 -7.76878e-09
-0.00107801 1.17843e-05 2.80985e-06 -1.26335e-08
-0.00106343 1.73661e-05 2.77195e-06 -1.74326e-08
-0.00104331 2.28577e-05 2.71965e-06 -2.21411e-08
-0.00101776 2.82306e-05 2.65323e-06 -2.67347e-08
-0.0009869 3.34568e-05 2.57302e-06 -3.11894e-08
-0.000950901 3.85093e-05 2.47946e-06 -3.54821e-08
-0.000909948 4.33618e-05 2.37301e-06 -3.95905e-08
-0.000864253 4.7989e-05 2.25424e-06 -4.34933e-08
-0.000814053 5.2367e-05 2.12376e-06 -4.71702e-08
-0.00075961 5.6473e-05 1.98225e-06 -5.0602e-08
-0.000701205 6.02857e-05 1.83044e-06 -5.37711e-08
-0.000639143 6.37853e-05 1.66913e-06 -5.66609e-08
-0.000573745 6.69536e-05 1.49915e-06 -5.92564e-08
-0.000505351 6.97741e-05 1.32138e-06 -6.15441e-08
-0.000434317 7.22322e-05 1.13675e-06 -6.35121e-08
-0.000361012 7.43152e-05 9.46209e-07 -6.51503e-08
-0.000285816 7.60121e-05 7.50758e-07 -6.64501e-08
-0.000209119 7.73143e-05 5.51408e-07 -6.74047e-08
-0.000131321 7.82149e-05 3.49193e-07 -6.80093e-08
-5.2825e-05 7.87093e-05 1.45165e-07 -6.82606e-08
2.59612e-05 7.87948e-05 -5.96165e-08 -6.81574e-08
0.000104628 7.84711e-05 -2.64089e-07 -6.77002e-08
0.000182768 7.77398e-05 -4.67189e-07 -6.68913e-08
0.000259973 7.66048e-05 -6.67863e-07 -6.57351e-08
0.000335844 7.50718e-05 -8.65069e-07 -6.42374e-08
0.000409987 7.3149e-05 -1.05778e-06 -6.2406e-08
0.000482016 7.08462e-05 -1.245e-06 -6.02505e-08
0.000551557 6.81755e-05 -1.42575e-06 -5.77821e-08
0.000618249 6.51506e-05 -1.5991e-06 -5.50136e-08
0.000681745 6.17874e-05 -1.76414e-06 -5.19593e-08
0.000741716 5.81032e-05 -1.92002e-06 -4.86352e-08
0.000797851 5.41173e-05 -2.06592e-06 -4.50585e-08
0.000849857 4.98503e-05 -2.2011e-06 -4.12477e-08
0.000897465 4.53243e-05 -2.32484e-06 -3.72227e-08
0.000940427 4.0563e-05 -2.43651e-06 -3.30043e-08
0.000978521 3.5591e-05 -2.53552e-06 -2.86146e-08
0.00101155 3.04341e-05 -2.62136e-06 -2.40762e-08
0.00103934 2.51191e-05 -2.69359e-06 -1.94127e-08
0.00106174 1.96737e-05 -2.75183e-06 -1.46485e-08
0.00107865 1.41261e-05 -2.79578e-06 -9.80812e-09
0.00108997 8.5051e-06 -2.8252e-06 -4.91683e-09
0.00109565 2.83995e-06 -2.83995e-06 2.69446e-15
0.00109565 -2.83995e-06 -2.83995e-06 4.91683e-09
0.00108997 -8.5051e-06 -2.8252e-06 9.80812e-09
0.00107865 -1.41261e-05 -2.79578e-06 1.46485e-08
0.00106174 -1.96737e-05 -2.75183e-06 1.94127e-08
0.00103934 -2.51191e-05 -2.69359e-06 2.40762e-08
0.00101155 -3.04341e-05 -2.62136e-06 2.86146e-08
0.000978521 -3.5591e-05 -2.53552e-06 3.30043e-08
0.000940427 -4.0563e-05 -2.43651e-06 3.72227e-08
0.000897465 -4.53243e-05 -2.32484e-06 4.12477e-08
0.000849857 -4.98503e-05 -2.2011e-06 4.50585e-08
0.000797851 -5.41173e-05 -2.06592e-06 4.86352e-08
0.000741716 -5.81032e-05 -1.92002e-06 5.19593e-08
0.000681745 -6.17874e-05 -1.76414e-06 5.50136e-08
0.000618249 -6.51506e-05 -1.5991e-06 5.77821e-08
0.000551557 -6.81755e-05 -1.42575e-06 6.02505e-08
0.000482016 -7.08462e-05 -1.245e-06 6.2406e-08
0.000409987 -7.3149e-05 -1.05778e-06 6.42374e-08
0.000335844 -7.50718e-05 -8.65069e-07 6.57351e-08
0.000259973 -7.66048e-05 -6.67863e-07 6.68913e-08
0.000182768 -7.77398e-05 -4.67189e-07 6.77002e-08
0.000104628 -7.84711e-05 -2.64089e-07 6.81574e-08
2.59612e-05 -7.87948e-05 -5.96165e-08 6.82606e-08
-5.2825e-05 -7.87093e-05 1.45165e-07 6.80093e-08
-0.000131321 -7.82149e-05 3.49193e-07 6.74047e-08
-0.000209119 -7.73143e-05 5.51408e-07 6.64501e-08
-0.000285816 -7.60121e-05 7.50758e-07 6.51503e-08
-0.000361012 -7.43152e-05 9.46209e-07 6.35121e-08
-0.000434317 -7.22322e-05 1.13675e-06 6.15441e-08
-0.000505351 -6.97741e-05 1.32138e-06 5.92563e-08
-0.000573745 -6.69536e-05 1.49915e-06 5.66609e-08
-0.000639143 -6.37853e-05 1.66913e-06 5.37711e-08
-0.000701205 -6.02857e-05 1.83044e-06 5.0602e-08
-0.00075961 -5.6473e-05 1.98225e-06 4.71702e-08
-0.000814053 -5.2367e-05 2.12376e-06 4.34933e-08
-0.000864253 -4.7989e-05 2.25424e-06 3.95905e-08
-0.000909948 -4.33618e-05 2.37301e-06 3.54821e-08
-0.000950901 -3.85093e-05 2.47946e-06 3.11894e-08
-0.0009869 -3.34568e-05 2.57302e-06 2.67347e-08
-0.00101776 -2.82306e-05 2.65323e-06 2.21412e-08
-0.00104331 -2.28577e-05 2.71965e-06 1.74326e-08
-0.00106343 -1.73661e-05 2.77195e-06 1.26335e-08
-0.00107801 -1.17843e-05 2.80985e-06 7.7688e-09
-0.00108698 -6.14128e-06 2.83316e-06 2.86371e-09
-0.00109029 -4.66375e-07 2.84175e-06 -2.0562e-09
-0.00108791 5.21095e-06 2.83558e-06 -6.96549e-09
-0.00107987 1.08612e-05 2.81468e-06 -1.18385e-08
-0.00106621 1.64551e-05 2.77917e-06 -1.66501e-08
-0.00104699 2.19634e-05 2.72922e-06 -2.13753e-08
-0.00102232 2.73578e-05 2.66509e-06 -2.59893e-08
-0.000992324 3.261e-05 2.58712e-06 -3.04684e-08
-0.000957157 3.76928e-05 2.49572e-06 -3.47893e-08
-0.000917003 4.25799e-05 2.39135e-06 -3.89294e-08
-0.000872071 4.72458e-05 2.27456e-06 -4.28674e-08
-0.000822594 5.16663e-05 2.14596e-06 -4.65827e-08
-0.000768828 5.58185e-05 2.00621e-06 -5.00561e-08
-0.000711053 5.96807e-05 1.85604e-06 -5.32695e-08
-0.00064957 6.3233e-05 1.69623e-06 -5.62062e-08
-0.000584697 6.64569e-05 1.52762e-06 -5.88509e-08
-0.000516771 6.93355e-05 1.35106e-06 -6.119e-08
-0.000446146 7.18541e-05 1.16749e-06 -6.32113e-08
-0.000373187 7.39995e-05 9.77859e-07 -6.49043e-08
-0.000298275 7.57605e-05 7.83147e-07 -6.62601e-08
-0.000221798 7.7128e-05 5.84366e-07 -6.72718e-08
-0.000144152 7.80949e-05 3.82551e-07 -6.79341e-08
-6.5743e-05 7.86562e-05 1.78748e-07 -6.82436e-08
1.30237e-05 7.8809e-05 -2.59825e-08 -6.81986e-08
9.17385e-05 7.85524e-05 -2.30578e-07 -6.77994e-08
0.000169993 7.78878e-05 -4.33976e-07 -6.7048e-08
0.000247379 7.68187e-05 -6.35121e-07 -6.59484e-08
0.000323497 7.53507e-05 -8.32966e-07 -6.45063e-08
0.00039795 7.34912e-05 -1.02648e-06 -6.27291e-08
0.000470352 7.125e-05 -1.21467e-06 -6.06261e-08
0.000540327 6.86388e-05 -1.39655e-06 -5.82082e-08
0.000607511 6.56711e-05 -1.57117e-06 -5.5488e-08
0.000671555 6.23623e-05 -1.73764e-06 -5.24796e-08
0.000732128 5.87296e-05 -1.89508e-06 -4.91987e-08
0.000788913 5.47918e-05 -2.04267e-06 -4.56621e-08
0.000841616 5.05695e-05 -2.17966e-06 -4.18885e-08
0.000889964 4.60845e-05 -2.30533e-06 -3.78971e-08
0.000933706 4.13602e-05 -2.41902e-06 -3.37091e-08
0.000972613 3.6421e-05 -2.52014e-06 -2.93459e-08
0.00100648 3.12927e-05 -2.60818e-06 -2.48303e-08
0.00103514 2.60018e-05 -2.68267e-06 -2.01857e-08
0.00105844 2.05759e-05 -2.74323e-06 -1.54363e-08
0.00107626 1.50431e-05 -2.78954e-06 -1.06067e-08
0.0010885 9.43225e-06 -2.82136e-06 -5.72195e-09
0.00109511 3.77236e-06 -2.83852e-06 -8.07627e-10
0.00109604 -1.90711e-06 -2.84095e-06 4.11104e-09
0.0010913 -7.57667e-06 -2.82861e-06 9.0083e-09
0.0010809 -1.32069e-05 -2.80159e-06 1.38588e-08
0.00106491 -1.87685e-05 -2.76001e-06 1.86373e-08
0.0010434 -2.42326e-05 -2.7041e-06 2.3319e-08
0.00101648 -2.95708e-05 -2.63414e-06 2.78796e-08
0.000984306 -3.47555e-05 -2.55051e-06 3.22954e-08
0.000947033 -3.97596e-05 -2.45362e-06 3.65434e-08
0.000904856 -4.45572e-05 -2.34399e-06 4.06017e-08
0.000857995 -4.91234e-05 -2.22218e-06 4.44491e-08
0.000806694 -5.34344e-05 -2.08884e-06 4.80656e-08
0.000751219 -5.74679e-05 -1.94464e-06 5.14326e-08
0.000691858 -6.12029e-05 -1.79034e-06 5.45323e-08
0.000628919 -6.462e-05 -1.62674e-06 5.73489e-08
0.00056273 -6.77014e-05 -1.4547e-06 5.98676e-08
0.000493634 -7.04312e-05 -1.2751e-06 6.20753e-08
0.00042199 -7.27952e-05 -1.08887e-06 6.39607e-08
0.000348169 -7.4781e-05 -8.96987e-07 6.55139e-08
0.000272557 -7.63784e-05 -7.00446e-07 6.67267e-08
0.000195545 -7.75792e-05 -5.00266e-07 6.75931e-08
0.000117533 -7.83769e-05 -2.97486e-07 6.81084e-08
3.89267e-05 -7.87676e-05 -9.31611e-08 6.827e-08
-3.98658e-05 -7.87491e-05 1.11649e-07 6.80769e-08
-0.000118435 -7.83215e-05 3.1588e-07 6.75304e-08
-0.000196373 -7.74872e-05 5.18471e-07 6.66331e-08
-0.000273275 -7.62504e-05 7.1837e-07 6.53897e-08
-0.000348742 -7.46174e-05 9.14539e-07 6.38067e-08
-0.000422381 -7.25969e-05 1.10596e-06 6.18924e-08
-0.00049381 -7.01993e-05 1.29164e-06 5.96566e-08
-0.000562658 -6.74371e-05 1.47061e-06 5.7111e-08
-0.000628568 -6.43246e-05 1.64194e-06 5.42689e-08
-0.000691196 -6.08779e-05 1.80475e-06 5.11448e-08
-0.000750218 -5.71149e-05 1.95818e-06 4.77553e-08
-0.000805327 -5.30553e-05 2.10145e-06 4.41176e-08
-0.000856237 -4.87201e-05 2.2338e-06 4.02509e-08
-0.000902683 -4.41317e-05 2.35455e-06 3.61752e-08
-0.000944424 -3.93141e-05 2.46308e-06 3.19117e-08
-0.000981243 -3.42922e-05 2.55881e-06 2.74824e-08
-0.00101295 -2.90921e-05 2.64126e-06 2.29105e-08
-0.00103938 -2.37409e-05 2.70999e-06 1.82196e-08
-0.00106039 -1.82662e-05 2.76465e-06 1.34343e-08
-0.00107588 -1.26966e-05 2.80495e-06 8.57915e-09
-0.00108576 -7.06099e-06 2.83069e-06 3.67958e-09
-0.00108999 -1.38858e-06 2.84173e-06 -1.23899e-09
-0.00108854 4.29117e-06 2.83801e-06 -6.15108e-09
-0.00108141 9.94874e-06 2.81956e-06 -1.1031e-08
-0.00106866 1.55548e-05 2.78647e-06 -1.58537e-08
-0.00105033 2.10801e-05 2.7389e-06 -2.05938e-08
-0.00102653 2.64962e-05 2.67712e-06 -2.52268e-08
-0.000997383 3.17747e-05 2.60144e-06 -2.97287e-08
-0.000963037 3.68884e-05 2.51226e-06 -3.4076e-08
-0.00092367 4.18107e-05 2.41003e-06 -3.82462e-08
-0.000879488 4.6516e-05 2.29529e-06 -4.22175e-08
-0.000830719 5.098e-05 2.16864e-06 -4.59694e-08
-0.000777616 5.51793e-05 2.03073e-06 -4.94823e-08
-0.000720455 5.90923e-05 1.88228e-06 -5.2738e-08
-0.000659533 6.26987e-05 1.72407e-06 -5.57195e-08
-0.000595166 6.59797e-05 1.55691e-06 -5.84114e-08
-0.000527688 6.89183e-05 1.38168e-06 -6.07996e-08
-0.000457449 7.14992e-05 1.19928e-06 -6.28718e-08
-0.000384813 7.37091e-05 1.01066e-06 -6.4617e-08
-0.000310158 7.55366e-05 8.16811e-07 -6.60264e-08
-0.000233871 7.69722e-05 6.18732e-07 -6.70924e-08
-0.000156347 7.80084e-05 4.17455e-07 -6.78096e-08
-7.79891e-05 7.86398e-05 2.14026e-07 -6.81741e-08
7.96602e-07 7.88634e-05 9.50356e-09 -6.81842e-08
7.96013e-05 7.86778e-05 -1.95049e-07 -6.78396e-08
0.000158016 7.80842e-05 -3.98568e-07 -6.71421e-08
0.000235635 7.70856e-05 -5.99994e-07 -6.60954e-08
0.000312054 7.56874e-05 -7.9828e-07 -6.47047e-08
0.000386879 7.38967e-05 -9.92394e-07 -6.29774e-08
0.00045972 7.1723e-05 -1.18133e-06 -6.09222e-08
0.000530201 6.91775e-05 -1.36409e-06 -5.85499e-08
0.000597956 6.62737e-05 -1.53974e-06 -5.58727e-08
0.000662634 6.30266e-05 -1.70736e-06 -5.29044e-08
0.0007239 5.94532e-05 -1.86607e-06 -4.96605e-08
0.000781437 5.5572e-05 -2.01506e-06 -4.61576e-08
0.000834948 5.14035e-05 -2.15353e-06 -4.24139e-08
0.000884156 4.69692e-05 -2.28077e-06 -3.84488e-08
0.000928806 4.22923e-05 -2.39612e-06 -3.42828e-08
0.000968668 3.73972e-05 -2.49896e-06 -2.99373e-08
0.00100354 3.23095e-05 -2.58878e-06 -2.5435e-08
0.00103323 2.70556e-05 -2.66508e-06 -2.0799e-08
0.0010576 2.1663e-05 -2.72748e-06 -1.60534e-08
0.00107652 1.61599e-05 -2.77564e-06 -1.12226e-08
0.00108989 1.0575e-05 -2.80931e-06 -6.33172e-09
0.00109765 4.93736e-06 -2.8283e-06 -1.40577e-09
0.00109976 -7.23459e-07 -2.83252e-06 3.52951e-09
0.00109621 -6.37791e-06 -2.82193e-06 8.44888e-09
0.00108702 -1.19964e-05 -2.79658e-06 1.33269e-08
0.00107224 -1.75496e-05 -2.7566e-06 1.81384e-08
0.00105195 -2.30084e-05 -2.70219e-06 2.28586e-08
0.00102626 -2.83442e-05 -2.63361e-06 2.74631e-08
0.000995311 -3.3529e-05 -2.55122e-06 3.19285e-08
0.000959262 -3.85357e-05 -2.45544e-06 3.62316e-08
0.000918308 -4.33379e-05 -2.34674e-06 4.03504e-08
0.000872663 -4.79103e-05 -2.22569e-06 4.42638e-08
0.000822572 -5.22289e-05 -2.0929e-06 4.79518e-08
0.000768298 -5.62708e-05 -1.94904e-06 5.13956e-08
0.000710129 -6.00147e-05 -1.79486e-06 5.45775e-08
0.000648374 -6.34407e-05 -1.63113e-06 5.74817e-08
0.00058336 -6.65305e-05 -1.45868e-06 6.00931e-08
0.000515431 -6.92676e-05 -1.2784e-06 6.2399e-08
0.000444947 -7.16372e-05 -1.0912e-06 6.43876e-08
0.000372283 -7.36265e-05 -8.98041e-07 6.60494e-08
0.000297825 -7.52244e-05 -6.99893e-07 6.73759e-08
0.000221968 -7.64221e-05 -4.97765e-07 6.83612e-08
0.000145116 -7.72125e-05 -2.92681e-07 6.90006e-08
6.768e-05 -7.75909e-05 -8.56793e-08 6.92916e-08
-9.92729e-06 -7.75543e-05 1.22196e-07 6.92333e-08
-8.72902e-05 -7.71023e-05 3.29895e-07 6.88269e-08
-0.000163994 -7.6236e-05 5.36376e-07 6.80753e-08
-0.000239625 -7.4959e-05 7.40602e-07 6.69834e-08
-0.000313777 -7.32769e-05 9.41552e-07 6.55577e-08
-0.000386046 -7.11971e-05 1.13823e-06 6.38069e-08
-0.000456041 -6.87292e-05 1.32965e-06 6.17411e-08
-0.000523379 -6.58847e-05 1.51487e-06 5.93722e-08
-0.00058769 -6.26768e-05 1.69299e-06 5.6714e-08
-0.000648617 -5.91207e-05 1.86313e-06 5.37816e-08
-0.000705821 -5.52331e-05 2.02447e-06 5.05918e-08
-0.000758979 -5.10324e-05 2.17625e-06 4.71627e-08
-0.000807788 -4.65384e-05 2.31774e-06 4.3514e-08
-0.000851965 -4.17724e-05 2.44828e-06 3.96666e-08
-0.000891249 -3.67568e-05 2.56728e-06 3.56423e-08
-0.000925403 -3.15154e-05 2.67421e-06 3.14644e-08
-0.000954213 -2.60726e-05 2.7686e-06 2.71567e-08
-0.00097749 -2.04539e-05 2.85007e-06 2.27444e-08
-0.000995071 -1.46855e-05 2.9183e-06 1.82529e-08
-0.00100682 -8.79416e-06 2.97306e-06 1.37086e-08
-0.00101263 -2.80691e-06 3.01419e-06 9.1381e-09
-0.00101241 3.24887e-06 3.0416e-06 4.56868e-09
-0.00100612 9.34578e-06 3.05531e-06 2.74632e-11
-0.000993715 1.54565e-05 3.05539e-06 -4.45793e-09
-0.000975207 2.15539e-05 3.04202e-06 -8.8599e-09
-0.00095062 2.76113e-05 3.01544e-06 -1.31514e-08
-0.000920007 3.36027e-05 2.97598e-06 -1.73051e-08
-0.000883445 3.95028e-05 2.92407e-06 -2.12942e-08
-0.00084104 4.5287e-05 2.86018e-06 -2.50926e-08
-0.000792917 5.09321e-05 2.78491e-06 -2.86742e-08
-0.000739229 5.64159e-05 2.69888e-06 -3.20145e-08
-0.000680146 6.17176e-05 2.60284e-06 -3.50888e-08
-0.000615861 6.68181e-05 2.49757e-06 -3.78738e-08
-0.000546583 7.16996e-05 2.38395e-06 -4.0347e-08
-0.00047254 7.63464e-05 2.26291e-06 -4.24871e-08
-0.000393973 8.07448e-05 2.13545e-06 -4.42735e-08
-0.000311137 8.48829e-05 2.00263e-06 -4.56873e-08
-0.000224297 8.87511e-05 1.86557e-06 -4.67102e-08
-0.000133727 9.23421e-05 1.72544e-06 -4.73257e-08
-3.97072e-05 9.5651e-05 1.58346e-06 -4.75179e-08
5.74797e-05 9.86753e-05 1.44091e-06 -4.7273e-08
0.000157549 0.000101415 1.29909e-06 -4.65775e-08
0.000260217 0.000103874 1.15935e-06 -4.54204e-08
0.000365204 0.000106056 1.02309e-06 -4.37898e-08
0.00047224 0.000107971 8.91724e-07 -4.16808e-08
0.000581061 0.000109629 7.66681e-07 -3.90704e-08
0.000691418 0.000111046 6.4947e-07 -3.60071e-08
0.000803077 0.000112237 5.41448e-07 -3.22778e-08
0.000915823 0.000113223 4.44615e-07 -2.86519e-08
0.00102946 0.000114026 3.58659e-07 -2.22354e-08
0.00114382 0.000114676 2.91953e-07 -2.38097e-08
0.00125877 0.000115189 2.20524e-07 6.87537e-09
0.00137418 0.000115651 2.4115e-07 -8.03833e-08
-0.00125008 0.000102139 2.99882e-18 -7.92518e-09
-0.00114795 0.000102115 -2.37755e-08 -1.5206e-08
-0.00104587 0.000102022 -6.93934e-08 -2.18393e-08
-0.000943938 0.000101818 -1.34911e-07 -2.78262e-08
-0.000842283 0.000101464 -2.1839e-07 -3.31683e-08
-0.000741071 0.000100928 -3.17895e-07 -3.78685e-08
-0.000640498 0.000100179 -4.315e-07 -4.19309e-08
-0.000540793 9.91899e-05 -5.57293e-07 -4.53607e-08
-0.000442206 9.79393e-05 -6.93375e-07 -4.81656e-08
-0.000345008 9.6408e-05 -8.37872e-07 -5.03536e-08
-0.000249488 9.45812e-05 -9.88933e-07 -5.1936e-08
-0.000155948 9.24475e-05 -1.14474e-06 -5.29252e-08
-6.46979e-05 8.99993e-05 -1.30352e-06 -5.33355e-08
2.39445e-05 8.72322e-05 -1.46352e-06 -5.31835e-08
0.00010966 8.41456e-05 -1.62307e-06 -5.24882e-08
0.00019213 8.0742e-05 -1.78054e-06 -5.12694e-08
0.00027104 7.70272e-05 -1.93435e-06 -4.95505e-08
0.000346084 7.30098e-05 -2.083e-06 -4.73554e-08
0.000416963 6.87017e-05 -2.22506e-06 -4.47109e-08
0.000483395 6.41175e-05 -2.3592e-06 -4.16449e-08
0.000545112 5.92742e-05 -2.48413e-06 -3.81877e-08
0.000601864 5.41913e-05 -2.59869e-06 -3.43702e-08
0.000653422 4.88908e-05 -2.7018e-06 -3.02261e-08
0.000699581 4.33965e-05 -2.79248e-06 -2.5789e-08
0.000740159 3.77342e-05 -2.86985e-06 -2.10946e-08
0.000775002 3.19312e-05 -2.93313e-06 -1.61791e-08
0.000803984 2.60164e-05 -2.98167e-06 -1.108e-08
0.000827008 2.00198e-05 -3.01491e-06 -5.83463e-09
0.000844007 1.39725e-05 -3.03242e-06 -4.81729e-10
0.000854946 7.90624e-06 -3.03386e-06 4.94088e-09
0.000859824 1.85335e-06 -3.01904e-06 1.03941e-08
0.000858668 -4.15355e-06 -2.98786e-06 1.58403e-08
0.000851543 -1.00817e-05 -2.94033e-06 2.1241e-08
0.000838542 -1.58987e-05 -2.87661e-06 2.65596e-08
0.000819793 -2.15722e-05 -2.79693e-06 3.17589e-08
0.000795456 -2.70708e-05 -2.70166e-06 3.68042e-08
0.00076572 -3.23637e-05 -2.59124e-06 4.16607e-08
0.000730807 -3.74212e-05 -2.46626e-06 4.62957e-08
0.000690966 -4.22148e-05 -2.32737e-06 5.06782e-08
0.000646474 -4.67176e-05 -2.17534e-06 5.47783e-08
0.000597636 -5.09039e-05 -2.011e-06 5.85689e-08
0.00054478 -5.47502e-05 -1.8353e-06 6.2024e-08
0.000488256 -5.82347e-05 -1.64923e-06 6.51209e-08
0.000428438 -6.13378e-05 -1.45386e-06 6.78382e-08
0.000365714 -6.4042e-05 -1.25035e-06 7.01577e-08
0.000300491 -6.63323e-05 -1.03987e-06 7.20635e-08
0.000233191 -6.81958e-05 -8.23684e-07 7.35426e-08
0.000164245 -6.96226e-05 -6.03057e-07 7.45842e-08
9.40944e-05 -7.06049e-05 -3.79304e-07 7.51811e-08
2.31854e-05 -7.1138e-05 -1.5376e-07 7.53281e-08
-4.8031e-05 -7.12195e-05 7.22237e-08 7.50235e-08
-0.000119103 -7.085e-05 2.97294e-07 7.4268e-08
-0.000189582 -7.00326e-05 5.20098e-07 7.30657e-08
-0.000259021 -6.87732e-05 7.39295e-07 7.14228e-08
-0.000326984 -6.70803e-05 9.53564e-07 6.9349e-08
-0.000393041 -6.49652e-05 1.16161e-06 6.68561e-08
-0.000456778 -6.24414e-05 1.36218e-06 6.3959e-08
-0.000517793 -5.95251e-05 1.55406e-06 6.0675e-08
-0.000575703 -5.6235e-05 1.73608e-06 5.70236e-08
-0.000630145 -5.25918e-05 1.90715e-06 5.3027e-08
-0.000680777 -4.86184e-05 2.06623e-06 4.87091e-08
-0.00072728 -4.43398e-05 2.21236e-06 4.40965e-08
-0.000769364 -3.97828e-05 2.34465e-06 3.92167e-08
-0.000806763 -3.49758e-05 2.4623e-06 3.41e-08
-0.000839242 -2.99489e-05 2.5646e-06 2.87771e-08
-0.000866598 -2.47334e-05 2.65093e-06 2.32807e-08
-0.000888657 -1.93617e-05 2.72077e-06 1.76445e-08
-0.00090528 -1.38672e-05 2.77371e-06 1.19028e-08
-0.000916362 -8.28411e-06 2.80941e-06 6.09083e-09
-0.00092183 -2.64701e-06 2.82769e-06 2.44178e-10
-0.000921649 3.0091e-06 2.82842e-06 -5.60134e-09
-0.000915818 8.64914e-06 2.81162e-06 -1.14099e-08
-0.000904368 1.42381e-05 2.77739e-06 -1.71458e-08
-0.00088737 1.97415e-05 2.72595e-06 -2.27739e-08
-0.000864925 2.51251e-05 2.65763e-06 -2.82596e-08
-0.000837171 3.03555e-05 2.57285e-06 -3.35693e-08
-0.000804276 3.54005e-05 2.47214e-06 -3.86703e-08
-0.000766442 4.02288e-05 2.35613e-06 -4.35315e-08
-0.000723901 4.48105e-05 2.22554e-06 -4.81227e-08
-0.000676913 4.91172e-05 2.08117e-06 -5.24161e-08
-0.000625767 5.31222e-05 1.92392e-06 -5.63849e-08
-0.000570777 5.68009e-05 1.75476e-06 -6.00051e-08
-0.000512281 6.01304e-05 1.57475e-06 -6.32542e-08
-0.000450639 6.30902e-05 1.38499e-06 -6.61123e-08
-0.00038623 6.56618e-05 1.18665e-06 -6.8562e-08
-0.00031945 6.78294e-05 9.80963e-07 -7.0588e-08
-0.000250711 6.95796e-05 7.69199e-07 -7.21782e-08
-0.000180434 7.09014e-05 5.52665e-07 -7.33225e-08
-0.000109053 7.17868e-05 3.32697e-07 -7.40143e-08
-3.70078e-05 7.22302e-05 1.10654e-07 -7.42489e-08
3.52588e-05 7.22287e-05 -1.12093e-07 -7.40254e-08
0.000107301 7.17825e-05 -3.34169e-07 -7.33448e-08
0.000178676 7.08941e-05 -5.54203e-07 -7.22116e-08
0.000248944 6.9569e-05 -7.70838e-07 -7.06326e-08
0.000317672 6.78155e-05 -9.82736e-07 -6.86178e-08
0.000384436 6.56441e-05 -1.18859e-06 -6.61795e-08
0.000448825 6.30684e-05 -1.38713e-06 -6.3333e-08
0.000510443 6.01042e-05 -1.57713e-06 -6.00954e-08
0.00056891 5.67696e-05 -1.75741e-06 -5.64872e-08
0.000623866 5.30853e-05 -1.92687e-06 -5.25303e-08
0.000674972 4.9074e-05 -2.08447e-06 -4.82494e-08
0.000721913 4.47603e-05 -2.22921e-06 -4.36706e-08
0.0007644 4.01709e-05 -2.36023e-06 -3.88226e-08
0.000802172 3.5334e-05 -2.47669e-06 -3.37348e-08
0.000834996 3.02794e-05 -2.5779e-06 -2.84389e-08
0.000862669 2.50383e-05 -2.66321e-06 -2.29675e-08
0.000885021 1.96429e-05 -2.73212e-06 -1.73542e-08
0.000901914 1.41266e-05 -2.78418e-06 -1.16339e-08
0.000913245 8.52338e-06 -2.81908e-06 -5.84174e-09
0.000918944 2.86769e-06 -2.83661e-06 -1.33594e-11
0.000918975 -2.80556e-06 -2.83665e-06 5.81517e-09
0.000913338 -8.46141e-06 -2.8192e-06 1.16079e-08
0.000902069 -1.4065e-05 -2.78438e-06 1.73293e-08
0.000885237 -1.95818e-05 -2.73239e-06 2.29438e-08
0.000862946 -2.49777e-05 -2.66356e-06 2.84171e-08
0.000835333 -3.02196e-05 -2.57831e-06 3.3715e-08
0.000802569 -3.5275e-05 -2.47716e-06 3.88054e-08
0.000764856 -4.01129e-05 -2.36075e-06 4.36563e-08
0.000722426 -4.47035e-05 -2.22978e-06 4.82384e-08
0.000675541 -4.90183e-05 -2.08506e-06 5.25229e-08
0.00062449 -5.30308e-05 -1.92749e-06 5.64837e-08
0.000569588 -5.67164e-05 -1.75804e-06 6.00963e-08
0.000511174 -6.00522e-05 -1.57775e-06 6.33384e-08
0.000449607 -6.30177e-05 -1.38774e-06 6.619e-08
0.000385268 -6.55946e-05 -1.18917e-06 6.86335e-08
0.000318553 -6.7767e-05 -9.83267e-07 7.06539e-08
0.000249873 -6.95216e-05 -7.71305e-07 7.22387e-08
0.000179653 -7.08475e-05 -5.54589e-07 7.33781e-08
0.000108324 -7.17365e-05 -3.34454e-07 7.40652e-08
3.6327e-05 -7.21832e-05 -1.12259e-07 7.42956e-08
-3.58942e-05 -7.21849e-05 1.10628e-07 7.40679e-08
-0.000107894 -7.17414e-05 3.32832e-07 7.33836e-08
-0.00017923 -7.08556e-05 5.52983e-07 7.22469e-08
-0.00024946 -6.95329e-05 7.69723e-07 7.06647e-08
-0.000318152 -6.77814e-05 9.81717e-07 6.86468e-08
-0.000384883 -6.56121e-05 1.18766e-06 6.62057e-08
-0.000449242 -6.30381e-05 1.38627e-06 6.33565e-08
-0.00051083 -6.00755e-05 1.57634e-06 6.01165e-08
-0.000569269 -5.67425e-05 1.75669e-06 5.6506e-08
-0.000624198 -5.30596e-05 1.92621e-06 5.2547e-08
-0.000675279 -4.90495e-05 2.08385e-06 4.82641e-08
-0.000722197 -4.4737e-05 2.22865e-06 4.36836e-08
-0.000764661 -4.01487e-05 2.3597e-06 3.88338e-08
-0.000802411 -3.53128e-05 2.4762e-06 3.37446e-08
-0.000835214 -3.02591e-05 2.57743e-06 2.84473e-08
-0.000862868 -2.50189e-05 2.66277e-06 2.29745e-08
-0.000885201 -1.96245e-05 2.7317e-06 1.73602e-08
-0.000902076 -1.4109e-05 2.78378e-06 1.16389e-08
-0.00091339 -8.50652e-06 2.81869e-06 5.84573e-09
-0.000919072 -2.85159e-06 2.83623e-06 1.65966e-11
-0.000919087 2.82092e-06 2.83628e-06 -5.81265e-09
-0.000913436 8.47604e-06 2.81884e-06 -1.16061e-08
-0.000902152 1.40789e-05 2.78402e-06 -1.73279e-08
-0.000885307 1.9595e-05 2.73204e-06 -2.2943e-08
-0.000863003 2.49902e-05 2.66321e-06 -2.84165e-08
-0.000835378 3.02314e-05 2.57796e-06 -3.37148e-08
-0.000802602 3.52862e-05 2.47682e-06 -3.88053e-08
-0.000764878 4.01234e-05 2.3604e-06 -4.36565e-08
-0.000722438 4.47132e-05 2.22943e-06 -4.82385e-08
-0.000675543 4.90274e-05 2.08472e-06 -5.25231e-08
-0.000624484 5.30393e-05 1.92715e-06 -5.64838e-08
-0.000569574 5.67241e-05 1.7577e-06 -6.00963e-08
-0.000511152 6.00592e-05 1.57741e-06 -6.33383e-08
-0.000449579 6.3024e-05 1.38739e-06 -6.61897e-08
-0.000385234 6.56002e-05 1.18882e-06 -6.8633e-08
-0.000318513 6.7772e-05 9.82925e-07 -7.06532e-08
-0.000249829 6.95259e-05 7.70966e-07 -7.22377e-08
-0.000179604 7.08511e-05 5.54253e-07 -7.33769e-08
-0.000108272 7.17395e-05 3.34122e-07 -7.40635e-08
-3.62728e-05 7.21855e-05 1.11932e-07 -7.42936e-08
3.59503e-05 7.21865e-05 -1.10949e-07 -7.40656e-08
0.000107952 7.17424e-05 -3.33146e-07 -7.33809e-08
0.000179288 7.0856e-05 -5.53289e-07 -7.22438e-08
0.000249518 6.95327e-05 -7.7002e-07 -7.06612e-08
0.00031821 6.77806e-05 -9.82003e-07 -6.8643e-08
0.00038494 6.56107e-05 -1.18793e-06 -6.62015e-08
0.000449297 6.30362e-05 -1.38654e-06 -6.33519e-08
0.000510883 6.00731e-05 -1.57659e-06 -6.01117e-08
0.000569319 5.67396e-05 -1.75693e-06 -5.65008e-08
0.000624246 5.30562e-05 -1.92643e-06 -5.25415e-08
0.000675323 4.90457e-05 -2.08405e-06 -4.82583e-08
0.000722236 4.47329e-05 -2.22883e-06 -4.36776e-08
0.000764697 4.01442e-05 -2.35986e-06 -3.88275e-08
0.000802442 3.5308e-05 -2.47635e-06 -3.37381e-08
0.00083524 3.0254e-05 -2.57756e-06 -2.84406e-08
0.000862888 2.50136e-05 -2.66288e-06 -2.29678e-08
0.000885216 1.96189e-05 -2.73178e-06 -1.73534e-08
0.000902085 1.41033e-05 -2.78385e-06 -1.1632e-08
0.000913393 8.50073e-06 -2.81874e-06 -5.83884e-09
0.000919069 2.84573e-06 -2.83626e-06 -9.70612e-12
0.000919079 -2.82682e-06 -2.83629e-06 5.81952e-09
0.000913422 -8.48193e-06 -2.81883e-06 1.16128e-08
0.000902132 -1.40847e-05 -2.78399e-06 1.73346e-08
0.000885281 -1.96007e-05 -2.73199e-06 2.29494e-08
0.000862971 -2.49958e-05 -2.66314e-06 2.84227e-08
0.000835341 -3.02369e-05 -2.57787e-06 3.37208e-08
0.00080256 -3.52914e-05 -2.47671e-06 3.8811e-08
0.00076483 -4.01284e-05 -2.36027e-06 4.36619e-08
0.000722385 -4.4718e-05 -2.22929e-06 4.82436e-08
0.000675486 -4.90318e-05 -2.08456e-06 5.25278e-08
0.000624423 -5.30434e-05 -1.92697e-06 5.64882e-08
0.000569509 -5.67278e-05 -1.75751e-06 6.01003e-08
0.000511083 -6.00626e-05 -1.57721e-06 6.33418e-08
0.000449507 -6.30269e-05 -1.38718e-06 6.61928e-08
0.000385159 -6.56027e-05 -1.1886e-06 6.86356e-08
0.000318436 -6.7774e-05 -9.82698e-07 7.06553e-08
0.00024975 -6.95275e-05 -7.70732e-07 7.22393e-08
0.000179524 -7.08522e-05 -5.54014e-07 7.33779e-08
0.000108192 -7.17401e-05 -3.3388e-07 7.40641e-08
3.61916e-05 -7.21857e-05 -1.11688e-07 7.42937e-08
-3.60315e-05 -7.21862e-05 1.11193e-07 7.40652e-08
-0.000108032 -7.17416e-05 3.33389e-07 7.33799e-08
-0.000179367 -7.08547e-05 5.53528e-07 7.22423e-08
-0.000249596 -6.95309e-05 7.70255e-07 7.06593e-08
-0.000318286 -6.77784e-05 9.82233e-07 6.86406e-08
-0.000385014 -6.5608e-05 1.18816e-06 6.61986e-08
-0.000449367 -6.30331e-05 1.38675e-06 6.33486e-08
-0.00051095 -6.00696e-05 1.5768e-06 6.01079e-08
-0.000569383 -5.67356e-05 1.75712e-06 5.64966e-08
-0.000624305 -5.30519e-05 1.92661e-06 5.2537e-08
-0.000675378 -4.90411e-05 2.08422e-06 4.82534e-08
-0.000722286 -4.47279e-05 2.22898e-06 4.36724e-08
-0.000764741 -4.01389e-05 2.36e-06 3.88221e-08
-0.000802482 -3.53024e-05 2.47646e-06 3.37324e-08
-0.000835274 -3.02483e-05 2.57766e-06 2.84347e-08
-0.000862916 -2.50077e-05 2.66297e-06 2.29617e-08
-0.000885238 -1.96129e-05 2.73185e-06 1.73471e-08
-0.000902101 -1.40971e-05 2.78389e-06 1.16256e-08
-0.000913403 -8.49445e-06 2.81877e-06 5.8324e-09
-0.000919073 -2.83942e-06 2.83627e-06 3.24072e-12
-0.000919076 2.83313e-06 2.83628e-06 -5.82595e-09
-0.000913412 8.4882e-06 2.8188e-06 -1.16192e-08
-0.000902117 1.40909e-05 2.78394e-06 -1.73408e-08
-0.00088526 1.96068e-05 2.73192e-06 -2.29555e-08
-0.000862944 2.50018e-05 2.66305e-06 -2.84287e-08
-0.000835307 3.02426e-05 2.57777e-06 -3.37266e-08
-0.000802521 3.52969e-05 2.47659e-06 -3.88165e-08
-0.000764786 4.01337e-05 2.36014e-06 -4.36672e-08
-0.000722336 4.47229e-05 2.22913e-06 -4.82485e-08
-0.000675432 4.90365e-05 2.08439e-06 -5.25324e-08
-0.000624364 5.30476e-05 1.92679e-06 -5.64924e-08
-0.000569446 5.67317e-05 1.75731e-06 -6.01041e-08
-0.000511017 6.00661e-05 1.577e-06 -6.33452e-08
-0.000449437 6.303e-05 1.38697e-06 -6.61957e-08
-0.000385086 6.56054e-05 1.18838e-06 -6.86381e-08
-0.000318361 6.77762e-05 9.82466e-07 -7.06573e-08
-0.000249673 6.95292e-05 7.70494e-07 -7.22408e-08
-0.000179446 7.08534e-05 5.53771e-07 -7.33789e-08
-0.000108112 7.17408e-05 3.33634e-07 -7.40646e-08
-3.61115e-05 7.21859e-05 1.11441e-07 -7.42937e-08
3.61115e-05 7.21859e-05 -1.1144e-07 -7.40646e-08
0.000108112 7.17408e-05 -3.33634e-07 -7.33789e-08
0.000179446 7.08534e-05 -5.53771e-07 -7.22408e-08
0.000249673 6.95292e-05 -7.70494e-07 -7.06573e-08
0.000318361 6.77762e-05 -9.82465e-07 -6.86381e-08
0.000385086 6.56054e-05 -1.18838e-06 -6.61957e-08
0.000449437 6.303e-05 -1.38697e-06 -6.33452e-08
0.000511017 6.00661e-05 -1.577e-06 -6.01041e-08
0.000569446 5.67317e-05 -1.75731e-06 -5.64924e-08
0.000624364 5.30476e-05 -1.92679e-06 -5.25324e-08
0.000675432 4.90365e-05 -2.08439e-06 -4.82485e-08
0.000722336 4.47229e-05 -2.22913e-06 -4.36672e-08
0.000764786 4.01337e-05 -2.36014e-06 -3.88165e-08
0.000802521 3.52969e-05 -2.47659e-06 -3.37266e-08
0.000835307 3.02426e-05 -2.57777e-06 -2.84287e-08
0.000862944 2.50018e-05 -2.66305e-06 -2.29555e-08
0.00088526 1.96068e-05 -2.73192e-06 -1.73408e-08
0.000902117 1.40909e-05 -2.78394e-06 -1.16192e-08
0.000913412 8.4882e-06 -2.8188e-06 -5.82594e-09
0.000919076 2.83313e-06 -2.83628e-06 3.23645e-12
0.000919073 -2.83942e-06 -2.83627e-06 5.8324e-09
0.000913403 -8.49445e-06 -2.81877e-06 1.16256e-08
0.000902101 -1.40971e-05 -2.78389e-06 1.73471e-08
0.000885238 -1.96129e-05 -2.73185e-06 2.29617e-08
0.000862916 -2.50077e-05 -2.66297e-06 2.84347e-08
0.000835274 -3.02483e-05 -2.57766e-06 3.37324e-08
0.000802482 -3.53024e-05 -2.47646e-06 3.88221e-08
0.000764741 -4.01389e-05 -2.36e-06 4.36724e-08
0.000722286 -4.47279e-05 -2.22898e-06 4.82535e-08
0.000675378 -4.90411e-05 -2.08422e-06 5.2537e-08
0.000624305 -5.30519e-05 -1.92661e-06 5.64966e-08
0.000569383 -5.67356e-05 -1.75712e-06 6.01079e-08
0.00051095 -6.00696e-05 -1.5768e-06 6.33486e-08
0.000449367 -6.30331e-05 -1.38675e-06 6.61986e-08
0.000385014 -6.5608e-05 -1.18815e-06 6.86406e-08
0.000318286 -6.77784e-05 -9.82233e-07 7.06593e-08
0.000249596 -6.95309e-05 -7.70255e-07 7.22423e-08
0.000179367 -7.08547e-05 -5.53528e-07 7.338e-08
0.000108032 -7.17416e-05 -3.33389e-07 7.40651e-08
3.60315e-05 -7.21862e-05 -1.11193e-07 7.42937e-08
-3.61916e-05 -7.21857e-05 1.11688e-07 7.40641e-08
-0.000108192 -7.17401e-05 3.3388e-07 7.33779e-08
-0.000179524 -7.08522e-05 5.54014e-07 7.22393e-08
-0.00024975 -6.95275e-05 7.70732e-07 7.06553e-08
-0.000318436 -6.7774e-05 9.82698e-07 6.86356e-08
-0.000385159 -6.56027e-05 1.1886e-06 6.61928e-08
-0.000449507 -6.30269e-05 1.38718e-06 6.33418e-08
-0.000511083 -6.00626e-05 1.57721e-06 6.01003e-08
-0.000569509 -5.67278e-05 1.75751e-06 5.64882e-08
-0.000624423 -5.30434e-05 1.92697e-06 5.25278e-08
-0.000675486 -4.90318e-05 2.08456e-06 4.82436e-08
-0.000722385 -4.4718e-05 2.22929e-06 4.36619e-08
-0.00076483 -4.01284e-05 2.36027e-06 3.8811e-08
-0.00080256 -3.52914e-05 2.47671e-06 3.37208e-08
-0.000835341 -3.02369e-05 2.57787e-06 2.84227e-08
-0.000862971 -2.49958e-05 2.66314e-06 2.29494e-08
-0.000885281 -1.96007e-05 2.73199e-06 1.73345e-08
-0.000902132 -1.40847e-05 2.78399e-06 1.16128e-08
-0.000913422 -8.48193e-06 2.81883e-06 5.8195e-09
-0.000919079 -2.82682e-06 2.83629e-06 -9.701e-12
-0.000919069 2.84573e-06 2.83626e-06 -5.83883e-09
-0.000913393 8.50073e-06 2.81874e-06 -1.1632e-08
-0.000902085 1.41033e-05 2.78385e-06 -1.73534e-08
-0.000885216 1.96189e-05 2.73178e-06 -2.29678e-08
-0.000862888 2.50136e-05 2.66288e-06 -2.84406e-08
-0.00083524 3.0254e-05 2.57756e-06 -3.37381e-08
-0.000802442 3.5308e-05 2.47635e-06 -3.88276e-08
-0.000764697 4.01442e-05 2.35986e-06 -4.36776e-08
-0.000722236 4.47329e-05 2.22883e-06 -4.82584e-08
-0.000675323 4.90457e-05 2.08405e-06 -5.25415e-08
-0.000624246 5.30562e-05 1.92643e-06 -5.65008e-08
-0.000569319 5.67396e-05 1.75693e-06 -6.01116e-08
-0.000510883 6.00731e-05 1.57659e-06 -6.33519e-08
-0.000449297 6.30362e-05 1.38654e-06 -6.62015e-08
-0.00038494 6.56107e-05 1.18793e-06 -6.8643e-08
-0.00031821 6.77806e-05 9.82004e-07 -7.06612e-08
-0.000249518 6.95327e-05 7.7002e-07 -7.22438e-08
-0.000179288 7.0856e-05 5.53289e-07 -7.33809e-08
-0.000107952 7.17424e-05 3.33146e-07 -7.40656e-08
-3.59503e-05 7.21865e-05 1.10949e-07 -7.42936e-08
3.62728e-05 7.21855e-05 -1.11932e-07 -7.40635e-08
0.000108272 7.17395e-05 -3.34122e-07 -7.33768e-08
0.000179604 7.08511e-05 -5.54253e-07 -7.22377e-08
0.000249829 6.95259e-05 -7.70966e-07 -7.06532e-08
0.000318513 6.7772e-05 -9.82925e-07 -6.8633e-08
0.000385234 6.56002e-05 -1.18882e-06 -6.61897e-08
0.000449579 6.3024e-05 -1.38739e-06 -6.33383e-08
0.000511152 6.00592e-05 -1.57741e-06 -6.00963e-08
0.000569574 5.67241e-05 -1.7577e-06 -5.64838e-08
0.000624484 5.30393e-05 -1.92715e-06 -5.25231e-08
0.000675543 4.90274e-05 -2.08472e-06 -4.82385e-08
0.000722438 4.47132e-05 -2.22943e-06 -4.36565e-08
0.000764878 4.01234e-05 -2.3604e-06 -3.88053e-08
0.000802602 3.52862e-05 -2.47682e-06 -3.37148e-08
0.000835378 3.02314e-05 -2.57796e-06 -2.84165e-08
0.000863003 2.49902e-05 -2.66321e-06 -2.29429e-08
0.000885307 1.9595e-05 -2.73204e-06 -1.7328e-08
0.000902152 1.40789e-05 -2.78402e-06 -1.16061e-08
0.000913436 8.47604e-06 -2.81884e-06 -5.81269e-09
0.000919087 2.82092e-06 -2.83628e-06 1.66394e-11
0.000919072 -2.85159e-06 -2.83623e-06 5.8457e-09
0.00091339 -8.50652e-06 -2.81869e-06 1.16389e-08
0.000902076 -1.4109e-05 -2.78378e-06 1.73602e-08
0.000885201 -1.96245e-05 -2.7317e-06 2.29746e-08
0.000862868 -2.50189e-05 -2.66277e-06 2.84473e-08
0.000835214 -3.02591e-05 -2.57743e-06 3.37446e-08
0.000802411 -3.53128e-05 -2.4762e-06 3.88338e-08
0.000764661 -4.01487e-05 -2.3597e-06 4.36836e-08
0.000722197 -4.4737e-05 -2.22865e-06 4.82642e-08
0.000675279 -4.90495e-05 -2.08385e-06 5.2547e-08
0.000624198 -5.30596e-05 -1.92621e-06 5.6506e-08
0.000569269 -5.67425e-05 -1.75669e-06 6.01165e-08
0.00051083 -6.00755e-05 -1.57634e-06 6.33564e-08
0.000449242 -6.30381e-05 -1.38628e-06 6.62057e-08
0.000384883 -6.56121e-05 -1.18766e-06 6.86468e-08
0.000318152 -6.77814e-05 -9.81717e-07 7.06647e-08
0.00024946 -6.95329e-05 -7.69723e-07 7.22469e-08
0.00017923 -7.08556e-05 -5.52983e-07 7.33836e-08
0.000107894 -7.17414e-05 -3.32832e-07 7.4068e-08
3.58942e-05 -7.21849e-05 -1.10628e-07 7.42956e-08
-3.6327e-05 -7.21832e-05 1.12259e-07 7.40652e-08
-0.000108324 -7.17365e-05 3.34454e-07 7.33782e-08
-0.000179653 -7.08475e-05 5.54589e-07 7.22387e-08
-0.000249873 -6.95216e-05 7.71305e-07 7.06539e-08
-0.000318553 -6.7767e-05 9.83267e-07 6.86335e-08
-0.000385268 -6.55946e-05 1.18917e-06 6.619e-08
-0.000449607 -6.30177e-05 1.38774e-06 6.33384e-08
-0.000511174 -6.00522e-05 1.57775e-06 6.00963e-08
-0.000569588 -5.67164e-05 1.75804e-06 5.64837e-08
-0.00062449 -5.30308e-05 1.92749e-06 5.25229e-08
-0.000675541 -4.90183e-05 2.08506e-06 4.82383e-08
-0.000722426 -4.47035e-05 2.22978e-06 4.36564e-08
-0.000764856 -4.01129e-05 2.36075e-06 3.88053e-08
-0.000802569 -3.5275e-05 2.47716e-06 3.37151e-08
-0.000835333 -3.02196e-05 2.57831e-06 2.84171e-08
-0.000862946 -2.49777e-05 2.66356e-06 2.29439e-08
-0.000885237 -1.95818e-05 2.73239e-06 1.73292e-08
-0.000902069 -1.4065e-05 2.78438e-06 1.1608e-08
-0.000913338 -8.46141e-06 2.8192e-06 5.81513e-09
-0.000918975 -2.80556e-06 2.83665e-06 -1.33466e-11
-0.000918944 2.86769e-06 2.83661e-06 -5.84173e-09
-0.000913245 8.52338e-06 2.81908e-06 -1.16339e-08
-0.000901914 1.41266e-05 2.78418e-06 -1.73543e-08
-0.000885021 1.96429e-05 2.73212e-06 -2.29674e-08
-0.000862669 2.50383e-05 2.66321e-06 -2.84389e-08
-0.000834996 3.02794e-05 2.5779e-06 -3.37348e-08
-0.000802172 3.5334e-05 2.47669e-06 -3.88225e-08
-0.0007644 4.01709e-05 2.36023e-06 -4.36707e-08
-0.000721913 4.47603e-05 2.22921e-06 -4.82494e-08
-0.000674972 4.9074e-05 2.08447e-06 -5.25303e-08
-0.000623866 5.30853e-05 1.92687e-06 -5.64872e-08
-0.00056891 5.67696e-05 1.75741e-06 -6.00954e-08
-0.000510443 6.01042e-05 1.57713e-06 -6.33329e-08
-0.000448825 6.30684e-05 1.38713e-06 -6.61796e-08
-0.000384436 6.56441e-05 1.18859e-06 -6.86178e-08
-0.000317672 6.78155e-05 9.82736e-07 -7.06326e-08
-0.000248944 6.9569e-05 7.70838e-07 -7.22116e-08
-0.000178676 7.08941e-05 5.54203e-07 -7.33448e-08
-0.000107301 7.17825e-05 3.34169e-07 -7.40253e-08
-3.52588e-05 7.22287e-05 1.12093e-07 -7.4249e-08
3.70078e-05 7.22302e-05 -1.10654e-07 -7.40143e-08
0.000109053 7.17868e-05 -3.32697e-07 -7.33225e-08
0.000180434 7.09014e-05 -5.52665e-07 -7.21782e-08
0.000250711 6.95796e-05 -7.69199e-07 -7.0588e-08
0.00031945 6.78294e-05 -9.80963e-07 -6.85621e-08
0.00038623 6.56618e-05 -1.18665e-06 -6.61123e-08
0.000450639 6.30902e-05 -1.38499e-06 -6.32542e-08
0.000512281 6.01304e-05 -1.57475e-06 -6.00051e-08
0.000570777 5.68009e-05 -1.75476e-06 -5.63849e-08
0.000625767 5.31222e-05 -1.92392e-06 -5.24161e-08
0.000676913 4.91172e-05 -2.08117e-06 -4.81228e-08
0.000723901 4.48105e-05 -2.22554e-06 -4.35314e-08
0.000766442 4.02288e-05 -2.35613e-06 -3.86704e-08
0.000804276 3.54005e-05 -2.47214e-06 -3.35693e-08
0.000837171 3.03555e-05 -2.57285e-06 -2.82596e-08
0.000864925 2.51251e-05 -2.65763e-06 -2.27739e-08
0.00088737 1.97415e-05 -2.72595e-06 -1.71457e-08
0.000904368 1.42381e-05 -2.77739e-06 -1.14099e-08
0.000915818 8.64914e-06 -2.81162e-06 -5.60133e-09
0.000921649 3.0091e-06 -2.82842e-06 2.44178e-10
0.00092183 -2.64701e-06 -2.82769e-06 6.09082e-09
0.000916362 -8.28411e-06 -2.80941e-06 1.19028e-08
0.00090528 -1.38672e-05 -2.77371e-06 1.76445e-08
0.000888657 -1.93617e-05 -2.72077e-06 2.32807e-08
0.000866598 -2.47334e-05 -2.65093e-06 2.87771e-08
0.000839242 -2.99489e-05 -2.5646e-06 3.40999e-08
0.000806763 -3.49758e-05 -2.4623e-06 3.92167e-08
0.000769364 -3.97828e-05 -2.34465e-06 4.40964e-08
0.00072728 -4.43398e-05 -2.21236e-06 4.87091e-08
0.000680777 -4.86184e-05 -2.06623e-06 5.3027e-08
0.000630145 -5.25918e-05 -1.90715e-06 5.70236e-08
0.000575703 -5.6235e-05 -1.73608e-06 6.0675e-08
0.000517793 -5.95251e-05 -1.55406e-06 6.3959e-08
0.000456778 -6.24414e-05 -1.36218e-06 6.68562e-08
0.000393041 -6.49652e-05 -1.16161e-06 6.93489e-08
0.000326984 -6.70803e-05 -9.53564e-07 7.14228e-08
0.000259021 -6.87732e-05 -7.39295e-07 7.30657e-08
0.000189582 -7.00326e-05 -5.20098e-07 7.4268e-08
0.000119103 -7.085e-05 -2.97294e-07 7.50235e-08
4.8031e-05 -7.12195e-05 -7.22237e-08 7.5328e-08
-2.31854e-05 -7.1138e-05 1.5376e-07 7.51811e-08
-9.40944e-05 -7.06049e-05 3.79304e-07 7.45842e-08
-0.000164245 -6.96226e-05 6.03057e-07 7.35426e-08
-0.000233191 -6.81958e-05 8.23684e-07 7.20635e-08
-0.000300491 -6.63323e-05 1.03987e-06 7.01577e-08
-0.000365714 -6.4042e-05 1.25035e-06 6.78382e-08
-0.000428438 -6.13378e-05 1.45386e-06 6.51208e-08
-0.000488256 -5.82347e-05 1.64923e-06 6.20241e-08
-0.00054478 -5.47502e-05 1.8353e-06 5.85689e-08
-0.000597636 -5.09039e-05 2.011e-06 5.47784e-08
-0.000646474 -4.67176e-05 2.17534e-06 5.06781e-08
-0.000690966 -4.22148e-05 2.32737e-06 4.62958e-08
-0.000730807 -3.74212e-05 2.46626e-06 4.16607e-08
-0.00076572 -3.23637e-05 2.59124e-06 3.68041e-08
-0.000795456 -2.70708e-05 2.70166e-06 3.17591e-08
-0.000819793 -2.15722e-05 2.79693e-06 2.65594e-08
-0.000838542 -1.58987e-05 2.87661e-06 2.12412e-08
-0.000851543 -1.00817e-05 2.94033e-06 1.58402e-08
-0.000858668 -4.15355e-06 2.98786e-06 1.03942e-08
-0.000859824 1.85335e-06 3.01904e-06 4.94085e-09
-0.000854946 7.90624e-06 3.03386e-06 -4.81725e-10
-0.000844007 1.39725e-05 3.03241e-06 -5.83462e-09
-0.000827008 2.00198e-05 3.01491e-06 -1.108e-08
-0.000803984 2.60164e-05 2.98167e-06 -1.61791e-08
-0.000775002 3.19312e-05 2.93313e-06 -2.10946e-08
-0.000740159 3.77342e-05 2.86985e-06 -2.5789e-08
-0.000699581 4.33965e-05 2.79248e-06 -3.0226e-08
-0.000653422 4.88908e-05 2.7018e-06 -3.43704e-08
-0.000601864 5.41913e-05 2.59869e-06 -3.81876e-08
-0.000545112 5.92742e-05 2.48413e-06 -4.1645e-08
-0.000483395 6.41175e-05 2.3592e-06 -4.47108e-08
-0.000416963 6.87017e-05 2.22506e-06 -4.73554e-08
-0.000346084 7.30098e-05 2.083e-06 -4.95505e-08
-0.00027104 7.70272e-05 1.93435e-06 -5.12695e-08
-0.00019213 8.0742e-05 1.78054e-06 -5.24881e-08
-0.00010966 8.41456e-05 1.62307e-06 -5.31836e-08
-2.39445e-05 8.72322e-05 1.46352e-06 -5.33354e-08
6.46979e-05 8.99993e-05 1.30352e-06 -5.29252e-08
0.000155948 9.24475e-05 1.14474e-06 -5.19359e-08
0.000249488 9.45812e-05 9.88933e-07 -5.03537e-08
0.000345008 9.6408e-05 8.37872e-07 -4.81655e-08
0.000442206 9.79393e-05 6.93375e-07 -4.53608e-08
0.000540793 9.91899e-05 5.57293e-07 -4.19309e-08
0.000640498 0.000100179 4.31501e-07 -3.78685e-08
0.000741071 0.000100928 3.17895e-07 -3.31683e-08
0.000842283 0.000101464 2.1839e-07 -2.78262e-08
0.000943938 0.000101818 1.34911e-07 -2.18394e-08
0.00104587 0.000102022 6.93934e-08 -1.52059e-08
0.00114795 0.000102115 2.37756e-08 -7.92519e-09
-0.00107271 9.80062e-05 2.27496e-18 -7.14969e-08
-0.000974776 9.77917e-05 -2.14491e-07 -8.20049e-10
-0.0008772 9.73603e-05 -2.16951e-07 -2.94892e-08
-0.000780086 9.68379e-05 -3.05418e-07 -3.04824e-08
-0.000683584 9.61356e-05 -3.96865e-07 -3.78413e-08
-0.000587883 9.52284e-05 -5.10389e-07 -4.2453e-08
-0.000493207 9.40802e-05 -6.37748e-07 -4.67698e-08
-0.000399811 9.26644e-05 -7.78058e-07 -5.01478e-08
-0.000307975 9.09579e-05 -9.28501e-07 -5.27762e-08
-0.000217999 8.89425e-05 -1.08683e-06 -5.46233e-08
-0.000130198 8.6605e-05 -1.2507e-06 -5.57209e-08
-4.4899e-05 8.39365e-05 -1.41786e-06 -5.60868e-08
3.75636e-05 8.09325e-05 -1.58612e-06 -5.57462e-08
0.000116854 7.7593e-05 -1.75336e-06 -5.47262e-08
0.000192639 7.39221e-05 -1.91754e-06 -5.30567e-08
0.000264591 6.99278e-05 -2.07671e-06 -5.07707e-08
0.000332391 6.56221e-05 -2.22902e-06 -4.79038e-08
0.000395736 6.10204e-05 -2.37273e-06 -4.44938e-08
0.000454339 5.61414e-05 -2.50621e-06 -4.0582e-08
0.000507934 5.10072e-05 -2.62796e-06 -3.62106e-08
0.000556277 4.56427e-05 -2.73659e-06 -3.14253e-08
0.000599152 4.00752e-05 -2.83087e-06 -2.62722e-08
0.00063637 3.43347e-05 -2.90968e-06 -2.08005e-08
0.000667774 2.84529e-05 -2.97209e-06 -1.50595e-08
0.00069324 2.24635e-05 -3.01726e-06 -9.10045e-09
0.000712677 1.64017e-05 -3.04457e-06 -2.97457e-09
0.000726031 1.03037e-05 -3.05349e-06 3.2654e-09
0.000733284 4.20647e-06 -3.04369e-06 9.56782e-09
0.000734457 -1.85222e-06 -3.01499e-06 1.58801e-08
0.000729605 -7.83456e-06 -2.96735e-06 2.21509e-08
0.000718826 -1.37028e-05 -2.9009e-06 2.83293e-08
0.00070225 -1.94196e-05 -2.81591e-06 3.43656e-08
0.000680049 -2.49483e-05 -2.71281e-06 4.02117e-08
0.000652428 -3.02533e-05 -2.59218e-06 4.58212e-08
0.000619628 -3.53002e-05 -2.45471e-06 5.11496e-08
0.000581925 -4.00562e-05 -2.30126e-06 5.61548e-08
0.000539623 -4.44903e-05 -2.1328e-06 6.07976e-08
0.000493061 -4.85735e-05 -1.95041e-06 6.50414e-08
0.000442602 -5.22792e-05 -1.75528e-06 6.88528e-08
0.000388637 -5.55832e-05 -1.54872e-06 7.22018e-08
0.000331577 -5.8464e-05 -1.33212e-06 7.50619e-08
0.000271856 -6.09031e-05 -1.10693e-06 7.741e-08
0.000209923 -6.28847e-05 -8.74704e-07 7.92277e-08
0.000146243 -6.43964e-05 -6.37021e-07 8.04995e-08
8.12902e-05 -6.5429e-05 -3.95522e-07 8.12148e-08
1.55469e-05 -6.59764e-05 -1.51878e-07 8.13668e-08
-5.05e-05 -6.6036e-05 9.22225e-08 8.09527e-08
-0.000116363 -6.56087e-05 3.3508e-07 7.99743e-08
-0.000181556 -6.46986e-05 5.75003e-07 7.84372e-08
-0.000245602 -6.33133e-05 8.10315e-07 7.63513e-08
-0.000308028 -6.14636e-05 1.03937e-06 7.37305e-08
-0.000368379 -5.91637e-05 1.26056e-06 7.05925e-08
-0.000426211 -5.64308e-05 1.47234e-06 6.6959e-08
-0.000481103 -5.32853e-05 1.67321e-06 6.2855e-08
-0.000532652 -4.97503e-05 1.86178e-06 5.83094e-08
-0.000580482 -4.58518e-05 2.03671e-06 5.33538e-08
-0.000624244 -4.16183e-05 2.19677e-06 4.80233e-08
-0.000663618 -3.70807e-05 2.34084e-06 4.23555e-08
-0.000698315 -3.22719e-05 2.46791e-06 3.63902e-08
-0.000728083 -2.7227e-05 2.57708e-06 3.01699e-08
-0.000752702 -2.19823e-05 2.66759e-06 2.37386e-08
-0.000771993 -1.65759e-05 2.7388e-06 1.7142e-08
-0.000785813 -1.10469e-05 2.79023e-06 1.0427e-08
-0.000794059 -5.43514e-06 2.82151e-06 3.6413e-09
-0.000796669 2.18806e-07 2.83243e-06 -3.16671e-09
-0.000793621 5.87417e-06 2.82293e-06 -9.94868e-09
-0.000784934 1.14902e-05 2.79309e-06 -1.66562e-08
-0.000770668 1.70264e-05 2.74312e-06 -2.32414e-08
-0.000750921 2.24429e-05 2.67339e-06 -2.96574e-08
-0.000725835 2.77007e-05 2.58442e-06 -3.58585e-08
-0.000695585 3.2762e-05 2.47685e-06 -4.18003e-08
-0.000660388 3.75903e-05 2.35145e-06 -4.74405e-08
-0.000620494 4.21509e-05 2.20912e-06 -5.2739e-08
-0.000576187 4.64109e-05 2.05091e-06 -5.76576e-08
-0.000527783 5.03397e-05 1.87793e-06 -6.21616e-08
-0.000475627 5.39091e-05 1.69145e-06 -6.62186e-08
-0.000420093 5.70934e-05 1.49279e-06 -6.97997e-08
-0.000361577 5.98695e-05 1.28339e-06 -7.28794e-08
-0.000300496 6.22177e-05 1.06476e-06 -7.54356e-08
-0.000237289 6.41209e-05 8.3845e-07 -7.74503e-08
-0.000172408 6.55654e-05 6.06099e-07 -7.8909e-08
-0.000106315 6.65409e-05 3.69371e-07 -7.98013e-08
-3.94844e-05 6.70403e-05 1.29968e-07 -8.0121e-08
2.76057e-05 6.70598e-05 -1.10395e-07 -7.98657e-08
9.44753e-05 6.65994e-05 -3.49992e-07 -7.90374e-08
0.000160646 6.56623e-05 -5.87105e-07 -7.76422e-08
0.000225643 6.42552e-05 -8.20031e-07 -7.56899e-08
0.000289003 6.23881e-05 -1.0471e-06 -7.31947e-08
0.000350271 6.00743e-05 -1.26669e-06 -7.01744e-08
0.000409008 5.73304e-05 -1.47721e-06 -6.6651e-08
0.000464795 5.4176e-05 -1.67716e-06 -6.26494e-08
0.000517231 5.06338e-05 -1.86511e-06 -5.81984e-08
0.000565941 4.67289e-05 -2.0397e-06 -5.33301e-08
0.000610577 4.24895e-05 -2.1997e-06 -4.80794e-08
0.000650819 3.79459e-05 -2.34393e-06 -4.24837e-08
0.000686378 3.31306e-05 -2.47138e-06 -3.65833e-08
0.000717001 2.80781e-05 -2.58113e-06 -3.04206e-08
0.000742468 2.28246e-05 -2.6724e-06 -2.40396e-08
0.000762596 1.74076e-05 -2.74451e-06 -1.74861e-08
0.000777241 1.18662e-05 -2.79697e-06 -1.08072e-08
0.0007863 6.23978e-06 -2.82939e-06 -4.05055e-09
0.000789706 5.68844e-07 -2.84155e-06 2.73521e-09
0.000787436 -5.10604e-06 -2.83334e-06 9.50155e-09
0.000779506 -1.07442e-05 -2.80484e-06 1.61999e-08
0.000765973 -1.63053e-05 -2.75624e-06 2.27823e-08
0.000746935 -2.17494e-05 -2.68789e-06 2.92016e-08
0.000722526 -2.70376e-05 -2.60028e-06 3.54117e-08
0.000692924 -3.21319e-05 -2.49405e-06 4.13682e-08
0.000658339 -3.69959e-05 -2.36994e-06 4.70282e-08
0.000619021 -4.15947e-05 -2.22886e-06 5.23514e-08
0.000575249 -4.58954e-05 -2.07181e-06 5.72995e-08
0.000527339 -4.98671e-05 -1.89991e-06 6.1837e-08
0.000475634 -5.34814e-05 -1.7144e-06 6.59315e-08
0.000420504 -5.67124e-05 -1.5166e-06 6.95535e-08
0.000362345 -5.95369e-05 -1.30794e-06 7.26772e-08
0.000301573 -6.19348e-05 -1.08991e-06 7.52801e-08
0.000238623 -6.38888e-05 -8.64069e-07 7.73436e-08
0.000173948 -6.53849e-05 -6.32038e-07 7.88529e-08
0.00010801 -6.64124e-05 -3.9548e-07 7.97971e-08
4.12816e-05 -6.6964e-05 -1.56088e-07 8.01696e-08
-2.57583e-05 -6.70356e-05 8.44203e-08 7.99676e-08
-9.26295e-05 -6.66269e-05 3.24323e-07 7.91925e-08
-0.000158853 -6.57407e-05 5.61901e-07 7.785e-08
-0.000223954 -6.43833e-05 7.9545e-07 7.59496e-08
-0.000287466 -6.25646e-05 1.0233e-06 7.35049e-08
-0.000348933 -6.02975e-05 1.24381e-06 7.05337e-08
-0.000407917 -5.75982e-05 1.45542e-06 6.70568e-08
-0.000463992 -5.44862e-05 1.65659e-06 6.30996e-08
-0.000516759 -5.09838e-05 1.84588e-06 5.869e-08
-0.000565838 -4.71159e-05 2.02195e-06 5.38601e-08
-0.000610878 -4.29104e-05 2.18353e-06 4.86441e-08
-0.000651556 -3.83974e-05 2.32947e-06 4.30795e-08
-0.000687581 -3.36093e-05 2.45871e-06 3.72063e-08
-0.000718695 -2.85802e-05 2.57032e-06 3.10664e-08
-0.000744673 -2.33464e-05 2.66352e-06 2.47039e-08
-0.000765332 -1.79452e-05 2.73764e-06 1.81644e-08
-0.000780521 -1.24155e-05 2.79213e-06 1.14948e-08
-0.000790133 -6.79671e-06 2.82661e-06 4.74265e-09
-0.000794098 -1.12926e-06 2.84084e-06 -2.04329e-09
-0.000792389 4.54629e-06 2.83471e-06 -8.8147e-09
-0.000785016 1.01893e-05 2.80827e-06 -1.55229e-08
-0.000772034 1.57592e-05 2.7617e-06 -2.21198e-08
-0.000753536 2.12163e-05 2.69534e-06 -2.85583e-08
-0.000729653 2.65213e-05 2.60966e-06 -3.4792e-08
-0.000700556 3.16362e-05 2.50529e-06 -4.07765e-08
-0.000666456 3.65245e-05 2.38296e-06 -4.64687e-08
-0.000627595 4.1151e-05 2.24355e-06 -5.18279e-08
-0.000584252 4.54826e-05 2.08807e-06 -5.68157e-08
-0.000536738 4.94883e-05 1.91762e-06 -6.13964e-08
-0.000485394 5.31393e-05 1.73343e-06 -6.55371e-08
-0.000430586 5.64096e-05 1.53682e-06 -6.92081e-08
-0.000372709 5.92756e-05 1.3292e-06 -7.23832e-08
-0.000312177 6.17168e-05 1.11205e-06 -7.50396e-08
-0.000249423 6.37158e-05 8.86927e-07 -7.71583e-08
-0.000184897 6.52582e-05 6.55453e-07 -7.87239e-08
-0.000119062 6.63329e-05 4.19281e-07 -7.97255e-08
-5.239e-05 6.69323e-05 1.80104e-07 -8.01557e-08
1.46423e-05 6.70521e-05 -6.03629e-08 -8.00116e-08
8.1554e-05 6.66913e-05 -3.00398e-07 -7.9294e-08
0.000147866 6.58526e-05 -5.3828e-07 -7.80082e-08
0.000213102 6.4542e-05 -7.72304e-07 -7.61634e-08
0.000276795 6.27689e-05 -1.00079e-06 -7.37729e-08
0.00033849 6.0546e-05 -1.22211e-06 -7.08536e-08
0.000397743 5.78892e-05 -1.43467e-06 -6.74266e-08
0.00045413 5.48176e-05 -1.63695e-06 -6.35164e-08
0.000507247 5.13532e-05 -1.8275e-06 -5.9151e-08
0.000556714 4.75207e-05 -2.00496e-06 -5.43618e-08
0.000602175 4.33477e-05 -2.16804e-06 -4.9183e-08
0.000643306 3.88641e-05 -2.31559e-06 -4.36517e-08
0.00067981 3.41019e-05 -2.44655e-06 -3.78077e-08
0.000711428 2.90954e-05 -2.55997e-06 -3.16926e-08
0.000737932 2.38804e-05 -2.65505e-06 -2.53505e-08
0.000759132 1.84943e-05 -2.7311e-06 -1.88267e-08
0.000774876 1.29756e-05 -2.78758e-06 -1.2168e-08
0.000785052 7.36393e-06 -2.82408e-06 -5.42214e-09
0.000789586 1.6995e-06 -2.84035e-06 1.36261e-09
0.000788447 -3.97711e-06 -2.83626e-06 8.13762e-09
0.000781642 -9.62522e-06 -2.81185e-06 1.48543e-08
0.000769219 -1.52044e-05 -2.76729e-06 2.14645e-08
0.000751269 -2.06745e-05 -2.70289e-06 2.79209e-08
0.00072792 -2.59966e-05 -2.61913e-06 3.41773e-08
0.000699338 -3.11323e-05 -2.5166e-06 4.01887e-08
0.00066573 -3.60449e-05 -2.39603e-06 4.59121e-08
0.000627335 -4.06992e-05 -2.25829e-06 5.13065e-08
0.000584428 -4.50619e-05 -2.10438e-06 5.63332e-08
0.000537318 -4.91017e-05 -1.93538e-06 6.09563e-08
0.000486342 -5.27895e-05 -1.75251e-06 6.51425e-08
0.000431865 -5.60991e-05 -1.55708e-06 6.88619e-08
0.000374278 -5.90067e-05 -1.35049e-06 7.20878e-08
0.000313993 -6.14914e-05 -1.13423e-06 7.47971e-08
0.000251442 -6.35355e-05 -9.09839e-07 7.69705e-08
0.000187074 -6.51243e-05 -6.78928e-07 7.85922e-08
0.000121349 -6.62463e-05 -4.43151e-07 7.96508e-08
5.47393e-05 -6.68937e-05 -2.04198e-07 8.01386e-08
-1.22784e-05 -6.70617e-05 3.62173e-08 8.00521e-08
-7.92238e-05 -6.67491e-05 2.76374e-07 7.93919e-08
-0.000145617 -6.59582e-05 5.14549e-07 7.81628e-08
-0.000210983 -6.46946e-05 7.49038e-07 7.63736e-08
-0.000274852 -6.29674e-05 9.78158e-07 7.4037e-08
-0.000336767 -6.07889e-05 1.20027e-06 7.11699e-08
-0.000396284 -5.81749e-05 1.41378e-06 6.77928e-08
-0.000452978 -5.5144e-05 1.61716e-06 6.39299e-08
-0.000506441 -5.17179e-05 1.80895e-06 5.96089e-08
-0.00055629 -4.79211e-05 1.98777e-06 5.48606e-08
-0.000602168 -4.3781e-05 2.15236e-06 4.97193e-08
-0.000643747 -3.93271e-05 2.30151e-06 4.42217e-08
-0.000680729 -3.45914e-05 2.43418e-06 3.84071e-08
-0.000712848 -2.96079e-05 2.5494e-06 3.23174e-08
-0.000739874 -2.44121e-05 2.64635e-06 2.5996e-08
-0.000761614 -1.90414e-05 2.72434e-06 1.94884e-08
-0.000777911 -1.35343e-05 2.78281e-06 1.28411e-08
-0.00078865 -7.93014e-06 2.82133e-06 6.10172e-09
-0.000793752 -2.26918e-06 2.83963e-06 -6.81319e-10
-0.000793183 3.40805e-06 2.83759e-06 -7.45949e-09
-0.000786944 9.06085e-06 2.81521e-06 -1.41842e-08
-0.000775083 1.46487e-05 2.77266e-06 -2.08073e-08
-0.000757682 2.01316e-05 2.71024e-06 -2.72812e-08
-0.000734867 2.54702e-05 2.62839e-06 -3.35597e-08
-0.000706802 3.06263e-05 2.52771e-06 -3.95977e-08
-0.000673688 3.5563e-05 2.40892e-06 -4.53519e-08
-0.000635761 4.02448e-05 2.27287e-06 -5.07811e-08
-0.000593295 4.46382e-05 2.12052e-06 -5.58464e-08
-0.000546592 4.87117e-05 1.95298e-06 -6.05115e-08
-0.000495988 5.24361e-05 1.77145e-06 -6.47429e-08
-0.000441845 5.57848e-05 1.57722e-06 -6.85105e-08
-0.000384551 5.87337e-05 1.37169e-06 -7.1787e-08
-0.000324518 6.12617e-05 1.15633e-06 -7.45492e-08
-0.000262174 6.33507e-05 9.3268e-07 -7.6777e-08
-0.000197968 6.49857e-05 7.02349e-07 -7.84548e-08
-0.000132358 6.61551e-05 4.66984e-07 -7.95702e-08
-6.58156e-05 6.68503e-05 2.28274e-07 -8.01155e-08
1.1829e-06 6.70665e-05 -1.20728e-08 -8.00867e-08
6.81573e-05 6.68021e-05 -2.52333e-07 -7.94839e-08
0.000134628 6.6059e-05 -4.90785e-07 -7.83116e-08
0.000200117 6.48425e-05 -7.25719e-07 -7.65781e-08
0.000264158 6.31613e-05 -9.55454e-07 -7.42958e-08
0.000326289 6.10275e-05 -1.17834e-06 -7.14811e-08
0.000386067 5.84564e-05 -1.39278e-06 -6.81541e-08
0.000443062 5.54664e-05 -1.59725e-06 -6.43387e-08
0.000496867 5.20789e-05 -1.79026e-06 -6.00623e-08
0.000547096 4.83181e-05 -1.97045e-06 -5.53555e-08
0.000593388 4.42112e-05 -2.13652e-06 -5.0252e-08
0.000635412 3.97874e-05 -2.28727e-06 -4.47884e-08
0.000672868 3.50785e-05 -2.42164e-06 -3.90038e-08
0.000705486 3.01182e-05 -2.53865e-06 -3.29397e-08
0.000733032 2.49421e-05 -2.63747e-06 -2.66396e-08
0.00075531 1.95872e-05 -2.71739e-06 -2.01485e-08
0.00077216 1.4092e-05 -2.77783e-06 -1.35131e-08
0.00078346 8.4958e-06 -2.81837e-06 -6.78085e-09
0.000789131 2.83871e-06 -2.83871e-06 1.64253e-16
0.000789131 -2.83871e-06 -2.83871e-06 6.78086e-09
0.00078346 -8.4958e-06 -2.81837e-06 1.35131e-08
0.00077216 -1.4092e-05 -2.77783e-06 2.01485e-08
0.00075531 -1.95872e-05 -2.71739e-06 2.66396e-08
0.000733032 -2.49421e-05 -2.63747e-06 3.29397e-08
0.000705486 -3.01182e-05 -2.53865e-06 3.90038e-08
0.000672868 -3.50785e-05 -2.42164e-06 4.47884e-08
0.000635412 -3.97874e-05 -2.28727e-06 5.0252e-08
0.000593388 -4.42112e-05 -2.13652e-06 5.53555e-08
0.000547096 -4.83181e-05 -1.97045e-06 6.00623e-08
0.000496867 -5.20789e-05 -1.79026e-06 6.43388e-08
0.000443062 -5.54664e-05 -1.59725e-06 6.81541e-08
0.000386067 -5.84564e-05 -1.39278e-06 7.14811e-08
0.000326289 -6.10275e-05 -1.17834e-06 7.42957e-08
0.000264158 -6.31613e-05 -9.55454e-07 7.65781e-08
0.000200117 -6.48425e-05 -7.25719e-07 7.83116e-08
0.000134628 -6.6059e-05 -4.90785e-07 7.94839e-08
6.81573e-05 -6.68021e-05 -2.52333e-07 8.00867e-08
1.1829e-06 -6.70665e-05 -1.20728e-08 8.01155e-08
-6.58156e-05 -6.68503e-05 2.28274e-07 7.95702e-08
-0.000132358 -6.61551e-05 4.66984e-07 7.84547e-08
-0.000197968 -6.49857e-05 7.02349e-07 7.67771e-08
-0.000262174 -6.33507e-05 9.3268e-07 7.45491e-08
-0.000324518 -6.12617e-05 1.15633e-06 7.1787e-08
-0.000384551 -5.87337e-05 1.37169e-06 6.85105e-08
-0.000441845 -5.57848e-05 1.57722e-06 6.4743e-08
-0.000495988 -5.24361e-05 1.77145e-06 6.05115e-08
-0.000546592 -4.87117e-05 1.95298e-06 5.58464e-08
-0.000593295 -4.46382e-05 2.12052e-06 5.07811e-08
-0.000635761 -4.02448e-05 2.27287e-06 4.53519e-08
-0.000673688 -3.5563e-05 2.40892e-06 3.95977e-08
-0.000706802 -3.06263e-05 2.52771e-06 3.35597e-08
-0.000734867 -2.54702e-05 2.62839e-06 2.72812e-08
-0.000757682 -2.01316e-05 2.71024e-06 2.08073e-08
-0.000775083 -1.46487e-05 2.77266e-06 1.41842e-08
-0.000786944 -9.06085e-06 2.81521e-06 7.45949e-09
-0.000793183 -3.40805e-06 2.83759e-06 6.81323e-10
-0.000793752 2.26918e-06 2.83963e-06 -6.10172e-09
-0.00078865 7.93014e-06 2.82133e-06 -1.2841e-08
-0.000777911 1.35343e-05 2.78281e-06 -1.94884e-08
-0.000761614 1.90414e-05 2.72434e-06 -2.5996e-08
-0.000739874 2.44121e-05 2.64635e-06 -3.23174e-08
-0.000712848 2.96079e-05 2.5494e-06 -3.84071e-08
-0.000680729 3.45914e-05 2.43418e-06 -4.42217e-08
-0.000643747 3.93271e-05 2.30151e-06 -4.97193e-08
-0.000602168 4.3781e-05 2.15236e-06 -5.48607e-08
-0.00055629 4.79211e-05 1.98777e-06 -5.96088e-08
-0.000506441 5.17179e-05 1.80895e-06 -6.39299e-08
-0.000452978 5.5144e-05 1.61716e-06 -6.77928e-08
-0.000396284 5.81749e-05 1.41378e-06 -7.11699e-08
-0.000336767 6.07889e-05 1.20027e-06 -7.4037e-08
-0.000274852 6.29674e-05 9.78158e-07 -7.63735e-08
-0.000210983 6.46946e-05 7.49038e-07 -7.81628e-08
-0.000145617 6.59582e-05 5.14549e-07 -7.93919e-08
-7.92238e-05 6.67491e-05 2.76374e-07 -8.00521e-08
-1.22784e-05 6.70617e-05 3.62174e-08 -8.01386e-08
5.47393e-05 6.68937e-05 -2.04198e-07 -7.96508e-08
0.000121349 6.62463e-05 -4.43151e-07 -7.85923e-08
0.000187074 6.51243e-05 -6.78928e-07 -7.69705e-08
0.000251442 6.35355e-05 -9.09839e-07 -7.47972e-08
0.000313993 6.14914e-05 -1.13423e-06 -7.20878e-08
0.000374278 5.90067e-05 -1.35049e-06 -6.88619e-08
0.000431865 5.60991e-05 -1.55708e-06 -6.51424e-08
0.000486342 5.27895e-05 -1.75251e-06 -6.09563e-08
0.000537318 4.91017e-05 -1.93538e-06 -5.63332e-08
0.000584428 4.50619e-05 -2.10438e-06 -5.13065e-08
0.000627335 4.06992e-05 -2.25829e-06 -4.59121e-08
0.00066573 3.60449e-05 -2.39603e-06 -4.01886e-08
0.000699338 3.11323e-05 -2.5166e-06 -3.41773e-08
0.00072792 2.59966e-05 -2.61913e-06 -2.79209e-08
0.000751269 2.06745e-05 -2.70289e-06 -2.14646e-08
0.000769219 1.52044e-05 -2.76729e-06 -1.48543e-08
0.000781642 9.62522e-06 -2.81185e-06 -8.13763e-09
0.000788447 3.97711e-06 -2.83626e-06 -1.3626e-09
0.000789586 -1.6995e-06 -2.84035e-06 5.42211e-09
0.000785052 -7.36393e-06 -2.82408e-06 1.21681e-08
0.000774876 -1.29756e-05 -2.78758e-06 1.88267e-08
0.000759132 -1.84943e-05 -2.7311e-06 2.53505e-08
0.000737932 -2.38804e-05 -2.65505e-06 3.16926e-08
0.000711428 -2.90954e-05 -2.55997e-06 3.78077e-08
0.00067981 -3.41019e-05 -2.44655e-06 4.36517e-08
0.000643306 -3.88641e-05 -2.31559e-06 4.9183e-08
0.000602175 -4.33477e-05 -2.16804e-06 5.43618e-08
0.000556714 -4.75207e-05 -2.00496e-06 5.9151e-08
0.000507247 -5.13532e-05 -1.8275e-06 6.35164e-08
0.00045413 -5.48176e-05 -1.63695e-06 6.74266e-08
0.000397743 -5.78892e-05 -1.43467e-06 7.08536e-08
0.00033849 -6.0546e-05 -1.22211e-06 7.37728e-08
0.000276795 -6.27689e-05 -1.00079e-06 7.61634e-08
0.000213102 -6.4542e-05 -7.72304e-07 7.80082e-08
0.000147866 -6.58526e-05 -5.3828e-07 7.9294e-08
8.1554e-05 -6.66913e-05 -3.00398e-07 8.00115e-08
1.46423e-05 -6.70521e-05 -6.0363e-08 8.01558e-08
-5.239e-05 -6.69323e-05 1.80104e-07 7.97255e-08
-0.000119062 -6.63329e-05 4.19281e-07 7.8724e-08
-0.000184897 -6.52582e-05 6.55453e-07 7.71582e-08
-0.000249423 -6.37158e-05 8.86927e-07 7.50396e-08
-0.000312177 -6.17168e-05 1.11205e-06 7.23832e-08
-0.000372709 -5.92756e-05 1.3292e-06 6.92081e-08
-0.000430586 -5.64096e-05 1.53682e-06 6.55371e-08
-0.000485394 -5.31393e-05 1.73343e-06 6.13964e-08
-0.000536738 -4.94883e-05 1.91762e-06 5.68158e-08
-0.000584252 -4.54826e-05 2.08807e-06 5.18279e-08
-0.000627595 -4.1151e-05 2.24355e-06 4.64687e-08
-0.000666456 -3.65245e-05 2.38296e-06 4.07765e-08
-0.000700556 -3.16362e-05 2.50529e-06 3.4792e-08
-0.000729653 -2.65213e-05 2.60966e-06 2.85583e-08
-0.000753536 -2.12163e-05 2.69534e-06 2.21198e-08
-0.000772034 -1.57592e-05 2.7617e-06 1.55229e-08
-0.000785016 -1.01893e-05 2.80827e-06 8.81466e-09
-0.000792389 -4.54629e-06 2.83471e-06 2.04336e-09
-0.000794098 1.12926e-06 2.84084e-06 -4.74273e-09
-0.000790133 6.79671e-06 2.82661e-06 -1.14947e-08
-0.000780521 1.24155e-05 2.79213e-06 -1.81644e-08
-0.000765332 1.79452e-05 2.73764e-06 -2.47039e-08
-0.000744673 2.33464e-05 2.66352e-06 -3.10664e-08
-0.000718695 2.85802e-05 2.57032e-06 -3.72063e-08
-0.000687581 3.36093e-05 2.45871e-06 -4.30795e-08
-0.000651556 3.83974e-05 2.32947e-06 -4.86441e-08
-0.000610878 4.29104e-05 2.18353e-06 -5.38601e-08
-0.000565838 4.71159e-05 2.02195e-06 -5.86901e-08
-0.000516759 5.09838e-05 1.84588e-06 -6.30995e-08
-0.000463992 5.44862e-05 1.65659e-06 -6.70569e-08
-0.000407917 5.75982e-05 1.45541e-06 -7.05336e-08
-0.000348933 6.02975e-05 1.24381e-06 -7.3505e-08
-0.000287466 6.25646e-05 1.0233e-06 -7.59496e-08
-0.000223954 6.43833e-05 7.9545e-07 -7.785e-08
-0.000158853 6.57407e-05 5.61901e-07 -7.91925e-08
-9.26295e-05 6.66269e-05 3.24323e-07 -7.99675e-08
-2.57583e-05 6.70356e-05 8.44204e-08 -8.01696e-08
4.12816e-05 6.6964e-05 -1.56088e-07 -7.97971e-08
0.00010801 6.64124e-05 -3.9548e-07 -7.88529e-08
0.000173948 6.53849e-05 -6.32038e-07 -7.73436e-08
0.000238623 6.38888e-05 -8.64069e-07 -7.52801e-08
0.000301573 6.19348e-05 -1.08991e-06 -7.26772e-08
0.000362345 5.95369e-05 -1.30794e-06 -6.95535e-08
0.000420504 5.67124e-05 -1.5166e-06 -6.59315e-08
0.000475634 5.34814e-05 -1.7144e-06 -6.1837e-08
0.000527339 4.98671e-05 -1.89991e-06 -5.72995e-08
0.000575249 4.58954e-05 -2.07181e-06 -5.23514e-08
0.000619021 4.15947e-05 -2.22886e-06 -4.70282e-08
0.000658339 3.69959e-05 -2.36994e-06 -4.13682e-08
0.000692924 3.21319e-05 -2.49405e-06 -3.54117e-08
0.000722526 2.70376e-05 -2.60028e-06 -2.92015e-08
0.000746935 2.17494e-05 -2.68789e-06 -2.27824e-08
0.000765973 1.63053e-05 -2.75624e-06 -1.61999e-08
0.000779506 1.07442e-05 -2.80484e-06 -9.50159e-09
0.000787436 5.10604e-06 -2.83334e-06 -2.73519e-09
0.000789706 -5.68844e-07 -2.84155e-06 4.05052e-09
0.0007863 -6.23978e-06 -2.82939e-06 1.08072e-08
0.000777241 -1.18662e-05 -2.79697e-06 1.74861e-08
0.000762596 -1.74076e-05 -2.74451e-06 2.40397e-08
0.000742468 -2.28246e-05 -2.6724e-06 3.04205e-08
0.000717001 -2.80781e-05 -2.58113e-06 3.65834e-08
0.000686378 -3.31306e-05 -2.47138e-06 4.24837e-08
0.000650819 -3.79459e-05 -2.34393e-06 4.80794e-08
0.000610577 -4.24895e-05 -2.1997e-06 5.33301e-08
0.000565941 -4.67289e-05 -2.0397e-06 5.81984e-08
0.000517231 -5.06338e-05 -1.86511e-06 6.26494e-08
0.000464795 -5.4176e-05 -1.67716e-06 6.66509e-08
0.000409008 -5.73304e-05 -1.47721e-06 7.01745e-08
0.000350271 -6.00743e-05 -1.26668e-06 7.31947e-08
0.000289003 -6.23881e-05 -1.0471e-06 7.56899e-08
0.000225643 -6.42552e-05 -8.20031e-07 7.76422e-08
0.000160646 -6.56623e-05 -5.87105e-07 7.90374e-08
9.44753e-05 -6.65994e-05 -3.49993e-07 7.98658e-08
2.76057e-05 -6.70598e-05 -1.10395e-07 8.01209e-08
-3.94844e-05 -6.70403e-05 1.29968e-07 7.98013e-08
-0.000106315 -6.65409e-05 3.69371e-07 7.8909e-08
-0.000172408 -6.55654e-05 6.06099e-07 7.74503e-08
-0.000237289 -6.41209e-05 8.38449e-07 7.54357e-08
-0.000300496 -6.22177e-05 1.06476e-06 7.28794e-08
-0.000361577 -5.98695e-05 1.28339e-06 6.97997e-08
-0.000420093 -5.70934e-05 1.49279e-06 6.62186e-08
-0.000475627 -5.39091e-05 1.69145e-06 6.21616e-08
-0.000527783 -5.03397e-05 1.87793e-06 5.76576e-08
-0.000576187 -4.64109e-05 2.05091e-06 5.27389e-08
-0.000620494 -4.21509e-05 2.20912e-06 4.74406e-08
-0.000660388 -3.75903e-05 2.35145e-06 4.18003e-08
-0.000695585 -3.2762e-05 2.47685e-06 3.58585e-08
-0.000725835 -2.77007e-05 2.58442e-06 2.96574e-08
-0.000750921 -2.24429e-05 2.67339e-06 2.32414e-08
-0.000770668 -1.70264e-05 2.74312e-06 1.66562e-08
-0.000784934 -1.14902e-05 2.79309e-06 9.94861e-09
-0.000793621 -5.87417e-06 2.82293e-06 3.16682e-09
-0.000796669 -2.18806e-07 2.83243e-06 -3.64136e-09
-0.000794059 5.43514e-06 2.82151e-06 -1.0427e-08
-0.000785813 1.10469e-05 2.79023e-06 -1.7142e-08
-0.000771993 1.65759e-05 2.7388e-06 -2.37386e-08
-0.000752702 2.19823e-05 2.66759e-06 -3.01699e-08
-0.000728083 2.7227e-05 2.57708e-06 -3.63902e-08
-0.000698315 3.22719e-05 2.46791e-06 -4.23554e-08
-0.000663618 3.70807e-05 2.34084e-06 -4.80234e-08
-0.000624244 4.16183e-05 2.19677e-06 -5.33538e-08
-0.000580482 4.58518e-05 2.03671e-06 -5.83094e-08
-0.000532652 4.97503e-05 1.86178e-06 -6.2855e-08
-0.000481103 5.32853e-05 1.67321e-06 -6.6959e-08
-0.000426211 5.64308e-05 1.47234e-06 -7.05925e-08
-0.000368379 5.91637e-05 1.26056e-06 -7.37304e-08
-0.000308028 6.14636e-05 1.03937e-06 -7.63514e-08
-0.000245602 6.33133e-05 8.10315e-07 -7.84371e-08
-0.000181556 6.46986e-05 5.75004e-07 -7.99743e-08
-0.000116363 6.56087e-05 3.3508e-07 -8.09527e-08
-5.05e-05 6.6036e-05 9.22225e-08 -8.13668e-08
1.55469e-05 6.59764e-05 -1.51878e-07 -8.12148e-08
8.12902e-05 6.5429e-05 -3.95522e-07 -8.04996e-08
0.000146243 6.43964e-05 -6.37021e-07 -7.92276e-08
0.000209923 6.28847e-05 -8.74704e-07 -7.74101e-08
0.000271856 6.09031e-05 -1.10693e-06 -7.50619e-08
0.000331577 5.8464e-05 -1.33212e-06 -7.22018e-08
0.000388637 5.55832e-05 -1.54872e-06 -6.88528e-08
0.000442602 5.22792e-05 -1.75528e-06 -6.50414e-08
0.000493061 4.85735e-05 -1.95041e-06 -6.07976e-08
0.000539623 4.44903e-05 -2.1328e-06 -5.61549e-08
0.000581925 4.00562e-05 -2.30127e-06 -5.11495e-08
0.000619628 3.53002e-05 -2.45471e-06 -4.58212e-08
0.000652428 3.02533e-05 -2.59218e-06 -4.02117e-08
0.000680049 2.49483e-05 -2.71281e-06 -3.43656e-08
0.00070225 1.94196e-05 -2.81591e-06 -2.83293e-08
0.000718826 1.37028e-05 -2.9009e-06 -2.21508e-08
0.000729605 7.83456e-06 -2.96735e-06 -1.58802e-08
0.000734457 1.85222e-06 -3.01499e-06 -9.56767e-09
0.000733284 -4.20647e-06 -3.04369e-06 -3.26554e-09
0.000726031 -1.03037e-05 -3.05349e-06 2.97471e-09
0.000712677 -1.64017e-05 -3.04457e-06 9.10034e-09
0.00069324 -2.24635e-05 -3.01726e-06 1.50596e-08
0.000667774 -2.84529e-05 -2.97209e-06 2.08004e-08
0.00063637 -3.43347e-05 -2.90968e-06 2.62723e-08
0.000599152 -4.00752e-05 -2.83087e-06 3.14252e-08
0.000556277 -4.56427e-05 -2.73659e-06 3.62107e-08
0.000507934 -5.10072e-05 -2.62796e-06 4.05819e-08
0.000454339 -5.61414e-05 -2.50621e-06 4.44939e-08
0.000395736 -6.10204e-05 -2.37273e-06 4.79037e-08
0.000332391 -6.56221e-05 -2.22902e-06 5.07707e-08
0.000264591 -6.99278e-05 -2.07671e-06 5.30567e-08
0.000192639 -7.39221e-05 -1.91754e-06 5.47262e-08
0.000116854 -7.7593e-05 -1.75336e-06 5.57462e-08
3.75636e-05 -8.09325e-05 -1.58612e-06 5.60868e-08
-4.4899e-05 -8.39365e-05 -1.41786e-06 5.57209e-08
-0.000130198 -8.6605e-05 -1.2507e-06 5.46233e-08
-0.000217999 -8.89425e-05 -1.08683e-06 5.2776e-08
-0.000307975 -9.09579e-05 -9.28502e-07 5.0148e-08
-0.000399811 -9.26644e-05 -7.78058e-07 4.67697e-08
-0.000493207 -9.40802e-05 -6.37749e-07 4.2453e-08
-0.000587883 -9.52284e-05 -5.10389e-07 3.78414e-08
-0.000683584 -9.61356e-05 -3.96865e-07 3.04824e-08
-0.000780086 -9.68379e-05 -3.05418e-07 2.94891e-08
-0.0008772 -9.73603e-05 -2.16951e-07 8.20143e-10
-0.000974776 -9.77917e-05 -2.1449e-07 7.14968e-08
0.000923015 -8.80431e-05 -1.55111e-18 1.05975e-08
0.000834982 -8.80113e-05 3.17924e-08 2.01864e-08
0.000747023 -8.78872e-05 9.23515e-08 2.87653e-08
0.000659257 -8.76162e-05 1.78647e-07 3.63362e-08
0.000571855 -8.71499e-05 2.87656e-07 4.29033e-08
0.000485036 -8.64459e-05 4.16366e-07 4.84736e-08
0.000399055 -8.54677e-05 5.61787e-07 5.30563e-08
0.000314202 -8.4185e-05 7.20956e-07 5.66645e-08
0.000230795 -8.25731e-05 8.90949e-07 5.93152e-08
0.000149172 -8.06132e-05 1.06889e-06 6.1028e-08
6.96888e-05 -7.82923e-05 1.25198e-06 6.18285e-08
-7.28974e-06 -7.56029e-05 1.43746e-06 6.17448e-08
-8.13934e-05 -7.25427e-05 1.6227e-06 6.081e-08
-0.000152253 -6.91149e-05 1.80513e-06 5.90616e-08
-0.000219503 -6.53275e-05 1.98231e-06 5.65408e-08
-0.000282792 -6.11932e-05 2.15194e-06 5.32932e-08
-0.00034178 -5.67295e-05 2.31182e-06 4.93682e-08
-0.000396148 -5.19577e-05 2.45992e-06 4.48187e-08
-0.000445601 -4.69034e-05 2.59438e-06 3.97016e-08
-0.000489871 -4.15956e-05 2.71348e-06 3.40758e-08
-0.000528719 -3.60664e-05 2.81571e-06 2.8004e-08
-0.000561941 -3.0351e-05 2.89972e-06 2.15506e-08
-0.000589371 -2.44869e-05 2.96437e-06 1.47823e-08
-0.000610879 -1.85138e-05 3.00872e-06 7.76688e-09
-0.000626376 -1.2473e-05 3.03202e-06 5.73673e-10
-0.000635816 -6.40727e-06 3.03374e-06 -6.7282e-09
-0.000639197 -3.5997e-07 3.01356e-06 -1.40686e-08
-0.000636557 5.62494e-06 2.97135e-06 -2.13789e-08
-0.000627982 1.15035e-05 2.90721e-06 -2.85907e-08
-0.0006136 1.72322e-05 2.82144e-06 -3.56372e-08
-0.000593582 2.27681e-05 2.71453e-06 -4.24541e-08
-0.000568142 2.80698e-05 2.58717e-06 -4.89785e-08
-0.000537534 3.30972e-05 2.44023e-06 -5.51516e-08
-0.000502052 3.78122e-05 2.27478e-06 -6.09172e-08
-0.000462026 4.2179e-05 2.09203e-06 -6.62232e-08
-0.000417821 4.61644e-05 1.89336e-06 -7.10213e-08
-0.000369834 4.97381e-05 1.68029e-06 -7.52686e-08
-0.000318491 5.28728e-05 1.45449e-06 -7.89262e-08
-0.000264242 5.5545e-05 1.21771e-06 -8.19607e-08
-0.000207562 5.77346e-05 9.71826e-07 -8.43443e-08
-0.00014894 5.94252e-05 7.18793e-07 -8.60548e-08
-8.88817e-05 6.06046e-05 4.60628e-07 -8.70755e-08
-2.79035e-05 6.12646e-05 1.99402e-07 -8.73959e-08
3.34732e-05 6.14013e-05 -6.2786e-08 -8.70116e-08
9.47246e-05 6.10147e-05 -3.23821e-07 -8.59237e-08
0.00015533 6.01092e-05 -5.81592e-07 -8.414e-08
0.000214773 5.86936e-05 -8.34012e-07 -8.16734e-08
0.000272551 5.67806e-05 -1.07903e-06 -7.85436e-08
0.000328174 5.43869e-05 -1.31466e-06 -7.47746e-08
0.000381171 5.15332e-05 -1.53899e-06 -7.03974e-08
0.000431095 4.82441e-05 -1.75018e-06 -6.54466e-08
0.000477524 4.45474e-05 -1.94652e-06 -5.99627e-08
0.000520065 4.04745e-05 -2.12641e-06 -5.39903e-08
0.000558359 3.60597e-05 -2.28838e-06 -4.7578e-08
0.000592082 3.13402e-05 -2.43111e-06 -4.07786e-08
0.000620951 2.63556e-05 -2.55345e-06 -3.36475e-08
0.000644719 2.11478e-05 -2.65439e-06 -2.62436e-08
0.000663186 1.57603e-05 -2.73312e-06 -1.86275e-08
0.000676195 1.02382e-05 -2.789e-06 -1.0862e-08
0.000683633 4.62757e-06 -2.82159e-06 -3.0112e-09
0.000685436 -1.02464e-06 -2.83062e-06 4.86038e-09
0.000681586 -6.6713e-06 -2.81604e-06 1.26877e-08
0.000672111 -1.22653e-05 -2.77798e-06 2.04063e-08
0.000657088 -1.77601e-05 -2.71676e-06 2.79523e-08
0.000636639 -2.31097e-05 -2.6329e-06 3.52635e-08
0.000610932 -2.82697e-05 -2.52711e-06 4.22794e-08
0.000580178 -3.31971e-05 -2.40027e-06 4.89423e-08
0.000544629 -3.78508e-05 -2.25345e-06 5.51967e-08
0.00050458 -4.21921e-05 -2.08786e-06 6.09914e-08
0.000460361 -4.61849e-05 -1.90488e-06 6.62782e-08
0.000412338 -4.97958e-05 -1.70605e-06 7.10135e-08
0.000360907 -5.29949e-05 -1.49301e-06 7.51581e-08
0.000306494 -5.57554e-05 -1.26753e-06 7.8678e-08
0.00024955 -5.80544e-05 -1.0315e-06 8.15437e-08
0.000190545 -5.98728e-05 -7.86868e-07 8.3732e-08
0.000129969 -6.11953e-05 -5.35671e-07 8.52246e-08
6.83236e-05 -6.2011e-05 -2.79998e-07 8.60092e-08
6.11861e-06 -6.2313e-05 -2.19701e-08 8.60795e-08
-5.61303e-05 -6.20987e-05 2.36268e-07 8.54349e-08
-0.000117907 -6.13698e-05 4.92573e-07 8.40808e-08
-0.0001787 -6.01324e-05 7.44815e-07 8.20286e-08
-0.000238006 -5.83967e-05 9.90901e-07 7.92953e-08
-0.000295333 -5.6177e-05 1.22879e-06 7.59038e-08
-0.000350205 -5.34918e-05 1.4565e-06 7.1882e-08
-0.000402168 -5.03631e-05 1.67214e-06 6.72635e-08
-0.000450792 -4.6817e-05 1.87393e-06 6.20866e-08
-0.000495673 -4.28829e-05 2.06019e-06 5.63942e-08
-0.000536439 -3.85933e-05 2.22938e-06 5.02338e-08
-0.000572753 -3.39839e-05 2.38008e-06 4.36562e-08
-0.000604313 -2.90928e-05 2.51105e-06 3.67163e-08
-0.000630858 -2.39605e-05 2.6212e-06 2.94715e-08
-0.000652168 -1.86297e-05 2.70961e-06 2.1982e-08
-0.000668066 -1.31445e-05 2.77556e-06 1.43099e-08
-0.000678421 -7.55049e-06 2.81849e-06 6.51886e-09
-0.000683146 -1.89396e-06 2.83804e-06 -1.32641e-09
-0.000682204 3.77814e-06 2.83406e-06 -9.16086e-09
-0.0006756 9.41879e-06 2.80658e-06 -1.69195e-08
-0.000663392 1.49812e-05 2.75582e-06 -2.45379e-08
-0.00064568 2.04192e-05 2.68221e-06 -3.19529e-08
-0.00062261 2.56878e-05 2.58635e-06 -3.91029e-08
-0.000594375 3.07432e-05 2.46904e-06 -4.59288e-08
-0.000561209 3.55435e-05 2.33125e-06 -5.23737e-08
-0.000523386 4.00489e-05 2.17413e-06 -5.83844e-08
-0.000481222 4.4222e-05 1.99898e-06 -6.39107e-08
-0.000435065 4.80282e-05 1.80725e-06 -6.8907e-08
-0.000385298 5.1436e-05 1.60053e-06 -7.33318e-08
-0.000332335 5.4417e-05 1.38053e-06 -7.71483e-08
-0.000276615 5.69467e-05 1.14909e-06 -8.0325e-08
-0.000218599 5.90039e-05 9.08112e-07 -8.28353e-08
-0.00015877 6.05716e-05 6.59606e-07 -8.46587e-08
-9.76236e-05 6.16368e-05 4.0563e-07 -8.57798e-08
-3.56669e-05 6.21907e-05 1.48291e-07 -8.61894e-08
2.65859e-05 6.22287e-05 -1.10277e-07 -8.58841e-08
8.86185e-05 6.17505e-05 -3.6793e-07 -8.48664e-08
0.000149916 6.07601e-05 -6.22529e-07 -8.31447e-08
0.000209971 5.92656e-05 -8.71963e-07 -8.07334e-08
0.000268284 5.72795e-05 -1.11416e-06 -7.76524e-08
0.000324371 5.48182e-05 -1.34712e-06 -7.39274e-08
0.000377768 5.19022e-05 -1.5689e-06 -6.95891e-08
0.000428032 4.85556e-05 -1.77767e-06 -6.46735e-08
0.000474745 4.48062e-05 -1.97169e-06 -5.92216e-08
0.000517521 4.06852e-05 -2.14936e-06 -5.32783e-08
0.000556003 3.62266e-05 -2.30919e-06 -4.68932e-08
0.000589874 3.14676e-05 -2.44987e-06 -4.01191e-08
0.000618851 2.64475e-05 -2.57023e-06 -3.30121e-08
0.000642695 2.1208e-05 -2.66926e-06 -2.56315e-08
0.000661208 1.57926e-05 -2.74616e-06 -1.8038e-08
0.000674237 1.02461e-05 -2.80027e-06 -1.02951e-08
0.000681672 4.6147e-06 -2.83116e-06 -2.4667e-09
0.000683454 -1.05501e-06 -2.83856e-06 5.382e-09
0.000679565 -6.71598e-06 -2.82241e-06 1.31862e-08
0.00067004 -1.23212e-05 -2.78285e-06 2.0881e-08
0.000654957 -1.78243e-05 -2.72021e-06 2.84025e-08
0.000634441 -2.31795e-05 -2.635e-06 3.56884e-08
0.000608662 -2.83425e-05 -2.52794e-06 4.26784e-08
0.000577834 -3.32703e-05 -2.3999e-06 4.93142e-08
0.000542213 -3.79221e-05 -2.25196e-06 5.5541e-08
0.000502095 -4.22594e-05 -2.08534e-06 6.13071e-08
0.000457811 -4.62462e-05 -1.90141e-06 6.65646e-08
0.00040973 -4.98493e-05 -1.70172e-06 7.127e-08
0.000358251 -5.3039e-05 -1.48791e-06 7.53841e-08
0.000303799 -5.57886e-05 -1.26176e-06 7.8873e-08
0.000246828 -5.80755e-05 -1.02514e-06 8.17075e-08
0.000187809 -5.98807e-05 -7.80017e-07 8.38643e-08
0.000127232 -6.11891e-05 -5.28424e-07 8.53255e-08
6.55995e-05 -6.199e-05 -2.72447e-07 8.60788e-08
3.42315e-06 -6.22767e-05 -1.4211e-08 8.61181e-08
-5.87816e-05 -6.20467e-05 2.44143e-07 8.54431e-08
-0.000120499 -6.13021e-05 5.00473e-07 8.40593e-08
-0.000181216 -6.0049e-05 7.5265e-07 8.19782e-08
-0.000240431 -5.82977e-05 9.98585e-07 7.92171e-08
-0.000297651 -5.60629e-05 1.23624e-06 7.57988e-08
-0.000352401 -5.33631e-05 1.46363e-06 7.17518e-08
-0.000404229 -5.02205e-05 1.67889e-06 6.71097e-08
-0.000452704 -4.66614e-05 1.88022e-06 6.19108e-08
-0.000497423 -4.27153e-05 2.06595e-06 5.61984e-08
-0.000538016 -3.84148e-05 2.23454e-06 5.00198e-08
-0.000574146 -3.37956e-05 2.3846e-06 4.34263e-08
-0.000605514 -2.88961e-05 2.51488e-06 3.64725e-08
-0.000631859 -2.37569e-05 2.6243e-06 2.92162e-08
-0.000652962 -1.84207e-05 2.71195e-06 2.17176e-08
-0.000668649 -1.29316e-05 2.7771e-06 1.40388e-08
-0.00067879 -7.33533e-06 2.81922e-06 6.24355e-09
-0.0006833 -1.67816e-06 2.83795e-06 -1.60348e-09
-0.000682141 3.99293e-06 2.83314e-06 -9.43718e-09
-0.000675325 9.63089e-06 2.80483e-06 -1.71927e-08
-0.000662906 1.5189e-05 2.75325e-06 -2.48055e-08
-0.000644989 2.0621e-05 2.67883e-06 -3.22126e-08
-0.000621721 2.58821e-05 2.58219e-06 -3.93524e-08
-0.000593296 3.09284e-05 2.46414e-06 -4.61658e-08
-0.00055995 3.57182e-05 2.32564e-06 -5.25964e-08
-0.000521959 4.02117e-05 2.16785e-06 -5.85905e-08
-0.000479638 4.43716e-05 1.99208e-06 -6.40987e-08
-0.000433338 4.81635e-05 1.79978e-06 -6.90752e-08
-0.000383444 5.15558e-05 1.59256e-06 -7.34787e-08
-0.000330369 5.45205e-05 1.37212e-06 -7.72726e-08
-0.000274554 5.70329e-05 1.1403e-06 -8.04256e-08
-0.000216461 5.90722e-05 8.99027e-07 -8.29115e-08
-0.000156572 6.06216e-05 6.50293e-07 -8.47095e-08
-9.53853e-05 6.1668e-05 3.96164e-07 -8.58049e-08
-3.34069e-05 6.22029e-05 1.38749e-07 -8.61886e-08
2.88486e-05 6.22219e-05 -1.19816e-07 -8.58573e-08
9.08648e-05 6.17247e-05 -3.77388e-07 -8.48138e-08
0.000152127 6.07154e-05 -6.3183e-07 -8.30668e-08
0.000212128 5.92026e-05 -8.8103e-07 -8.06307e-08
0.000270369 5.71986e-05 -1.12292e-06 -7.75258e-08
0.000326367 5.47202e-05 -1.3555e-06 -7.37777e-08
0.000379658 5.17879e-05 -1.57683e-06 -6.94178e-08
0.000429799 4.8426e-05 -1.78509e-06 -6.44819e-08
0.000476376 4.46623e-05 -1.97853e-06 -5.90112e-08
0.000519001 4.05283e-05 -2.15557e-06 -5.3051e-08
0.00055732 3.6058e-05 -2.31472e-06 -4.66507e-08
0.000591017 3.12886e-05 -2.45467e-06 -3.98634e-08
0.000619811 2.62596e-05 -2.57426e-06 -3.27455e-08
0.000643464 2.10129e-05 -2.6725e-06 -2.53559e-08
0.000661779 1.55918e-05 -2.74856e-06 -1.77561e-08
0.000674604 1.00414e-05 -2.80183e-06 -1.00089e-08
0.000681834 4.40774e-06 -2.83186e-06 -2.17869e-09
0.000683407 -1.26252e-06 -2.8384e-06 5.66959e-09
0.000679312 -6.9223e-06 -2.82139e-06 1.34708e-08
0.000669582 -1.25247e-05 -2.78097e-06 2.11603e-08
0.000654298 -1.80231e-05 -2.71749e-06 2.86743e-08
0.000633586 -2.33721e-05 -2.63147e-06 3.59504e-08
0.000607618 -2.85272e-05 -2.52362e-06 4.29283e-08
0.00057661 -3.34456e-05 -2.39483e-06 4.95501e-08
0.000540819 -3.80867e-05 -2.24618e-06 5.57609e-08
0.000500542 -4.24117e-05 -2.0789e-06 6.15092e-08
0.000456113 -4.6385e-05 -1.89437e-06 6.67472e-08
0.0004079 -4.99735e-05 -1.69413e-06 7.14315e-08
0.000356304 -5.31475e-05 -1.47984e-06 7.55233e-08
0.000301752 -5.58806e-05 -1.25327e-06 7.89887e-08
0.000244697 -5.81502e-05 -1.0163e-06 8.17988e-08
0.000185613 -5.99374e-05 -7.70905e-07 8.39304e-08
0.000124988 -6.12274e-05 -5.19114e-07 8.53657e-08
6.33272e-05 -6.20095e-05 -2.63017e-07 8.6093e-08
1.1408e-06 -6.22773e-05 -4.73806e-09 8.61061e-08
-6.10551e-05 -6.20284e-05 2.5358e-07 8.54049e-08
-0.000122745 -6.12651e-05 5.09795e-07 8.39953e-08
-0.000183416 -5.99935e-05 7.61781e-07 8.1889e-08
-0.000242566 -5.82243e-05 1.00745e-06 7.91033e-08
-0.000299703 -5.5972e-05 1.24476e-06 7.56615e-08
-0.000354355 -5.32555e-05 1.47174e-06 7.15921e-08
-0.000406067 -5.00973e-05 1.68652e-06 6.69288e-08
-0.000454411 -4.65235e-05 1.88731e-06 6.17103e-08
-0.000498985 -4.25637e-05 2.07244e-06 5.598e-08
-0.000539421 -3.82509e-05 2.24038e-06 4.97853e-08
-0.000575382 -3.36208e-05 2.38973e-06 4.31776e-08
-0.000606569 -2.87118e-05 2.51926e-06 3.62117e-08
-0.000632726 -2.35646e-05 2.6279e-06 2.89454e-08
-0.000653634 -1.8222e-05 2.71474e-06 2.14391e-08
-0.000669119 -1.27282e-05 2.77905e-06 1.37549e-08
-0.000679055 -7.12885e-06 2.82032e-06 5.95662e-09
-0.000683357 -1.47034e-06 2.83819e-06 -1.89108e-09
-0.000681991 4.20036e-06 2.83251e-06 -9.72309e-09
-0.000674968 9.83622e-06 2.80335e-06 -1.74744e-08
-0.000662346 1.53905e-05 2.75092e-06 -2.50809e-08
-0.00064423 2.08171e-05 2.67568e-06 -3.24792e-08
-0.00062077 2.6071e-05 2.57824e-06 -3.96081e-08
-0.00059216 3.11087e-05 2.45942e-06 -4.64085e-08
-0.000558638 3.58883e-05 2.32019e-06 -5.28239e-08
-0.000520483 4.03702e-05 2.16172e-06 -5.88012e-08
-0.000478009 4.45172e-05 1.98532e-06 -6.42907e-08
-0.000431571 4.8295e-05 1.79244e-06 -6.92468e-08
-0.000381553 5.16721e-05 1.5847e-06 -7.36286e-08
-0.00032837 5.46207e-05 1.36382e-06 -7.73996e-08
-0.000272463 5.71161e-05 1.13162e-06 -8.05286e-08
-0.000214296 5.91378e-05 8.90033e-07 -8.29896e-08
-0.000154351 6.06689e-05 6.41065e-07 -8.47621e-08
-9.31256e-05 6.16967e-05 3.86778e-07 -8.58316e-08
-3.11279e-05 6.22128e-05 1.29284e-07 -8.61891e-08
3.11279e-05 6.22128e-05 -1.29284e-07 -8.58316e-08
9.31256e-05 6.16967e-05 -3.86778e-07 -8.47621e-08
0.000154351 6.06689e-05 -6.41065e-07 -8.29896e-08
0.000214296 5.91378e-05 -8.90033e-07 -8.05286e-08
0.000272463 5.71161e-05 -1.13162e-06 -7.73996e-08
0.00032837 5.46207e-05 -1.36382e-06 -7.36286e-08
0.000381553 5.16721e-05 -1.5847e-06 -6.92468e-08
0.000431571 4.8295e-05 -1.79244e-06 -6.42907e-08
0.000478009 4.45172e-05 -1.98532e-06 -5.88012e-08
0.000520483 4.03702e-05 -2.16172e-06 -5.28239e-08
0.000558638 3.58883e-05 -2.32019e-06 -4.64085e-08
0.00059216 3.11087e-05 -2.45942e-06 -3.96081e-08
0.00062077 2.6071e-05 -2.57824e-06 -3.24792e-08
0.00064423 2.08171e-05 -2.67568e-06 -2.50808e-08
0.000662346 1.53905e-05 -2.75092e-06 -1.74745e-08
0.000674968 9.83622e-06 -2.80335e-06 -9.72308e-09
0.000681991 4.20036e-06 -2.83251e-06 -1.89108e-09
0.000683357 -1.47034e-06 -2.83819e-06 5.95662e-09
0.000679055 -7.12885e-06 -2.82032e-06 1.37549e-08
0.000669119 -1.27282e-05 -2.77905e-06 2.14391e-08
0.000653634 -1.8222e-05 -2.71474e-06 2.89455e-08
0.000632726 -2.35646e-05 -2.6279e-06 3.62117e-08
0.000606569 -2.87118e-05 -2.51926e-06 4.31776e-08
0.000575382 -3.36208e-05 -2.38973e-06 4.97852e-08
0.000539421 -3.82509e-05 -2.24038e-06 5.598e-08
0.000498985 -4.25637e-05 -2.07244e-06 6.17103e-08
0.000454411 -4.65235e-05 -1.88731e-06 6.69288e-08
0.000406067 -5.00973e-05 -1.68652e-06 7.15921e-08
0.000354355 -5.32555e-05 -1.47174e-06 7.56615e-08
0.000299703 -5.5972e-05 -1.24476e-06 7.91033e-08
0.000242566 -5.82243e-05 -1.00745e-06 8.1889e-08
0.000183416 -5.99935e-05 -7.61781e-07 8.39953e-08
0.000122745 -6.12651e-05 -5.09795e-07 8.54049e-08
6.10551e-05 -6.20284e-05 -2.5358e-07 8.61061e-08
-1.1408e-06 -6.22773e-05 4.73807e-09 8.6093e-08
-6.33272e-05 -6.20095e-05 2.63017e-07 8.53657e-08
-0.000124988 -6.12274e-05 5.19114e-07 8.39304e-08
-0.000185613 -5.99374e-05 7.70905e-07 8.17988e-08
-0.000244697 -5.81502e-05 1.0163e-06 7.89887e-08
-0.000301752 -5.58806e-05 1.25327e-06 7.55233e-08
-0.000356304 -5.31475e-05 1.47984e-06 7.14315e-08
-0.0004079 -4.99735e-05 1.69413e-06 6.67472e-08
-0.000456113 -4.6385e-05 1.89437e-06 6.15092e-08
-0.000500542 -4.24117e-05 2.0789e-06 5.57609e-08
-0.000540819 -3.80867e-05 2.24618e-06 4.95501e-08
-0.00057661 -3.34456e-05 2.39483e-06 4.29283e-08
-0.000607618 -2.85272e-05 2.52362e-06 3.59504e-08
-0.000633586 -2.33721e-05 2.63147e-06 2.86743e-08
-0.000654298 -1.80231e-05 2.71749e-06 2.11603e-08
-0.000669582 -1.25247e-05 2.78097e-06 1.34708e-08
-0.000679312 -6.9223e-06 2.82139e-06 5.66961e-09
-0.000683407 -1.26252e-06 2.8384e-06 -2.17871e-09
-0.000681834 4.40774e-06 2.83186e-06 -1.00089e-08
-0.000674604 1.00414e-05 2.80183e-06 -1.77561e-08
-0.000661779 1.55918e-05 2.74856e-06 -2.53559e-08
-0.000643464 2.10129e-05 2.6725e-06 -3.27455e-08
-0.000619811 2.62596e-05 2.57426e-06 -3.98634e-08
-0.000591017 3.12886e-05 2.45467e-06 -4.66507e-08
-0.00055732 3.6058e-05 2.31472e-06 -5.3051e-08
-0.000519001 4.05283e-05 2.15557e-06 -5.90112e-08
-0.000476376 4.46623e-05 1.97853e-06 -6.44819e-08
-0.000429799 4.8426e-05 1.78509e-06 -6.94177e-08
-0.000379658 5.17879e-05 1.57683e-06 -7.37778e-08
-0.000326367 5.47202e-05 1.3555e-06 -7.75258e-08
-0.000270369 5.71986e-05 1.12292e-06 -8.06307e-08
-0.000212128 5.92026e-05 8.8103e-07 -8.30668e-08
-0.000152127 6.07154e-05 6.3183e-07 -8.48138e-08
-9.08648e-05 6.17247e-05 3.77388e-07 -8.58573e-08
-2.88486e-05 6.22219e-05 1.19816e-07 -8.61886e-08
3.34069e-05 6.22029e-05 -1.38749e-07 -8.5805e-08
9.53853e-05 6.1668e-05 -3.96164e-07 -8.47095e-08
0.000156572 6.06216e-05 -6.50293e-07 -8.29115e-08
0.000216461 5.90722e-05 -8.99027e-07 -8.04256e-08
0.000274554 5.70329e-05 -1.1403e-06 -7.72726e-08
0.000330369 5.45205e-05 -1.37212e-06 -7.34786e-08
0.000383444 5.15558e-05 -1.59256e-06 -6.90752e-08
0.000433338 4.81635e-05 -1.79978e-06 -6.40987e-08
0.000479638 4.43716e-05 -1.99208e-06 -5.85906e-08
0.000521959 4.02117e-05 -2.16785e-06 -5.25963e-08
0.00055995 3.57182e-05 -2.32564e-06 -4.61659e-08
0.000593296 3.09284e-05 -2.46414e-06 -3.93524e-08
0.000621721 2.58821e-05 -2.58219e-06 -3.22126e-08
0.000644989 2.0621e-05 -2.67883e-06 -2.48055e-08
0.000662906 1.5189e-05 -2.75325e-06 -1.71927e-08
0.000675325 9.63089e-06 -2.80483e-06 -9.43719e-09
0.000682141 3.99293e-06 -2.83314e-06 -1.60345e-09
0.0006833 -1.67816e-06 -2.83795e-06 6.24355e-09
0.00067879 -7.33533e-06 -2.81922e-06 1.40388e-08
0.000668649 -1.29316e-05 -2.7771e-06 2.17176e-08
0.000652962 -1.84207e-05 -2.71195e-06 2.92162e-08
0.000631859 -2.37569e-05 -2.6243e-06 3.64725e-08
0.000605514 -2.88961e-05 -2.51488e-06 4.34263e-08
0.000574146 -3.37956e-05 -2.3846e-06 5.00198e-08
0.000538016 -3.84148e-05 -2.23454e-06 5.61984e-08
0.000497423 -4.27153e-05 -2.06595e-06 6.19108e-08
0.000452704 -4.66614e-05 -1.88022e-06 6.71097e-08
0.000404229 -5.02205e-05 -1.67889e-06 7.17518e-08
0.000352401 -5.33631e-05 -1.46363e-06 7.57988e-08
0.000297651 -5.60629e-05 -1.23624e-06 7.92171e-08
0.000240431 -5.82977e-05 -9.98585e-07 8.19782e-08
0.000181216 -6.0049e-05 -7.52651e-07 8.40593e-08
0.000120499 -6.13021e-05 -5.00473e-07 8.54431e-08
5.87816e-05 -6.20467e-05 -2.44143e-07 8.61181e-08
-3.42315e-06 -6.22767e-05 1.42109e-08 8.60788e-08
-6.55995e-05 -6.199e-05 2.72447e-07 8.53255e-08
-0.000127232 -6.11891e-05 5.28424e-07 8.38643e-08
-0.000187809 -5.98807e-05 7.80017e-07 8.17075e-08
-0.000246828 -5.80755e-05 1.02514e-06 7.8873e-08
-0.000303799 -5.57886e-05 1.26176e-06 7.53841e-08
-0.000358251 -5.3039e-05 1.48791e-06 7.127e-08
-0.00040973 -4.98493e-05 1.70172e-06 6.65646e-08
-0.000457811 -4.62462e-05 1.90141e-06 6.13071e-08
-0.000502095 -4.22594e-05 2.08534e-06 5.5541e-08
-0.000542213 -3.79221e-05 2.25196e-06 4.93142e-08
-0.000577834 -3.32703e-05 2.3999e-06 4.26784e-08
-0.000608662 -2.83425e-05 2.52794e-06 3.56884e-08
-0.000634441 -2.31795e-05 2.635e-06 2.84025e-08
-0.000654957 -1.78243e-05 2.72021e-06 2.0881e-08
-0.00067004 -1.23212e-05 2.78285e-06 1.31862e-08
-0.000679565 -6.71598e-06 2.82241e-06 5.38209e-09
-0.000683454 -1.05501e-06 2.83856e-06 -2.46675e-09
-0.000681672 4.6147e-06 2.83116e-06 -1.02951e-08
-0.000674237 1.02461e-05 2.80027e-06 -1.8038e-08
-0.000661208 1.57926e-05 2.74616e-06 -2.56314e-08
-0.000642695 2.1208e-05 2.66926e-06 -3.30121e-08
-0.000618851 2.64475e-05 2.57023e-06 -4.0119e-08
-0.000589874 3.14676e-05 2.44987e-06 -4.68932e-08
-0.000556003 3.62266e-05 2.30919e-06 -5.32783e-08
-0.000517521 4.06852e-05 2.14936e-06 -5.92216e-08
-0.000474745 4.48062e-05 1.97169e-06 -6.46735e-08
-0.000428032 4.85556e-05 1.77767e-06 -6.95891e-08
-0.000377768 5.19022e-05 1.5689e-06 -7.39274e-08
-0.000324371 5.48182e-05 1.34712e-06 -7.76525e-08
-0.000268284 5.72795e-05 1.11416e-06 -8.07334e-08
-0.000209971 5.92656e-05 8.71963e-07 -8.31447e-08
-0.000149916 6.07601e-05 6.22529e-07 -8.48664e-08
-8.86185e-05 6.17505e-05 3.6793e-07 -8.58841e-08
-2.65859e-05 6.22287e-05 1.10277e-07 -8.61894e-08
3.56669e-05 6.21907e-05 -1.48291e-07 -8.57798e-08
9.76236e-05 6.16368e-05 -4.0563e-07 -8.46587e-08
0.00015877 6.05716e-05 -6.59606e-07 -8.28354e-08
0.000218599 5.90039e-05 -9.08112e-07 -8.03249e-08
0.000276615 5.69467e-05 -1.14909e-06 -7.71483e-08
0.000332335 5.4417e-05 -1.38053e-06 -7.33318e-08
0.000385298 5.1436e-05 -1.60053e-06 -6.89069e-08
0.000435065 4.80282e-05 -1.80725e-06 -6.39108e-08
0.000481222 4.4222e-05 -1.99898e-06 -5.83843e-08
0.000523386 4.00489e-05 -2.17413e-06 -5.23738e-08
0.000561209 3.55435e-05 -2.33125e-06 -4.59288e-08
0.000594375 3.07432e-05 -2.46904e-06 -3.9103e-08
0.00062261 2.56878e-05 -2.58635e-06 -3.19528e-08
0.00064568 2.04192e-05 -2.68221e-06 -2.45379e-08
0.000663392 1.49812e-05 -2.75582e-06 -1.69194e-08
0.0006756 9.41879e-06 -2.80658e-06 -9.16089e-09
0.000682204 3.77814e-06 -2.83406e-06 -1.32637e-09
0.000683146 -1.89396e-06 -2.83804e-06 6.51882e-09
0.000678421 -7.55049e-06 -2.81849e-06 1.43099e-08
0.000668066 -1.31445e-05 -2.77556e-06 2.1982e-08
0.000652168 -1.86297e-05 -2.70961e-06 2.94715e-08
0.000630858 -2.39605e-05 -2.6212e-06 3.67163e-08
0.000604313 -2.90928e-05 -2.51105e-06 4.36562e-08
0.000572753 -3.39839e-05 -2.38008e-06 5.02337e-08
0.000536439 -3.85933e-05 -2.22938e-06 5.63943e-08
0.000495673 -4.28829e-05 -2.06019e-06 6.20865e-08
0.000450792 -4.6817e-05 -1.87394e-06 6.72635e-08
0.000402168 -5.03631e-05 -1.67214e-06 7.1882e-08
0.000350205 -5.34918e-05 -1.4565e-06 7.59038e-08
0.000295333 -5.6177e-05 -1.22879e-06 7.92954e-08
0.000238006 -5.83967e-05 -9.90901e-07 8.20286e-08
0.0001787 -6.01324e-05 -7.44816e-07 8.40809e-08
0.000117907 -6.13698e-05 -4.92573e-07 8.54348e-08
5.61303e-05 -6.20987e-05 -2.36268e-07 8.60795e-08
-6.11861e-06 -6.2313e-05 2.19701e-08 8.60092e-08
-6.83236e-05 -6.2011e-05 2.79998e-07 8.52246e-08
-0.000129969 -6.11953e-05 5.35671e-07 8.3732e-08
-0.000190545 -5.98728e-05 7.86868e-07 8.15438e-08
-0.00024955 -5.80544e-05 1.0315e-06 7.8678e-08
-0.000306494 -5.57554e-05 1.26753e-06 7.51581e-08
-0.000360907 -5.29949e-05 1.49301e-06 7.10135e-08
-0.000412338 -4.97958e-05 1.70605e-06 6.62782e-08
-0.000460361 -4.61849e-05 1.90488e-06 6.09914e-08
-0.00050458 -4.21921e-05 2.08786e-06 5.51968e-08
-0.000544629 -3.78508e-05 2.25345e-06 4.89422e-08
-0.000580178 -3.31971e-05 2.40027e-06 4.22795e-08
-0.000610932 -2.82697e-05 2.52711e-06 3.52634e-08
-0.000636639 -2.31097e-05 2.6329e-06 2.79524e-08
-0.000657088 -1.77601e-05 2.71676e-06 2.04063e-08
-0.000672111 -1.22653e-05 2.77798e-06 1.26877e-08
-0.000681586 -6.6713e-06 2.81604e-06 4.8604e-09
-0.000685436 -1.02464e-06 2.83062e-06 -3.01121e-09
-0.000683633 4.62757e-06 2.82159e-06 -1.0862e-08
-0.000676195 1.02382e-05 2.789e-06 -1.86276e-08
-0.000663186 1.57603e-05 2.73312e-06 -2.62435e-08
-0.000644719 2.11478e-05 2.65439e-06 -3.36476e-08
-0.000620951 2.63556e-05 2.55345e-06 -4.07785e-08
-0.000592082 3.13402e-05 2.43111e-06 -4.75781e-08
-0.000558359 3.60597e-05 2.28838e-06 -5.39902e-08
-0.000520065 4.04745e-05 2.12641e-06 -5.99627e-08
-0.000477524 4.45474e-05 1.94652e-06 -6.54466e-08
-0.000431095 4.82441e-05 1.75018e-06 -7.03973e-08
-0.000381171 5.15332e-05 1.53899e-06 -7.47747e-08
-0.000328174 5.43869e-05 1.31466e-06 -7.85434e-08
-0.000272551 5.67806e-05 1.07903e-06 -8.16735e-08
-0.000214773 5.86936e-05 8.34011e-07 -8.41399e-08
-0.00015533 6.01092e-05 5.81592e-07 -8.59237e-08
-9.47246e-05 6.10147e-05 3.23821e-07 -8.70115e-08
-3.34732e-05 6.14013e-05 6.27861e-08 -8.7396e-08
2.79035e-05 6.12646e-05 -1.99402e-07 -8.70755e-08
8.88817e-05 6.06046e-05 -4.60628e-07 -8.60548e-08
0.00014894 5.94252e-05 -7.18793e-07 -8.43443e-08
0.000207562 5.77346e-05 -9.71826e-07 -8.19608e-08
0.000264242 5.5545e-05 -1.21771e-06 -7.89261e-08
0.000318491 5.28728e-05 -1.45449e-06 -7.52686e-08
0.000369834 4.97381e-05 -1.68029e-06 -7.10214e-08
0.000417821 4.61644e-05 -1.89336e-06 -6.62231e-08
0.000462026 4.2179e-05 -2.09203e-06 -6.09172e-08
0.000502052 3.78122e-05 -2.27478e-06 -5.51516e-08
0.000537534 3.30972e-05 -2.44023e-06 -4.89785e-08
0.000568142 2.80698e-05 -2.58717e-06 -4.24541e-08
0.000593582 2.27681e-05 -2.71453e-06 -3.56373e-08
0.0006136 1.72322e-05 -2.82144e-06 -2.85907e-08
0.000627982 1.15035e-05 -2.90721e-06 -2.1379e-08
0.000636557 5.62494e-06 -2.97135e-06 -1.40687e-08
0.000639197 -3.5997e-07 -3.01356e-06 -6.72812e-09
0.000635816 -6.40727e-06 -3.03374e-06 5.7359e-10
0.000626376 -1.2473e-05 -3.03202e-06 7.76695e-09
0.000610879 -1.85138e-05 -3.00872e-06 1.47823e-08
0.000589371 -2.44869e-05 -2.96437e-06 2.15507e-08
0.000561941 -3.0351e-05 -2.89972e-06 2.8004e-08
0.000528719 -3.60664e-05 -2.81571e-06 3.40758e-08
0.000489871 -4.15956e-05 -2.71348e-06 3.97015e-08
0.000445601 -4.69034e-05 -2.59438e-06 4.48188e-08
0.000396148 -5.19577e-05 -2.45992e-06 4.93682e-08
0.00034178 -5.67295e-05 -2.31182e-06 5.32932e-08
0.000282792 -6.11932e-05 -2.15194e-06 5.65408e-08
0.000219503 -6.53275e-05 -1.98231e-06 5.90616e-08
0.000152253 -6.91149e-05 -1.80513e-06 6.08101e-08
8.13934e-05 -7.25427e-05 -1.6227e-06 6.17447e-08
7.28974e-06 -7.56029e-05 -1.43746e-06 6.18285e-08
-6.96888e-05 -7.82923e-05 -1.25198e-06 6.10282e-08
-0.000149172 -8.06132e-05 -1.06889e-06 5.93151e-08
-0.000230795 -8.25731e-05 -8.90949e-07 5.66646e-08
-0.000314202 -8.4185e-05 -7.20956e-07 5.30564e-08
-0.000399055 -8.54677e-05 -5.61787e-07 4.84735e-08
-0.000485036 -8.64459e-05 -4.16366e-07 4.29034e-08
-0.000571855 -8.71499e-05 -2.87656e-07 3.63362e-08
-0.000659257 -8.76162e-05 -1.78647e-07 2.87653e-08
-0.000747023 -8.78872e-05 -9.23515e-08 2.01863e-08
-0.000834982 -8.80113e-05 -3.17925e-08 1.05975e-08
-0.000807745 8.49075e-05 -2.06815e-19 -6.60232e-08
-0.000722904 8.47094e-05 -1.9807e-07 -8.32972e-09
-0.000638401 8.42883e-05 -2.23059e-07 -3.61698e-08
-0.000554372 8.37336e-05 -3.31568e-07 -3.95e-08
-0.000471009 8.2952e-05 -4.50068e-07 -4.78182e-08
-0.000388555 8.19084e-05 -5.93523e-07 -5.32368e-08
-0.000307294 8.05616e-05 -7.53233e-07 -5.78906e-08
-0.000227543 7.88815e-05 -9.26905e-07 -6.12349e-08
-0.00014965 7.6844e-05 -1.11061e-06 -6.34495e-08
-7.39799e-05 7.44324e-05 -1.30096e-06 -6.45265e-08
-9.12959e-07 7.16369e-05 -1.49454e-06 -6.45161e-08
6.91649e-05 6.84543e-05 -1.68809e-06 -6.34597e-08
0.000135868 6.48878e-05 -1.87846e-06 -6.14084e-08
0.000198816 6.09466e-05 -2.06269e-06 -5.84182e-08
0.000257641 5.6646e-05 -2.23794e-06 -5.45504e-08
0.000311995 5.20064e-05 -2.4016e-06 -4.98719e-08
0.000361549 4.70536e-05 -2.55121e-06 -4.44542e-08
0.000406007 4.18178e-05 -2.68457e-06 -3.83734e-08
0.000445102 3.63336e-05 -2.79969e-06 -3.17093e-08
0.000478604 3.0639e-05 -2.89482e-06 -2.45455e-08
0.000506324 2.47758e-05 -2.96846e-06 -1.69683e-08
0.000528115 1.87879e-05 -3.01936e-06 -9.06587e-09
0.000543874 1.2722e-05 -3.04656e-06 -9.28577e-10
0.000553549 6.62611e-06 -3.04935e-06 7.35324e-09
0.000557133 5.49479e-07 -3.02729e-06 1.56883e-08
0.000554671 -5.45803e-06 -2.98022e-06 2.39869e-08
0.000546256 -1.13465e-05 -2.90826e-06 3.21597e-08
0.000532034 -1.70666e-05 -2.81178e-06 4.01205e-08
0.000512195 -2.25698e-05 -2.69142e-06 4.77854e-08
0.000486982 -2.78092e-05 -2.54806e-06 5.5074e-08
0.00045668 -3.27402e-05 -2.38284e-06 6.19109e-08
0.000421619 -3.73201e-05 -2.19711e-06 6.82247e-08
0.00038217 -4.15097e-05 -1.99244e-06 7.39498e-08
0.000338742 -4.52727e-05 -1.77059e-06 7.90274e-08
0.000291777 -4.85768e-05 -1.5335e-06 8.34043e-08
0.00024175 -5.13936e-05 -1.28329e-06 8.7035e-08
0.000189161 -5.3699e-05 -1.02219e-06 8.98813e-08
0.000134529 -5.54738e-05 -7.52542e-07 9.19125e-08
7.83949e-05 -5.67031e-05 -4.76804e-07 9.31066e-08
2.13081e-05 -5.73774e-05 -1.97485e-07 9.34489e-08
-3.61733e-05 -5.7492e-05 8.2862e-08 9.2934e-08
-9.34895e-05 -5.70475e-05 3.61664e-07 9.15639e-08
-0.000150084 -5.60495e-05 6.36356e-07 8.93498e-08
-0.000205408 -5.45087e-05 9.04405e-07 8.63103e-08
-0.000258926 -5.2441e-05 1.16334e-06 8.24726e-08
-0.000310121 -4.98669e-05 1.41075e-06 7.78712e-08
-0.000358499 -4.68118e-05 1.64437e-06 7.25479e-08
-0.000403594 -4.33054e-05 1.86201e-06 6.65525e-08
-0.000444971 -3.93817e-05 2.06167e-06 5.99393e-08
-0.000482231 -3.50786e-05 2.24149e-06 5.27707e-08
-0.000515015 -3.04373e-05 2.3998e-06 4.51129e-08
-0.000543007 -2.55023e-05 2.53514e-06 3.70375e-08
-0.000565938 -2.03209e-05 2.64625e-06 2.86202e-08
-0.000583584 -1.49426e-05 2.73211e-06 1.99395e-08
-0.000595774 -9.41855e-06 2.79193e-06 1.10772e-08
-0.00060239 -3.80146e-06 2.82516e-06 2.11597e-09
-0.000603364 1.85521e-06 2.83151e-06 -6.85961e-09
-0.000598684 7.49765e-06 2.81093e-06 -1.57655e-08
-0.000588391 1.30722e-05 2.76363e-06 -2.45178e-08
-0.00057258 1.85259e-05 2.69008e-06 -3.30342e-08
-0.000551397 2.3807e-05 2.59098e-06 -4.12347e-08
-0.00052504 2.88652e-05 2.46727e-06 -4.90421e-08
-0.000493757 3.36527e-05 2.32015e-06 -5.63826e-08
-0.00045784 3.81238e-05 2.151e-06 -6.31877e-08
-0.000417629 4.22362e-05 1.96144e-06 -6.93926e-08
-0.0003735 4.59509e-05 1.75326e-06 -7.49396e-08
-0.000325871 4.92326e-05 1.52844e-06 -7.97759e-08
-0.00027519 5.20502e-05 1.28911e-06 -8.38562e-08
-0.000221935 5.43768e-05 1.03754e-06 -8.71422e-08
-0.000166607 5.61905e-05 7.76116e-07 -8.96029e-08
-0.00010973 5.74739e-05 5.07307e-07 -9.12152e-08
-5.18403e-05 5.82149e-05 2.33661e-07 -9.19639e-08
6.51626e-06 5.84063e-05 -4.22303e-08 -9.18422e-08
6.47885e-05 5.80463e-05 -3.17757e-07 -9.08511e-08
0.000122426 5.71382e-05 -5.9031e-07 -8.90004e-08
0.000178885 5.56906e-05 -8.57311e-07 -8.63074e-08
0.000233632 5.37171e-05 -1.11623e-06 -8.27978e-08
0.00028615 5.12362e-05 -1.36463e-06 -7.85048e-08
0.000335943 4.82715e-05 -1.60014e-06 -7.3469e-08
0.000382541 4.48508e-05 -1.82055e-06 -6.77382e-08
0.000425504 4.10065e-05 -2.02376e-06 -6.13665e-08
0.000464425 3.67748e-05 -2.20786e-06 -5.44142e-08
0.000498938 3.21959e-05 -2.37111e-06 -4.69472e-08
0.000528715 2.73128e-05 -2.51195e-06 -3.90359e-08
0.000553477 2.21718e-05 -2.62905e-06 -3.07552e-08
0.000572989 1.68214e-05 -2.72132e-06 -2.21835e-08
0.000587067 1.13122e-05 -2.78787e-06 -1.34019e-08
0.000595578 5.6963e-06 -2.82808e-06 -4.49318e-09
0.000598442 2.66687e-08 -2.84156e-06 4.45822e-09
0.000595631 -5.64307e-06 -2.82818e-06 1.33676e-08
0.000587173 -1.12593e-05 -2.78808e-06 2.2151e-08
0.000573148 -1.6769e-05 -2.72163e-06 3.0725e-08
0.000553688 -2.21201e-05 -2.62945e-06 3.90088e-08
0.000528978 -2.7262e-05 -2.51242e-06 4.6924e-08
0.00049925 -3.21461e-05 -2.37165e-06 5.43958e-08
0.000464787 -3.67262e-05 -2.20846e-06 6.13534e-08
0.000425914 -4.0959e-05 -2.0244e-06 6.77313e-08
0.000382998 -4.48047e-05 -1.82121e-06 7.34688e-08
0.000336446 -4.82267e-05 -1.6008e-06 7.85121e-08
0.000286697 -5.11927e-05 -1.36527e-06 8.28132e-08
0.000234221 -5.36748e-05 -1.11683e-06 8.63317e-08
0.000179516 -5.56495e-05 -8.57833e-07 8.9034e-08
0.000123098 -5.70981e-05 -5.90731e-07 9.08948e-08
6.54998e-05 -5.80068e-05 -3.18047e-07 9.18964e-08
7.26683e-06 -5.83673e-05 -4.23578e-08 9.20294e-08
-5.10508e-05 -5.81759e-05 2.3373e-07 9.12924e-08
-0.000108902 -5.74345e-05 5.07608e-07 8.96925e-08
-0.000165739 -5.61503e-05 7.76685e-07 8.72449e-08
-0.000221025 -5.43351e-05 1.03842e-06 8.39724e-08
-0.000274238 -5.20064e-05 1.29034e-06 7.99063e-08
-0.000324874 -4.9186e-05 1.53006e-06 7.50847e-08
-0.000372455 -4.59006e-05 1.75531e-06 6.95535e-08
-0.000416531 -4.21813e-05 1.96397e-06 6.33648e-08
-0.000456685 -3.80633e-05 2.15407e-06 5.65771e-08
-0.000492537 -3.35855e-05 2.3238e-06 4.92547e-08
-0.00052375 -2.87901e-05 2.47156e-06 4.14666e-08
-0.000550027 -2.37226e-05 2.59596e-06 3.32865e-08
-0.00057112 -1.84308e-05 2.69582e-06 2.47919e-08
-0.00058683 -1.29648e-05 2.7702e-06 1.60628e-08
-0.000597009 -7.3762e-06 2.81838e-06 7.18197e-09
-0.000601559 -1.71788e-06 2.83993e-06 -1.76672e-09
-0.000600439 3.95668e-06 2.83463e-06 -1.06988e-08
-0.000593659 9.59384e-06 2.80253e-06 -1.95296e-08
-0.000581282 1.51403e-05 2.74394e-06 -2.81759e-08
-0.000563426 2.05437e-05 2.65942e-06 -3.65558e-08
-0.000540259 2.57528e-05 2.54975e-06 -4.45901e-08
-0.000512001 3.07186e-05 2.41598e-06 -5.2203e-08
-0.000478919 3.53939e-05 2.25937e-06 -5.93223e-08
-0.000441325 3.97347e-05 2.0814e-06 -6.58809e-08
-0.000399575 4.36999e-05 1.88376e-06 -7.18166e-08
-0.000354063 4.72519e-05 1.66831e-06 -7.70736e-08
-0.00030522 5.03573e-05 1.43709e-06 -8.16018e-08
-0.000253507 5.29867e-05 1.19228e-06 -8.53588e-08
-0.000199413 5.51152e-05 9.36208e-07 -8.83088e-08
-0.00014345 5.67227e-05 6.71282e-07 -9.04241e-08
-8.61465e-05 5.7794e-05 4.00009e-07 -9.16845e-08
-2.80442e-05 5.83189e-05 1.24956e-07 -9.20782e-08
3.03076e-05 5.82926e-05 -1.51279e-07 -9.16016e-08
8.83573e-05 5.77153e-05 -4.26084e-07 -9.0259e-08
0.000145556 5.65923e-05 -6.96861e-07 -8.80632e-08
0.000201364 5.49344e-05 -9.6105e-07 -8.5035e-08
0.000255252 5.27572e-05 -1.21616e-06 -8.12029e-08
0.000306712 5.00813e-05 -1.45976e-06 -7.66032e-08
0.000355257 4.69319e-05 -1.68957e-06 -7.12793e-08
0.000400428 4.3339e-05 -1.90341e-06 -6.52817e-08
0.000441798 3.93363e-05 -2.09926e-06 -5.86669e-08
0.000478976 3.49618e-05 -2.27526e-06 -5.14976e-08
0.000511611 3.02568e-05 -2.42975e-06 -4.38414e-08
0.000539395 2.52657e-05 -2.56127e-06 -3.57709e-08
0.000562063 2.00359e-05 -2.66859e-06 -2.73622e-08
0.000579403 1.46166e-05 -2.75067e-06 -1.86948e-08
0.00059125 9.05919e-06 -2.80676e-06 -9.85068e-09
0.000597493 3.41612e-06 -2.83631e-06 -9.13435e-10
0.000598072 -2.25924e-06 -2.83905e-06 8.03237e-09
0.000592982 -7.91324e-06 -2.81495e-06 1.69024e-08
0.00058227 -1.34924e-05 -2.76425e-06 2.56124e-08
0.000566039 -1.89441e-05 -2.68741e-06 3.40805e-08
0.000544442 -2.42167e-05 -2.58517e-06 4.22263e-08
0.000517682 -2.92603e-05 -2.45849e-06 4.99731e-08
0.000486013 -3.40274e-05 -2.30857e-06 5.72474e-08
0.000449735 -3.84728e-05 -2.13683e-06 6.39805e-08
0.000409189 -4.25545e-05 -1.94488e-06 7.01088e-08
0.00036476 -4.62339e-05 -1.73456e-06 7.55745e-08
0.000316867 -4.94763e-05 -1.50783e-06 8.03257e-08
0.000265963 -5.2251e-05 -1.26686e-06 8.43175e-08
0.00021253 -5.45318e-05 -1.01391e-06 8.75124e-08
0.000157071 -5.6297e-05 -7.51368e-07 8.98799e-08
0.000100113 -5.75301e-05 -4.81729e-07 9.13978e-08
4.21924e-05 -5.82194e-05 -2.07535e-07 9.20518e-08
-1.61425e-05 -5.83583e-05 6.86202e-08 9.18355e-08
-7.43403e-05 -5.79456e-05 3.44127e-07 9.07512e-08
-0.000131851 -5.69851e-05 6.1638e-07 8.8809e-08
-0.000188131 -5.54859e-05 8.82807e-07 8.60273e-08
-0.000242648 -5.34622e-05 1.14089e-06 8.24323e-08
-0.000294887 -5.09331e-05 1.38819e-06 7.80581e-08
-0.000344354 -4.79226e-05 1.62236e-06 7.2946e-08
-0.000390581 -4.4459e-05 1.8412e-06 6.71444e-08
-0.000433132 -4.05752e-05 2.04263e-06 6.07081e-08
-0.000471603 -3.63078e-05 2.22476e-06 5.36979e-08
-0.000505633 -3.16972e-05 2.38585e-06 4.61801e-08
-0.000534898 -2.67869e-05 2.52439e-06 3.82257e-08
-0.000559122 -2.16235e-05 2.63907e-06 2.991e-08
-0.000578077 -1.62556e-05 2.7288e-06 2.13115e-08
-0.000591582 -1.07341e-05 2.79273e-06 1.25116e-08
-0.000599511 -5.11109e-06 2.83027e-06 3.59345e-09
-0.000601788 5.60222e-07 2.84105e-06 -5.3587e-09
-0.000598392 6.22624e-06 2.82497e-06 -1.42602e-08
-0.000589355 1.18334e-05 2.78219e-06 -2.30269e-08
-0.000574763 1.73287e-05 2.71311e-06 -3.15759e-08
-0.000554753 2.26602e-05 2.61838e-06 -3.98264e-08
-0.000529514 2.77775e-05 2.4989e-06 -4.77005e-08
-0.000499285 3.26322e-05 2.3558e-06 -5.51236e-08
-0.000464352 3.71784e-05 2.19043e-06 -6.20257e-08
-0.000425046 4.13732e-05 2.00435e-06 -6.83414e-08
-0.000381736 4.51769e-05 1.79933e-06 -7.40111e-08
-0.000334834 4.85535e-05 1.5773e-06 -7.89812e-08
-0.000284782 5.14711e-05 1.34035e-06 -8.32046e-08
-0.000232054 5.39022e-05 1.09074e-06 -8.66415e-08
-0.000177148 5.58238e-05 8.30814e-07 -8.92595e-08
-0.000120582 5.72176e-05 5.63035e-07 -9.10336e-08
-6.28927e-05 5.80706e-05 2.89935e-07 -9.19472e-08
-4.62415e-06 5.83746e-05 1.40932e-08 -9.19916e-08
5.36726e-05 5.81269e-05 -2.61882e-07 -9.11664e-08
0.000111446 5.73296e-05 -5.35381e-07 -8.94794e-08
0.000168151 5.59904e-05 -8.03819e-07 -8.69465e-08
0.000223251 5.41219e-05 -1.06466e-06 -8.35918e-08
0.000276224 5.17418e-05 -1.31543e-06 -7.94469e-08
0.000326571 4.88726e-05 -1.55377e-06 -7.45509e-08
0.000373816 4.55414e-05 -1.77743e-06 -6.89502e-08
0.000417511 4.17797e-05 -1.98428e-06 -6.26978e-08
0.000457243 3.76231e-05 -2.17237e-06 -5.58526e-08
0.000492638 3.31108e-05 -2.33993e-06 -4.84795e-08
0.000523361 2.82855e-05 -2.48537e-06 -4.06481e-08
0.00054912 2.31928e-05 -2.60731e-06 -3.24325e-08
0.000569673 1.78809e-05 -2.70461e-06 -2.39102e-08
0.000584825 1.23999e-05 -2.77634e-06 -1.5162e-08
0.000594434 6.80174e-06 -2.82183e-06 -6.27037e-09
0.000598407 1.13928e-06 -2.84064e-06 2.68049e-09
0.000596709 -4.53395e-06 -2.8326e-06 1.1606e-08
0.000589354 -1.01643e-05 -2.79778e-06 2.04218e-08
0.000576412 -1.56986e-05 -2.73651e-06 2.90446e-08
0.000558006 -2.10845e-05 -2.64938e-06 3.73928e-08
0.00053431 -2.62711e-05 -2.5372e-06 4.53875e-08
0.000505547 -3.12093e-05 -2.40104e-06 5.29532e-08
0.000471989 -3.58525e-05 -2.24218e-06 6.00183e-08
0.000433955 -4.01568e-05 -2.06212e-06 6.6516e-08
0.000391802 -4.40815e-05 -1.86257e-06 7.2385e-08
0.00034593 -4.75895e-05 -1.64542e-06 7.75698e-08
0.000296773 -5.06477e-05 -1.41271e-06 8.20212e-08
0.000244795 -5.3227e-05 -1.16665e-06 8.56973e-08
0.000190487 -5.53032e-05 -9.09555e-07 8.85633e-08
0.000134363 -5.68566e-05 -6.43865e-07 9.05921e-08
7.69527e-05 -5.78726e-05 -3.72088e-07 9.17646e-08
1.87997e-05 -5.83415e-05 -9.67947e-08 9.20696e-08
-3.95465e-05 -5.82589e-05 1.79414e-07 9.15043e-08
-9.75344e-05 -5.76255e-05 4.53927e-07 9.00739e-08
-0.000154616 -5.64474e-05 7.24149e-07 8.77921e-08
-0.000210251 -5.47358e-05 9.87525e-07 8.46804e-08
-0.000263915 -5.25067e-05 1.24157e-06 8.07683e-08
-0.000315099 -4.97812e-05 1.48387e-06 7.60926e-08
-0.000363321 -4.65852e-05 1.71215e-06 7.06976e-08
-0.000408123 -4.29488e-05 1.92424e-06 6.46343e-08
-0.000449083 -3.89064e-05 2.11814e-06 5.796e-08
-0.000485813 -3.44963e-05 2.29202e-06 5.07378e-08
-0.000517967 -2.976e-05 2.44424e-06 4.3036e-08
-0.000545239 -2.47424e-05 2.57335e-06 3.49274e-08
-0.000567374 -1.94909e-05 2.67813e-06 2.64886e-08
-0.00058416 -1.40552e-05 2.75759e-06 1.77994e-08
-0.00059544 -8.48663e-06 2.81099e-06 8.94198e-09
-0.000601106 -2.83782e-06 2.83782e-06 1.36708e-15
-0.000601106 2.83782e-06 2.83782e-06 -8.94198e-09
-0.00059544 8.48663e-06 2.81099e-06 -1.77994e-08
-0.00058416 1.40552e-05 2.75759e-06 -2.64886e-08
-0.000567374 1.94909e-05 2.67813e-06 -3.49274e-08
-0.000545239 2.47424e-05 2.57335e-06 -4.3036e-08
-0.000517967 2.976e-05 2.44424e-06 -5.07378e-08
-0.000485813 3.44963e-05 2.29202e-06 -5.796e-08
-0.000449083 3.89064e-05 2.11814e-06 -6.46343e-08
-0.000408123 4.29488e-05 1.92424e-06 -7.06976e-08
-0.000363321 4.65852e-05 1.71215e-06 -7.60926e-08
-0.000315099 4.97812e-05 1.48387e-06 -8.07683e-08
-0.000263915 5.25067e-05 1.24157e-06 -8.46804e-08
-0.000210251 5.47358e-05 9.87525e-07 -8.77921e-08
-0.000154616 5.64474e-05 7.24149e-07 -9.0074e-08
-9.75344e-05 5.76255e-05 4.53927e-07 -9.15043e-08
-3.95465e-05 5.82589e-05 1.79414e-07 -9.20696e-08
1.87997e-05 5.83415e-05 -9.67947e-08 -9.17646e-08
7.69527e-05 5.78726e-05 -3.72088e-07 -9.05921e-08
0.000134363 5.68566e-05 -6.43865e-07 -8.85633e-08
0.000190487 5.53032e-05 -9.09555e-07 -8.56973e-08
0.000244795 5.3227e-05 -1.16665e-06 -8.20212e-08
0.000296773 5.06477e-05 -1.41271e-06 -7.75697e-08
0.00034593 4.75895e-05 -1.64542e-06 -7.2385e-08
0.000391802 4.40815e-05 -1.86257e-06 -6.6516e-08
0.000433955 4.01568e-05 -2.06212e-06 -6.00183e-08
0.000471989 3.58525e-05 -2.24218e-06 -5.29532e-08
0.000505547 3.12093e-05 -2.40104e-06 -4.53875e-08
0.00053431 2.62711e-05 -2.5372e-06 -3.73928e-08
0.000558006 2.10845e-05 -2.64938e-06 -2.90446e-08
0.000576412 1.56986e-05 -2.73651e-06 -2.04218e-08
0.000589354 1.01643e-05 -2.79778e-06 -1.1606e-08
0.000596709 4.53395e-06 -2.8326e-06 -2.68047e-09
0.000598407 -1.13928e-06 -2.84064e-06 6.27035e-09
0.000594434 -6.80174e-06 -2.82183e-06 1.5162e-08
0.000584825 -1.23999e-05 -2.77634e-06 2.39102e-08
0.000569673 -1.78809e-05 -2.70461e-06 3.24324e-08
0.00054912 -2.31928e-05 -2.60731e-06 4.06481e-08
0.000523361 -2.82855e-05 -2.48537e-06 4.84795e-08
0.000492638 -3.31108e-05 -2.33993e-06 5.58526e-08
0.000457243 -3.76231e-05 -2.17237e-06 6.26978e-08
0.000417511 -4.17797e-05 -1.98428e-06 6.89502e-08
0.000373816 -4.55414e-05 -1.77743e-06 7.45509e-08
0.000326571 -4.88726e-05 -1.55377e-06 7.94469e-08
0.000276224 -5.17418e-05 -1.31543e-06 8.35918e-08
0.000223251 -5.41219e-05 -1.06466e-06 8.69466e-08
0.000168151 -5.59904e-05 -8.03819e-07 8.94794e-08
0.000111446 -5.73296e-05 -5.35381e-07 9.11664e-08
5.36726e-05 -5.81269e-05 -2.61882e-07 9.19915e-08
-4.62415e-06 -5.83746e-05 1.40931e-08 9.19472e-08
-6.28927e-05 -5.80706e-05 2.89935e-07 9.10336e-08
-0.000120582 -5.72176e-05 5.63035e-07 8.92594e-08
-0.000177148 -5.58238e-05 8.30814e-07 8.66416e-08
-0.000232054 -5.39022e-05 1.09074e-06 8.32046e-08
-0.000284782 -5.14711e-05 1.34035e-06 7.89812e-08
-0.000334834 -4.85535e-05 1.5773e-06 7.40111e-08
-0.000381736 -4.51769e-05 1.79933e-06 6.83414e-08
-0.000425046 -4.13732e-05 2.00435e-06 6.20257e-08
-0.000464352 -3.71784e-05 2.19043e-06 5.51236e-08
-0.000499285 -3.26322e-05 2.3558e-06 4.77005e-08
-0.000529514 -2.77775e-05 2.4989e-06 3.98264e-08
-0.000554753 -2.26602e-05 2.61838e-06 3.15759e-08
-0.000574763 -1.73287e-05 2.71311e-06 2.30269e-08
-0.000589355 -1.18334e-05 2.78219e-06 1.42602e-08
-0.000598392 -6.22624e-06 2.82497e-06 5.3587e-09
-0.000601788 -5.60222e-07 2.84105e-06 -3.59346e-09
-0.000599511 5.11109e-06 2.83027e-06 -1.25116e-08
-0.000591582 1.07341e-05 2.79273e-06 -2.13115e-08
-0.000578077 1.62556e-05 2.7288e-06 -2.991e-08
-0.000559122 2.16235e-05 2.63907e-06 -3.82257e-08
-0.000534898 2.67869e-05 2.52439e-06 -4.61801e-08
-0.000505633 3.16972e-05 2.38585e-06 -5.36979e-08
-0.000471603 3.63078e-05 2.22476e-06 -6.07081e-08
-0.000433132 4.05752e-05 2.04263e-06 -6.71445e-08
-0.000390581 4.4459e-05 1.8412e-06 -7.2946e-08
-0.000344354 4.79226e-05 1.62236e-06 -7.80582e-08
-0.000294887 5.09331e-05 1.38819e-06 -8.24323e-08
-0.000242648 5.34622e-05 1.14089e-06 -8.60273e-08
-0.000188131 5.54859e-05 8.82807e-07 -8.88089e-08
-0.000131851 5.69851e-05 6.1638e-07 -9.07512e-08
-7.43403e-05 5.79456e-05 3.44127e-07 -9.18355e-08
-1.61425e-05 5.83583e-05 6.86201e-08 -9.20518e-08
4.21924e-05 5.82194e-05 -2.07535e-07 -9.13978e-08
0.000100113 5.75301e-05 -4.81729e-07 -8.98799e-08
0.000157071 5.6297e-05 -7.51368e-07 -8.75123e-08
0.00021253 5.45318e-05 -1.01391e-06 -8.43175e-08
0.000265963 5.2251e-05 -1.26686e-06 -8.03257e-08
0.000316867 4.94763e-05 -1.50783e-06 -7.55744e-08
0.00036476 4.62339e-05 -1.73456e-06 -7.01089e-08
0.000409189 4.25545e-05 -1.94488e-06 -6.39805e-08
0.000449735 3.84728e-05 -2.13683e-06 -5.72474e-08
0.000486013 3.40274e-05 -2.30857e-06 -4.99731e-08
0.000517682 2.92603e-05 -2.45849e-06 -4.22263e-08
0.000544442 2.42167e-05 -2.58517e-06 -3.40805e-08
0.000566039 1.89441e-05 -2.68741e-06 -2.56125e-08
0.00058227 1.34924e-05 -2.76425e-06 -1.69023e-08
0.000592982 7.91324e-06 -2.81495e-06 -8.0324e-09
0.000598072 2.25924e-06 -2.83905e-06 9.13436e-10
0.000597493 -3.41612e-06 -2.83631e-06 9.85069e-09
0.00059125 -9.05919e-06 -2.80676e-06 1.86948e-08
0.000579403 -1.46166e-05 -2.75067e-06 2.73621e-08
0.000562063 -2.00359e-05 -2.66859e-06 3.57709e-08
0.000539395 -2.52657e-05 -2.56127e-06 4.38414e-08
0.000511611 -3.02568e-05 -2.42975e-06 5.14976e-08
0.000478976 -3.49618e-05 -2.27526e-06 5.86669e-08
0.000441798 -3.93363e-05 -2.09926e-06 6.52817e-08
0.000400428 -4.3339e-05 -1.90341e-06 7.12794e-08
0.000355257 -4.69319e-05 -1.68957e-06 7.66032e-08
0.000306712 -5.00813e-05 -1.45976e-06 8.12029e-08
0.000255252 -5.27572e-05 -1.21616e-06 8.5035e-08
0.000201364 -5.49344e-05 -9.6105e-07 8.80632e-08
0.000145556 -5.65923e-05 -6.96861e-07 9.0259e-08
8.83573e-05 -5.77153e-05 -4.26084e-07 9.16016e-08
3.03076e-05 -5.82926e-05 -1.51279e-07 9.20782e-08
-2.80442e-05 -5.83189e-05 1.24956e-07 9.16845e-08
-8.61465e-05 -5.7794e-05 4.00009e-07 9.0424e-08
-0.00014345 -5.67227e-05 6.71282e-07 8.83088e-08
-0.000199413 -5.51152e-05 9.36208e-07 8.53587e-08
-0.000253507 -5.29867e-05 1.19228e-06 8.16019e-08
-0.00030522 -5.03573e-05 1.43709e-06 7.70735e-08
-0.000354063 -4.72519e-05 1.66831e-06 7.18167e-08
-0.000399575 -4.36999e-05 1.88376e-06 6.58809e-08
-0.000441325 -3.97347e-05 2.0814e-06 5.93223e-08
-0.000478919 -3.53939e-05 2.25937e-06 5.22029e-08
-0.000512001 -3.07186e-05 2.41598e-06 4.45902e-08
-0.000540259 -2.57528e-05 2.54975e-06 3.65558e-08
-0.000563426 -2.05437e-05 2.65942e-06 2.81759e-08
-0.000581282 -1.51403e-05 2.74394e-06 1.95297e-08
-0.000593659 -9.59384e-06 2.80253e-06 1.06987e-08
-0.000600439 -3.95668e-06 2.83463e-06 1.76679e-09
-0.000601559 1.71788e-06 2.83993e-06 -7.18206e-09
-0.000597009 7.3762e-06 2.81838e-06 -1.60628e-08
-0.00058683 1.29648e-05 2.7702e-06 -2.47919e-08
-0.00057112 1.84308e-05 2.69582e-06 -3.32865e-08
-0.000550027 2.37226e-05 2.59596e-06 -4.14666e-08
-0.00052375 2.87901e-05 2.47156e-06 -4.92546e-08
-0.000492537 3.35855e-05 2.3238e-06 -5.65771e-08
-0.000456685 3.80633e-05 2.15407e-06 -6.33648e-08
-0.000416531 4.21813e-05 1.96397e-06 -6.95535e-08
-0.000372455 4.59006e-05 1.75531e-06 -7.50848e-08
-0.000324874 4.9186e-05 1.53006e-06 -7.99063e-08
-0.000274238 5.20064e-05 1.29034e-06 -8.39724e-08
-0.000221025 5.43351e-05 1.03842e-06 -8.72448e-08
-0.000165739 5.61503e-05 7.76685e-07 -8.96926e-08
-0.000108902 5.74345e-05 5.07608e-07 -9.12924e-08
-5.10508e-05 5.81759e-05 2.3373e-07 -9.20294e-08
7.26683e-06 5.83673e-05 -4.23579e-08 -9.18964e-08
6.54998e-05 5.80068e-05 -3.18047e-07 -9.08948e-08
0.000123098 5.70981e-05 -5.90731e-07 -8.9034e-08
0.000179516 5.56495e-05 -8.57833e-07 -8.63317e-08
0.000234221 5.36748e-05 -1.11683e-06 -8.28132e-08
0.000286697 5.11927e-05 -1.36527e-06 -7.85121e-08
0.000336446 4.82267e-05 -1.6008e-06 -7.34688e-08
0.000382998 4.48047e-05 -1.82121e-06 -6.77312e-08
0.000425914 4.0959e-05 -2.0244e-06 -6.13534e-08
0.000464787 3.67262e-05 -2.20846e-06 -5.43958e-08
0.00049925 3.21461e-05 -2.37165e-06 -4.69239e-08
0.000528978 2.7262e-05 -2.51242e-06 -3.90088e-08
0.000553688 2.21201e-05 -2.62945e-06 -3.07249e-08
0.000573148 1.6769e-05 -2.72163e-06 -2.2151e-08
0.000587173 1.12593e-05 -2.78808e-06 -1.33676e-08
0.000595631 5.64307e-06 -2.82818e-06 -4.45824e-09
0.000598442 -2.66687e-08 -2.84156e-06 4.49323e-09
0.000595578 -5.6963e-06 -2.82808e-06 1.34018e-08
0.000587067 -1.13122e-05 -2.78787e-06 2.21836e-08
0.000572989 -1.68214e-05 -2.72132e-06 3.07552e-08
0.000553477 -2.21718e-05 -2.62905e-06 3.90359e-08
0.000528715 -2.73128e-05 -2.51195e-06 4.69472e-08
0.000498938 -3.21959e-05 -2.37111e-06 5.44142e-08
0.000464425 -3.67748e-05 -2.20786e-06 6.13666e-08
0.000425504 -4.10065e-05 -2.02376e-06 6.77382e-08
0.000382541 -4.48508e-05 -1.82055e-06 7.3469e-08
0.000335943 -4.82715e-05 -1.60014e-06 7.85048e-08
0.00028615 -5.12362e-05 -1.36463e-06 8.27978e-08
0.000233632 -5.37171e-05 -1.11623e-06 8.63074e-08
0.000178885 -5.56906e-05 -8.57311e-07 8.90003e-08
0.000122426 -5.71383e-05 -5.9031e-07 9.08511e-08
6.47885e-05 -5.80463e-05 -3.17757e-07 9.18421e-08
6.51626e-06 -5.84063e-05 -4.22303e-08 9.19639e-08
-5.18403e-05 -5.82149e-05 2.33661e-07 9.12152e-08
-0.00010973 -5.74739e-05 5.07307e-07 8.96029e-08
-0.000166607 -5.61905e-05 7.76116e-07 8.71422e-08
-0.000221935 -5.43768e-05 1.03754e-06 8.38563e-08
-0.00027519 -5.20502e-05 1.28911e-06 7.97759e-08
-0.000325871 -4.92326e-05 1.52844e-06 7.49395e-08
-0.0003735 -4.59509e-05 1.75326e-06 6.93927e-08
-0.000417629 -4.22362e-05 1.96144e-06 6.31876e-08
-0.00045784 -3.81238e-05 2.151e-06 5.63827e-08
-0.000493757 -3.36527e-05 2.32015e-06 4.90421e-08
-0.00052504 -2.88652e-05 2.46727e-06 4.12347e-08
-0.000551397 -2.3807e-05 2.59098e-06 3.30342e-08
-0.00057258 -1.85259e-05 2.69008e-06 2.45178e-08
-0.000588391 -1.30722e-05 2.76363e-06 1.57655e-08
-0.000598684 -7.49765e-06 2.81093e-06 6.85962e-09
-0.000603364 -1.85521e-06 2.83151e-06 -2.11603e-09
-0.00060239 3.80146e-06 2.82516e-06 -1.10771e-08
-0.000595774 9.41855e-06 2.79193e-06 -1.99396e-08
-0.000583584 1.49426e-05 2.73211e-06 -2.86202e-08
-0.000565938 2.03209e-05 2.64625e-06 -3.70375e-08
-0.000543007 2.55023e-05 2.53514e-06 -4.51129e-08
-0.000515015 3.04373e-05 2.3998e-06 -5.27707e-08
-0.000482231 3.50786e-05 2.24149e-06 -5.99394e-08
-0.000444971 3.93817e-05 2.06167e-06 -6.65524e-08
-0.000403594 4.33054e-05 1.86201e-06 -7.2548e-08
-0.000358499 4.68118e-05 1.64437e-06 -7.78712e-08
-0.000310121 4.98669e-05 1.41075e-06 -8.24725e-08
-0.000258926 5.2441e-05 1.16334e-06 -8.63103e-08
-0.000205408 5.45087e-05 9.04405e-07 -8.93497e-08
-0.000150084 5.60495e-05 6.36356e-07 -9.15639e-08
-9.34895e-05 5.70475e-05 3.61664e-07 -9.2934e-08
-3.61733e-05 5.7492e-05 8.2862e-08 -9.34489e-08
2.13081e-05 5.73774e-05 -1.97485e-07 -9.31065e-08
7.83949e-05 5.67031e-05 -4.76804e-07 -9.19126e-08
0.000134529 5.54738e-05 -7.52542e-07 -8.98813e-08
0.000189161 5.3699e-05 -1.02219e-06 -8.7035e-08
0.00024175 5.13936e-05 -1.28329e-06 -8.34043e-08
0.000291777 4.85768e-05 -1.5335e-06 -7.90274e-08
0.000338742 4.52727e-05 -1.77059e-06 -7.39499e-08
0.00038217 4.15097e-05 -1.99244e-06 -6.82247e-08
0.000421619 3.73201e-05 -2.19711e-06 -6.19108e-08
0.00045668 3.27402e-05 -2.38284e-06 -5.50742e-08
0.000486982 2.78092e-05 -2.54806e-06 -4.77854e-08
0.000512195 2.25698e-05 -2.69142e-06 -4.01205e-08
0.000532034 1.70666e-05 -2.81178e-06 -3.21598e-08
0.000546256 1.13465e-05 -2.90826e-06 -2.39868e-08
0.000554671 5.45803e-06 -2.98022e-06 -1.56883e-08
0.000557133 -5.49479e-07 -3.02729e-06 -7.35323e-09
0.000553549 -6.62611e-06 -3.04935e-06 9.28565e-10
0.000543874 -1.2722e-05 -3.04656e-06 9.06588e-09
0.000528115 -1.87879e-05 -3.01936e-06 1.69682e-08
0.000506324 -2.47758e-05 -2.96846e-06 2.45455e-08
0.000478604 -3.0639e-05 -2.89482e-06 3.17093e-08
0.000445102 -3.63336e-05 -2.79969e-06 3.83733e-08
0.000406007 -4.18178e-05 -2.68457e-06 4.44542e-08
0.000361549 -4.70536e-05 -2.55121e-06 4.98719e-08
0.000311995 -5.20064e-05 -2.4016e-06 5.45504e-08
0.000257641 -5.6646e-05 -2.23794e-06 5.84182e-08
0.000198816 -6.09466e-05 -2.06269e-06 6.14084e-08
0.000135868 -6.48878e-05 -1.87846e-06 6.34597e-08
6.91649e-05 -6.84543e-05 -1.68809e-06 6.45161e-08
-9.12959e-07 -7.16369e-05 -1.49454e-06 6.45265e-08
-7.39799e-05 -7.44324e-05 -1.30096e-06 6.34494e-08
-0.00014965 -7.6844e-05 -1.11061e-06 6.12349e-08
-0.000227543 -7.88815e-05 -9.26905e-07 5.78906e-08
-0.000307294 -8.05616e-05 -7.53233e-07 5.32368e-08
-0.000388555 -8.19084e-05 -5.93523e-07 4.78183e-08
-0.000471009 -8.2952e-05 -4.50068e-07 3.95e-08
-0.000554372 -8.37336e-05 -3.31568e-07 3.61698e-08
-0.000638401 -8.42883e-05 -2.23059e-07 8.32986e-09
-0.000722904 -8.47094e-05 -1.98069e-07 6.60231e-08
0.000708198 -7.73634e-05 -9.30667e-19 1.36352e-08
0.000630849 -7.73225e-05 4.09055e-08 2.57826e-08
0.000553593 -7.71633e-05 1.18253e-07 3.64427e-08
0.000476584 -7.68175e-05 2.27582e-07 4.56198e-08
0.00040004 -7.62255e-05 3.64441e-07 5.33228e-08
0.000324232 -7.53366e-05 5.24409e-07 5.95663e-08
0.00024948 -7.41091e-05 7.03108e-07 6.43702e-08
0.000176138 -7.25098e-05 8.96219e-07 6.77619e-08
0.000104592 -7.0514e-05 1.0995e-06 6.97761e-08
3.52474e-05 -6.81057e-05 1.30883e-06 7.04546e-08
-3.1479e-05 -6.52767e-05 1.5202e-06 6.98486e-08
-9.51657e-05 -6.20267e-05 1.72974e-06 6.80161e-08
-0.000155395 -5.83632e-05 1.93379e-06 6.50237e-08
-0.000211759 -5.43005e-05 2.12886e-06 6.09462e-08
-0.00026387 -4.986e-05 2.3117e-06 5.58651e-08
-0.000311362 -4.5069e-05 2.4793e-06 4.98694e-08
-0.000353902 -3.99608e-05 2.6289e-06 4.30549e-08
-0.000391191 -3.45738e-05 2.75807e-06 3.55219e-08
-0.000422971 -2.89511e-05 2.86463e-06 2.73774e-08
-0.00044903 -2.31397e-05 2.94677e-06 1.87308e-08
-0.000469204 -1.719e-05 3.00296e-06 9.6959e-09
-0.000483382 -1.1155e-05 3.03205e-06 3.87853e-10
-0.000491504 -5.08973e-06 3.03321e-06 -9.07649e-09
-0.00049357 9.49461e-07 3.00598e-06 -1.85807e-08
-0.000489633 6.90568e-06 2.95024e-06 -2.80089e-08
-0.000479805 1.27221e-05 2.86621e-06 -3.72482e-08
-0.000464254 1.83428e-05 2.75447e-06 -4.61877e-08
-0.000443203 2.37132e-05 2.6159e-06 -5.4722e-08
-0.000416929 2.87808e-05 2.45174e-06 -6.27504e-08
-0.000385759 3.3496e-05 2.26349e-06 -7.01785e-08
-0.000350069 3.78125e-05 2.05295e-06 -7.69194e-08
-0.000310281 4.16876e-05 1.82219e-06 -8.28943e-08
-0.000266854 4.50833e-05 1.57351e-06 -8.80327e-08
-0.000220285 4.79663e-05 1.30941e-06 -9.22746e-08
-0.000171102 5.03083e-05 1.03259e-06 -9.55692e-08
-0.000119857 5.20867e-05 7.4588e-07 -9.78772e-08
-6.71218e-05 5.32848e-05 4.52249e-07 -9.91697e-08
-1.34839e-05 5.38918e-05 1.54739e-07 -9.94294e-08
4.04633e-05 5.3903e-05 -1.43549e-07 -9.86502e-08
9.41241e-05 5.332e-05 -4.39499e-07 -9.68377e-08
0.000146908 5.21505e-05 -7.30012e-07 -9.4009e-08
0.000198234 5.04084e-05 -1.01204e-06 -9.01916e-08
0.00024754 4.81138e-05 -1.28261e-06 -8.54251e-08
0.000294286 4.52923e-05 -1.53889e-06 -7.97583e-08
0.00033796 4.19752e-05 -1.77816e-06 -7.32506e-08
0.000378084 3.81991e-05 -1.99792e-06 -6.59703e-08
0.000414219 3.40054e-05 -2.19583e-06 -5.79939e-08
0.00044597 2.94397e-05 -2.36981e-06 -4.94067e-08
0.000472991 2.45519e-05 -2.51803e-06 -4.02985e-08
0.000494984 1.9395e-05 -2.63892e-06 -3.07672e-08
0.00051171 1.40248e-05 -2.73123e-06 -2.09138e-08
0.000522982 8.49961e-06 -2.79397e-06 -1.08432e-08
0.000528677 2.87914e-06 -2.8265e-06 -6.63174e-10
0.000528729 -2.77584e-06 -2.82849e-06 9.51827e-09
0.000523134 -8.40426e-06 -2.79993e-06 1.95914e-08
0.00051195 -1.39453e-05 -2.74116e-06 2.94497e-08
0.000495293 -1.93393e-05 -2.65281e-06 3.89871e-08
0.00047334 -2.4528e-05 -2.53585e-06 4.81015e-08
0.000446324 -2.94554e-05 -2.39154e-06 5.66961e-08
0.000414534 -3.40684e-05 -2.22145e-06 6.46781e-08
0.000378308 -3.83172e-05 -2.02742e-06 7.19629e-08
0.000338036 -4.21562e-05 -1.81153e-06 7.8472e-08
0.000294147 -4.55438e-05 -1.57612e-06 8.41362e-08
0.000247111 -4.84437e-05 -1.32371e-06 8.88945e-08
0.000197432 -5.08244e-05 -1.05702e-06 9.26962e-08
0.000145644 -5.26603e-05 -7.78935e-07 9.55008e-08
9.22998e-05 -5.39317e-05 -4.92432e-07 9.72781e-08
3.79729e-05 -5.46247e-05 -2.00598e-07 9.80092e-08
-1.67544e-05 -5.47319e-05 9.34296e-08 9.76866e-08
-7.12952e-05 -5.4252e-05 3.8649e-07 9.63138e-08
-0.000125064 -5.31901e-05 6.75431e-07 9.39056e-08
-0.000177485 -5.15575e-05 9.57148e-07 9.04879e-08
-0.000227995 -4.93717e-05 1.22861e-06 8.60977e-08
-0.000276052 -4.66562e-05 1.4869e-06 8.0782e-08
-0.000321141 -4.34401e-05 1.72925e-06 7.45982e-08
-0.000362777 -3.97578e-05 1.95304e-06 6.76126e-08
-0.000400514 -3.56488e-05 2.15588e-06 5.99002e-08
-0.000433947 -3.11574e-05 2.33558e-06 5.15443e-08
-0.000462717 -2.63316e-05 2.49022e-06 4.26342e-08
-0.000486516 -2.12232e-05 2.61812e-06 3.32659e-08
-0.000505088 -1.58872e-05 2.71792e-06 2.35398e-08
-0.000518233 -1.03808e-05 2.78854e-06 1.35609e-08
-0.000525812 -4.763e-06 2.82922e-06 3.43572e-09
-0.000527742 9.05748e-07 2.83953e-06 -6.72625e-09
-0.000524004 6.56462e-06 2.81935e-06 -1.68166e-08
-0.000514637 1.21529e-05 2.7689e-06 -2.67264e-08
-0.000499742 1.76105e-05 2.68872e-06 -3.63493e-08
-0.000479479 2.28789e-05 2.57967e-06 -4.55822e-08
-0.000454066 2.79015e-05 2.44292e-06 -5.43256e-08
-0.000423776 3.26243e-05 2.27995e-06 -6.24859e-08
-0.000388934 3.69968e-05 2.09249e-06 -6.99752e-08
-0.000349915 4.09718e-05 1.88256e-06 -7.6713e-08
-0.000307137 4.45068e-05 1.65242e-06 -8.26274e-08
-0.000261061 4.75638e-05 1.40454e-06 -8.76542e-08
-0.00021218 5.01099e-05 1.14158e-06 -9.174e-08
-0.00016102 5.21178e-05 8.66359e-07 -9.48406e-08
-0.000108131 5.3566e-05 5.81837e-07 -9.69227e-08
-5.40798e-05 5.44389e-05 2.91069e-07 -9.79641e-08
5.52203e-07 5.47272e-05 -2.82307e-09 -9.79535e-08
5.51786e-05 5.44277e-05 -2.96684e-07 -9.68909e-08
0.000109213 5.35436e-05 -5.87356e-07 -9.4788e-08
0.000162074 5.20846e-05 -8.7172e-07 -9.16671e-08
0.000213195 5.00661e-05 -1.14672e-06 -8.75618e-08
0.000262027 4.751e-05 -1.40941e-06 -8.25162e-08
0.000308045 4.44436e-05 -1.65696e-06 -7.65845e-08
0.000350755 4.09e-05 -1.88671e-06 -6.98304e-08
0.000389699 3.6917e-05 -2.0962e-06 -6.23263e-08
0.000424457 3.25377e-05 -2.28318e-06 -5.41532e-08
0.000454658 2.78089e-05 -2.44564e-06 -4.5398e-08
0.000479975 2.27814e-05 -2.58183e-06 -3.61559e-08
0.000500139 1.75092e-05 -2.6903e-06 -2.65251e-08
0.000514931 1.20491e-05 -2.76988e-06 -1.66096e-08
0.000524194 6.45949e-06 -2.8197e-06 -6.51586e-09
0.000527827 8.00534e-07 -2.83925e-06 3.64803e-09
0.000525792 -4.86703e-06 -2.82831e-06 1.37726e-08
0.00051811 -1.04823e-05 -2.78699e-06 2.37494e-08
0.000504865 -1.59851e-05 -2.71574e-06 3.34709e-08
0.000486198 -2.13161e-05 -2.61533e-06 4.28332e-08
0.000462309 -2.64183e-05 -2.48683e-06 5.17353e-08
0.000433456 -3.12367e-05 -2.33162e-06 6.0082e-08
0.000399947 -3.57197e-05 -2.15138e-06 6.77833e-08
0.000362144 -3.98192e-05 -1.94803e-06 7.47568e-08
0.000320452 -4.34909e-05 -1.72376e-06 8.09273e-08
0.000275318 -4.66957e-05 -1.48098e-06 8.62288e-08
0.000227227 -4.93989e-05 -1.22229e-06 9.06043e-08
0.000176697 -5.15717e-05 -9.50476e-07 9.40067e-08
0.000124269 -5.31906e-05 -6.68456e-07 9.63997e-08
7.05058e-05 -5.42384e-05 -3.79257e-07 9.77574e-08
1.5986e-05 -5.47036e-05 -8.5985e-08 9.80651e-08
-3.87055e-05 -5.45814e-05 2.0821e-07 9.73198e-08
-9.29814e-05 -5.3873e-05 5.0017e-07 9.55294e-08
-0.000146259 -5.25861e-05 7.86758e-07 9.2713e-08
-0.000197965 -5.07344e-05 1.0649e-06 8.89011e-08
-0.000247546 -4.83379e-05 1.3316e-06 8.41343e-08
-0.000294468 -4.54223e-05 1.584e-06 7.84641e-08
-0.000338228 -4.20189e-05 1.8194e-06 7.19512e-08
-0.000378355 -3.81643e-05 2.03525e-06 6.46655e-08
-0.00041442 -3.38998e-05 2.22925e-06 5.66856e-08
-0.000446034 -2.92712e-05 2.3993e-06 4.80967e-08
-0.000472857 -2.43283e-05 2.54359e-06 3.89914e-08
-0.000494603 -1.91242e-05 2.66057e-06 2.94674e-08
-0.000511037 -1.37146e-05 2.74897e-06 1.96269e-08
-0.000521983 -8.1578e-06 2.80785e-06 9.57557e-09
-0.000527324 -2.51337e-06 2.83658e-06 -5.785e-10
-0.000527001 3.15804e-06 2.83484e-06 -1.07265e-08
-0.000521019 8.79555e-06 2.80266e-06 -2.07591e-08
-0.000509441 1.43386e-05 2.74038e-06 -3.05689e-08
-0.000492393 1.97277e-05 2.64868e-06 -4.00505e-08
-0.000470057 2.49049e-05 2.52853e-06 -4.91018e-08
-0.000442672 2.98146e-05 2.38122e-06 -5.76259e-08
-0.000410534 3.44042e-05 2.20834e-06 -6.55311e-08
-0.000373987 3.86243e-05 2.01175e-06 -7.27326e-08
-0.000333424 4.24296e-05 1.79355e-06 -7.9153e-08
-0.00028928 4.57792e-05 1.55609e-06 -8.47233e-08
-0.000242029 4.86372e-05 1.30192e-06 -8.93839e-08
-0.00019218 5.09729e-05 1.03377e-06 -9.30844e-08
-0.000140266 5.27612e-05 7.54519e-07 -9.57854e-08
-8.68461e-05 5.39829e-05 4.67162e-07 -9.74577e-08
-3.24935e-05 5.46248e-05 1.74789e-07 -9.80834e-08
2.2208e-05 5.46802e-05 -1.19461e-07 -9.76558e-08
7.66711e-05 5.41483e-05 -4.12428e-07 -9.61794e-08
0.000130311 5.30349e-05 -7.00966e-07 -9.36701e-08
0.000182551 5.13519e-05 -9.81977e-07 -9.01549e-08
0.000232831 4.91175e-05 -1.25244e-06 -8.56716e-08
0.00028061 4.63556e-05 -1.50946e-06 -8.02681e-08
0.000325376 4.30959e-05 -1.75026e-06 -7.40027e-08
0.000366648 3.93734e-05 -1.97227e-06 -6.69426e-08
0.000403982 3.5228e-05 -2.1731e-06 -5.91635e-08
0.000436978 3.07043e-05 -2.35059e-06 -5.07492e-08
0.000465281 2.58509e-05 -2.50283e-06 -4.17896e-08
0.000488587 2.07199e-05 -2.6282e-06 -3.23815e-08
0.000506646 1.53663e-05 -2.72535e-06 -2.26255e-08
0.000519265 9.84775e-06 -2.79322e-06 -1.26266e-08
0.000526307 4.22342e-06 -2.8311e-06 -2.49205e-09
0.000527696 -1.44626e-06 -2.83858e-06 7.66922e-09
0.000523419 -7.10041e-06 -2.81557e-06 1.77482e-08
0.000513521 -1.26783e-05 -2.76233e-06 2.76365e-08
0.000498108 -1.81201e-05 -2.67942e-06 3.72281e-08
0.000477346 -2.33672e-05 -2.56773e-06 4.64198e-08
0.000451457 -2.83634e-05 -2.42847e-06 5.5113e-08
0.00042072 -3.3055e-05 -2.26314e-06 6.32144e-08
0.000385465 -3.73917e-05 -2.07349e-06 7.06369e-08
0.000346071 -4.13267e-05 -1.86158e-06 7.73008e-08
0.00030296 -4.4818e-05 -1.62968e-06 8.31346e-08
0.000256595 -4.7828e-05 -1.38028e-06 8.80756e-08
0.000207475 -5.03243e-05 -1.11605e-06 9.20707e-08
0.000156127 -5.22802e-05 -8.39837e-07 9.50771e-08
0.000103102 -5.36746e-05 -5.54606e-07 9.70624e-08
4.89699e-05 -5.44926e-05 -2.63418e-07 9.80054e-08
-5.68815e-06 -5.47255e-05 3.05977e-08 9.78958e-08
-6.02851e-05 -5.43706e-05 3.24285e-07 9.6735e-08
-0.000114235 -5.34318e-05 6.1449e-07 9.45353e-08
-0.000166957 -5.19192e-05 8.98096e-07 9.13204e-08
-0.000217887 -4.98491e-05 1.17206e-06 8.71248e-08
-0.000266477 -4.72436e-05 1.43343e-06 8.19935e-08
-0.000312205 -4.41307e-05 1.67941e-06 7.59817e-08
-0.000354581 -4.0544e-05 1.90736e-06 6.91539e-08
-0.000393148 -3.65218e-05 2.11482e-06 6.15835e-08
-0.000427493 -3.21074e-05 2.29957e-06 5.33517e-08
-0.000457248 -2.73482e-05 2.45962e-06 4.45469e-08
-0.000482092 -2.22953e-05 2.59326e-06 3.52638e-08
-0.000501759 -1.7003e-05 2.69906e-06 2.5602e-08
-0.000516037 -1.15281e-05 2.77586e-06 1.56652e-08
-0.000524774 -5.92935e-06 2.82286e-06 5.56018e-09
-0.000527874 -2.66953e-07 2.83954e-06 -4.60456e-09
-0.000525306 5.39831e-06 2.82572e-06 -1.47198e-08
-0.000517097 1.10056e-05 2.78156e-06 -2.4677e-08
-0.000503335 1.64947e-05 2.70753e-06 -3.43692e-08
-0.000484167 2.18067e-05 2.60443e-06 -4.36923e-08
-0.000459799 2.68844e-05 2.47335e-06 -5.25462e-08
-0.000430494 3.16735e-05 2.31571e-06 -6.08357e-08
-0.000396566 3.61224e-05 2.1332e-06 -6.8472e-08
-0.000358379 4.01834e-05 1.92779e-06 -7.53729e-08
-0.000316343 4.38129e-05 1.70167e-06 -8.14644e-08
-0.00027091 4.69718e-05 1.45728e-06 -8.6681e-08
-0.000222567 4.96263e-05 1.19723e-06 -9.09668e-08
-0.000171835 5.17479e-05 9.24332e-07 -9.42756e-08
-0.000119257 5.33137e-05 6.41506e-07 -9.6572e-08
-6.53982e-05 5.4307e-05 3.5179e-07 -9.78313e-08
-1.08373e-05 5.47171e-05 5.82958e-08 -9.804e-08
4.38401e-05 5.45396e-05 -2.35824e-07 -9.71958e-08
9.80466e-05 5.37763e-05 -5.27412e-07 -9.53078e-08
0.0001512 5.24356e-05 -8.13335e-07 -9.23963e-08
0.00020273 5.05317e-05 -1.09052e-06 -8.84926e-08
0.000252083 4.80852e-05 -1.356e-06 -8.36385e-08
0.000298728 4.51223e-05 -1.60692e-06 -7.78862e-08
0.000342166 4.16748e-05 -1.84058e-06 -7.12974e-08
0.000381929 3.77797e-05 -2.05447e-06 -6.39431e-08
0.00041759 3.3479e-05 -2.2463e-06 -5.5902e-08
0.000448767 2.88187e-05 -2.414e-06 -4.72605e-08
0.000475124 2.38489e-05 -2.55578e-06 -3.81116e-08
0.000496379 1.8623e-05 -2.67012e-06 -2.85533e-08
0.000512304 1.31971e-05 -2.75578e-06 -1.86884e-08
0.000522726 7.62946e-06 -2.81184e-06 -8.62283e-09
0.000527535 1.9799e-06 -2.83771e-06 1.53535e-09
0.000526679 -3.69092e-06 -2.83311e-06 1.16771e-08
0.000520167 -9.3221e-06 -2.79808e-06 2.16933e-08
0.000508068 -1.48532e-05 -2.733e-06 3.14767e-08
0.000490513 -2.02247e-05 -2.63857e-06 4.0922e-08
0.000467691 -2.53791e-05 -2.5158e-06 4.99278e-08
0.000439846 -3.02609e-05 -2.36602e-06 5.83975e-08
[truncated: 11,953,688 more chars]
