# Supplementary material for: Forward variable selection enables fast and accurate dynamic system identification with Karhunen-Loève decomposed Gaussian processes
Source: PLoS One. 2024 Sep 20;19(9):e0309661. doi: 10.1371/journal.pone.0309661 (PMC11414993; doi:10.1371/journal.pone.0309661)
Supplement: S2 File — (ZIP) [file pone.0309661.s002.zip]

Archive with 5 entries (4 files):
- Cascading_Tanks_SINDy/
- Cascading_Tanks_SINDy/CasTanks5FoldData.mat
- Cascading_Tanks_SINDy/CasTanks_SINDy.ipynb
- Cascading_Tanks_SINDy/Tank1.mat
- Cascading_Tanks_SINDy/Tank2.mat
