# Supplementary material for: Forward variable selection enables fast and accurate dynamic system identification with Karhunen-Loève decomposed Gaussian processes
Source: PLoS One. 2024 Sep 20;19(9):e0309661. doi: 10.1371/journal.pone.0309661 (PMC11414993; doi:10.1371/journal.pone.0309661)
Supplement: S2 File — (ZIP) [file pone.0309661.s002.zip › Cascading_Tanks_SINDy/CasTanks_SINDy.ipynb]

# %% [markdown]
# Cascading Tanks Evaluation Using SINDy

This notebook uses the Cascading Tanks experimental dataset modeling a pump with variable flowrate depending on signal (forcing function) with the height of two tanks in series.  Code originally written by Kyle Hayes and commented by Michael Fouts.

# %% [code]
# Import relevant libraries

# For data processing
import numpy as np
import scipy
from scipy import io

# for modeling
import pysindy as ps

# For outputs and visualization
import pandas as pd
import matplotlib.pyplot as plt

# %% [markdown]
First, begin by loading in the data.  This data was originally given in a MATLAB format for this project.  The variable named "CasTanksDir" is the derivative of the Cascaded Tanks data set (calculated in a MATLAB script) while the "tank1dir" and "tank2dir" are the actual Cascaded Tank data.

# %% [code]
# Load in data
# Derivative Data
CasTanksDir = scipy.io.loadmat('CasTanks5FoldData.mat')

# Actual Cascaded Tanks Data.  The data was split into two sets, both containing an array of the heights of the first and second tanks
tank1dir = scipy.io.loadmat('Tank1.mat')
tank2dir = scipy.io.loadmat('Tank2.mat')

# %% [markdown]
Some additional preprocessing is needed.  The below chunck takes the two data sets and concatenates them together.

# %% [code]
u1 = tank1dir['u']
y1 = tank1dir['y']
u2 = tank2dir['u']
y2 = tank2dir['y']

# u is our forcing function (the signal given to the pump)
u = np.concatenate((u1,u2),1)
u = np.transpose(u)
# h1 is the height of the upper tank, h2 is the height of the lower tank
# The second number in the intermetiate variables is the data set for the
# tank heights
h11 = y1[0,:]
h12 = y1[1,:]
h21 = y2[0,:]
h22 = y2[1,:]
h1 = np.concatenate((h11,h21))
h2 = np.concatenate((h12,h22))
h1 = h1.reshape(10000,1)
h2 = h2.reshape(10000,1)

# %% [markdown]
The data was divided up into train/validation folds in the matlab script.  We load the training folds here where the inputs to the model are u, h1, and h2.  There are 5 folds from this data set to be used in the training of the models.  Please note that the data was already normalized in MATLAB and does not need to be normalized again.  The columns are organized as:

1) Height of Tank 1
2) Height of Tank 2
3) Pump Signal (Forcing Function)

# %% [code]
# Import Training Data
train1inh1 = CasTanksDir['train1inh1']
train1inh2 = CasTanksDir['train1inh2']
train2inh1 = CasTanksDir['train2inh1']
train2inh2 = CasTanksDir['train2inh2']
train3inh1 = CasTanksDir['train3inh1']
train3inh2 = CasTanksDir['train3inh2']
train4inh1 = CasTanksDir['train4inh1']
train4inh2 = CasTanksDir['train4inh2']
train5inh1 = CasTanksDir['train5inh1']
train5inh2 = CasTanksDir['train5inh2']

# %% [markdown]
Lastly is the normalization of the data.  This is done on a 0-1 scale with 0 being the minimum of the variable and 1 being the max in the training dataset.  If there is a values that is outside the range given in the training data set, these values are capped at 0/1 depending on if it is on the low or high end.  This normalization function is created below; however, this was already done in MATLAB and is not reapplied here.  It will be used though to calculate the MAE and convert the known data.

Additionally, the minimum and maxiumum values for u and the heights of each tank were precomputed in MATLAB and the values are extracted below with the min/max u values in uXnorms and the min/max tank heights stored in normsX.

# %% [code]
# Create Normalizing Function
def normalize(v,minim,maxim):
    norm = np.zeros((len(v),1))
    for i in range(len(v)):
        norm[i] = (v[i] - minim)/(maxim-minim)
        if norm[i] > 1:
            norm[i] = 1
        if norm[i]<0:
            norm[i]=0
    return norm

# Importing min and max values for each fold
norms1 = CasTanksDir['norms1']
u1norms = norms1[:,0]
norms1 = norms1[:,1:]

norms2 = CasTanksDir['norms2']
u2norms = norms2[:,0]
norms2 = norms2[:,1:]

norms3 = CasTanksDir['norms3']
u3norms = norms3[:,0]
norms3 = norms3[:,1:]

norms4 = CasTanksDir['norms4']
u4norms = norms4[:,0]
norms4 = norms4[:,1:]

norms5 = CasTanksDir['norms5']
u5norms = norms5[:,0]
norms5 = norms5[:,1:]

# %% [markdown]
# Modeling with SINDy

The next section is takes each individual fold, trains a model based on the data, makes predictions on the validation data and then summary statistics are calculated.  Note that for the optimizer and library in Fold 1, that same model type is used for all the models here.

## Fold 1

# %% [code]
# Optimizer
opt = ps.optimizers.STLSQ(threshold=0.0001)
# Function Library
custom_library = ps.PolynomialLibrary(degree=3)+ps.FourierLibrary()
model1 = ps.SINDy(optimizer=opt,
                  feature_library=custom_library)

# Organize Data
x1_train = [train1inh1[0:500,0:2],train1inh1[500:8000,0:2]]
u1_train = [train1inh1[0:500,2],train1inh1[500:8000,2]]
times1 = [np.arange(0,5*500,5),np.arange(0,4*7500,4)]

# Train Model
model1.fit(x1_train, 
           u=u1_train, 
           t=times1,
           multiple_trajectories=True)

# Check Parameters
model1.print()

# Calculate the MAE and MAPE
test1h1 = h1[:2000]
test1h2 = h2[:2000]
ntest1h1 = normalize(h1[:2000],norms1[0,0],norms1[1,0])
ntest1h2 = normalize(h2[:2000],norms1[0,1],norms1[1,1])

f10_test = np.array([ntest1h1[0],ntest1h2[0]])
f10_test = np.reshape(f10_test,(2,))
t1_test = np.arange(0,5*2000,5) #Times of the data
u1_test= normalize(u[0:2000],u1norms[0],u1norms[1])
u1_test = np.reshape(u1_test,(2000,1))
hf1_test_sim = model1.simulate(f10_test, u=u1_test, t=t1_test)

del1h1 = norms1[1,0]-norms1[0,0]
del1h2 = norms1[1,1]-norms1[0,1]
MAE1h1 = 0
MAE1h2 = 0
MAPE1h1 = 0
MAPE1h2 = 0
for i in range(1999):
    # The predictions returned by the model are normalized. We need to denormalize them to calculate the error
    h1pre = hf1_test_sim[i,0]*del1h1 + norms1[0,0]
    h2pre = hf1_test_sim[i,1]*del1h2 + norms1[0,1]
    MAE1h1 += np.abs(test1h1[i]-h1pre)
    MAE1h2 += np.abs(test1h2[i]-h2pre)
    MAPE1h1 += np.abs((test1h1[i]-h1pre)/test1h1[i])
    MAPE1h2 += np.abs((test1h2[i]-h2pre)/test1h2[i])
# Divide the total error and percent error by the number of data points to get the MAE and MAPE for this fold
# Although there are 2000 points in the test set, a prediction is never returned for the final point in a curve, 
# so it is not included in our calculation of the accuracy
MAE1h1 = MAE1h1/1999
MAE1h2 = MAE1h2/1999
MAPE1h1 = MAPE1h1/1999
MAPE1h2 = MAPE1h2/1999

# %% [markdown]
## Fold 2

# %% [code]
# Fold 2:
model2 = ps.SINDy(optimizer=opt,
                  feature_library=custom_library)
x2_train = [train2inh1[0:2000,0:2],train2inh1[2000:8000,0:2]]
u2_train = [train2inh1[0:2000,2],train2inh1[2000:8000,2]]
times2= np.arange(0,5*2000,5),np.arange(0,4*6000,4)
model2.fit(x2_train, u=u2_train, t=times2,multiple_trajectories=True)

# There are two validation curves for the second fold and they are seperated out and then combined back together
test2_1_h1 = h1[2000:2500]
test2_1_h2 = h2[2000:2500]
test2_2_h1 = h1[2500:4000]
test2_2_h2 = h2[2500:4000]
ntest2_1_h1 = normalize(h1[2000:2500],norms2[0,0],norms2[1,0])
ntest2_1_h2 = normalize(h2[2000:2500],norms2[0,1],norms2[1,1])
ntest2_2_h1 = normalize(h1[2500:4000],norms2[0,0],norms2[1,0])
ntest2_2_h2 = normalize(h2[2500:4000],norms2[0,1],norms2[1,1])

f20_test1 = np.array([ntest2_1_h1[0],ntest2_1_h2[0]])
f20_test1 = np.reshape(f20_test1,(2,))
f20_test2 = np.array([ntest2_2_h1[0],ntest2_2_h2[0]])
f20_test2 = np.reshape(f20_test2,(2,))
t2_test1 = np.arange(0,5*500,5)
t2_test2 = np.arange(0,4*1500,4)
u2_test1= normalize(u[2000:2500],u2norms[0],u2norms[1])
u2_test2= normalize(u[2500:4000],u2norms[0],u2norms[1])
u2_test1 = np.reshape(u2_test1,(500,1))
u2_test2 = np.reshape(u2_test2,(1500,1))
hf2_1_test_sim = model2.simulate(f20_test1, u=u2_test1, t=t2_test1)
hf2_2_test_sim = model2.simulate(f20_test2, u=u2_test2, t=t2_test2)

del2h1 = norms2[1,0]-norms2[0,0]
del2h2 = norms2[1,1]-norms2[0,1]
MAE2h1 = 0
MAE2h2 = 0
MAPE2h1 = 0
MAPE2h2 = 0
for i in range(499):
    h1pre = hf2_1_test_sim[i,0]*del2h1 + norms2[0,0]
    h2pre = hf2_1_test_sim[i,1]*del2h2 + norms2[0,1]
    MAE2h1 += np.abs(test2_1_h1[i]-h1pre)
    MAE2h2 += np.abs(test2_1_h2[i]-h2pre)
    MAPE2h1 += np.abs((test2_1_h1[i]-h1pre)/test2_1_h1[i])
    MAPE2h2 += np.abs((test2_1_h2[i]-h2pre)/test2_1_h2[i])
for i in range(1499):
    h1pre = hf2_2_test_sim[i,0]*del2h1 + norms2[0,0]
    h2pre = hf2_2_test_sim[i,1]*del2h2 + norms2[0,1]
    MAE2h1 += np.abs(test2_2_h1[i]-h1pre)
    MAE2h2 += np.abs(test2_2_h2[i]-h2pre)
    MAPE2h1 += np.abs((test2_2_h1[i]-h1pre)/test2_2_h1[i])
    MAPE2h2 += np.abs((test2_2_h2[i]-h2pre)/test2_2_h2[i])
MAE2h1 = MAE2h1/1998
MAE2h2 = MAE2h2/1998
MAPE2h1 = MAPE2h1/1998
MAPE2h2 = MAPE2h2/1998

# %% [markdown]
## Fold 3

# %% [code]
# Fold 3:
model3 = ps.SINDy(optimizer=opt,
                  feature_library=custom_library)
x3_train = [train3inh1[0:2500,0:2],train3inh1[2500:8000,0:2]]
u3_train = [train3inh1[0:2500,2],train3inh1[2500:8000,2]]
times3= np.arange(0,5*2500,5),np.arange(0,4*5500,4)
model3.fit(x3_train, u=u3_train, t=times3,multiple_trajectories=True)

test3h1 = h1[4000:6000]
test3h2 = h2[4000:6000]
ntest3h1 = normalize(h1[4000:6000],norms3[0,0],norms3[1,0])
ntest3h2 = normalize(h2[4000:6000],norms3[0,1],norms3[1,1])

f30_test = np.array([ntest3h1[0],ntest3h2[0]])
f30_test = np.reshape(f30_test,(2,))
t3_test = np.arange(0,4*2000,4)
u3_test= normalize(u[4000:6000],u3norms[0],u3norms[1])
u3_test = np.reshape(u3_test,(2000,1))
hf3_test_sim = model3.simulate(f30_test, u=u3_test, t=t3_test)

del3h1 = norms3[1,0]-norms3[0,0]
del3h2 = norms3[1,1]-norms3[0,1]
MAE3h1 = 0
MAE3h2 = 0
MAPE3h1 = 0
MAPE3h2 = 0
for i in range(1999):
    h1pre = hf3_test_sim[i,0]*del3h1 + norms3[0,0]
    h2pre = hf3_test_sim[i,1]*del3h2 + norms3[0,1]
    MAE3h1 += np.abs(test3h1[i]-h1pre)
    MAE3h2 += np.abs(test3h2[i]-h2pre)
    MAPE3h1 += np.abs((test3h1[i]-h1pre)/test3h1[i])
    MAPE3h2 += np.abs((test3h2[i]-h2pre)/test3h2[i])
MAE3h1 = MAE3h1/1999
MAE3h2 = MAE3h2/1999
MAPE3h1 = MAPE3h1/1999
MAPE3h2 = MAPE3h2/1999

# %% [markdown]
# Fold 4

# %% [code]
#Fold 4:
model4 = ps.SINDy(optimizer=opt,
                  feature_library=custom_library)
x4_train = [train4inh1[0:2500,0:2],train4inh1[2500:8000,0:2]]
u4_train = [train4inh1[0:2500,2],train4inh1[2500:8000,2]]
times4= np.arange(0,5*2500,5),np.arange(0,4*5500,4)
model4.fit(x4_train, u=u4_train, t=times4,multiple_trajectories=True)

test4h1 = h1[6000:8000]
test4h2 = h2[6000:8000]
ntest4h1 = normalize(h1[6000:8000],norms4[0,0],norms4[1,0])
ntest4h2 = normalize(h2[6000:8000],norms4[0,1],norms4[1,1])

f40_test = np.array([ntest4h1[0],ntest4h2[0]])
f40_test = np.reshape(f40_test,(2,))
t4_test = np.arange(0,4*2000,4)
u4_test= normalize(u[6000:8000],u4norms[0],u4norms[1])
u4_test = np.reshape(u4_test,(2000,1))
hf4_test_sim = model4.simulate(f40_test, u=u4_test, t=t4_test)

del4h1 = norms4[1,0]-norms4[0,0]
del4h2 = norms4[1,1]-norms4[0,1]
MAE4h1 = 0
MAE4h2 = 0
MAPE4h1 = 0
MAPE4h2 = 0
for i in range(1999):
    h1pre = hf4_test_sim[i,0]*del4h1 + norms4[0,0]
    h2pre = hf4_test_sim[i,1]*del4h2 + norms4[0,1]
    MAE4h1 += np.abs(test4h1[i]-h1pre)
    MAE4h2 += np.abs(test4h2[i]-h2pre)
    MAPE4h1 += np.abs((test4h1[i]-h1pre)/test4h1[i])
    MAPE4h2 += np.abs((test4h2[i]-h2pre)/test4h1[i])
MAE4h1 = MAE4h1/1999
MAE4h2 = MAE4h2/1999
MAPE4h1 = MAPE4h1/1999
MAPE4h2 = MAPE4h2/1999

# %% [markdown]
# Fold 5

# %% [code]
#Fold 5:
model5 = ps.SINDy(optimizer=opt,
                  feature_library=custom_library)
x5_train = [train5inh1[0:2500,0:2],train5inh1[2500:8000,0:2]]
u5_train = [train5inh1[0:2500,2],train5inh1[2500:8000,2]]
times5= np.arange(0,5*2500,5),np.arange(0,4*5500,4)
model5.fit(x5_train, u=u5_train, t=times5,multiple_trajectories=True)

test5h1 = h1[8000:]
test5h2 = h2[8000:]
ntest5h1 = normalize(h1[8000:],norms5[0,0],norms5[1,0])
ntest5h2 = normalize(h2[8000:],norms5[0,1],norms5[1,1])

f50_test = np.array([ntest5h1[0],ntest5h2[0]])
f50_test = np.reshape(f50_test,(2,))
t5_test = np.arange(0,4*2000,4)
u5_test= normalize(u[8000:],u5norms[0],u5norms[1])
u5_test = np.reshape(u5_test,(2000,1))
hf5_test_sim = model5.simulate(f50_test, u=u5_test, t=t5_test)

del5h1 = norms5[1,0]-norms5[0,0]
del5h2 = norms5[1,1]-norms5[0,1]
MAE5h1 = 0
MAE5h2 = 0
MAPE5h1 = 0
MAPE5h2 = 0
for i in range(1999):
    h1pre = hf5_test_sim[i,0]*del5h1 + norms5[0,0]
    h2pre = hf5_test_sim[i,1]*del5h2 + norms5[0,1]
    MAE5h1 += np.abs(test5h1[i]-h1pre)
    MAE5h2 += np.abs(test5h2[i]-h2pre)
    MAPE5h1 += np.abs((test5h1[i]-h1pre)/test5h1[i])
    MAPE5h2 += np.abs((test5h2[i]-h2pre)/test5h1[i])
MAE5h1 = MAE5h1/1999
MAE5h2 = MAE5h2/1999
MAPE5h1 = MAPE5h1/1999
MAPE5h2 = MAPE5h2/1999

# %% [markdown]
The summary statistics are then averaged together for the five folds in order to evaluate the overall results of the analysis.

# %% [code]
MAE_h1_tot = (MAE1h1 + MAE2h1 + MAE3h1 + MAE4h1 + MAE5h1)/5
print('MAE h1:', MAE_h1_tot)
MAE_h2_tot = (MAE1h2 + MAE2h2 + MAE3h2 + MAE4h2 + MAE5h2)/5
print('MAE h2:', MAE_h2_tot)

MAPE_h1_tot = (MAPE1h1 + MAPE2h1 + MAPE3h1 + MAPE4h1 + MAPE5h1)/5
print('MAPE h1:', MAPE_h1_tot)
MAPE_h2_tot = (MAPE1h2 + MAPE2h2 + MAPE3h2 + MAPE4h2 + MAPE5h2)/5
print('MAPE h1:', MAPE_h2_tot)

# %% [markdown]
Plots can be used to visualize the data as shown below.

# %% [code]
plt.plot(t1_test[:1999],(hf1_test_sim[:,0]*del1h1+norms1[0,0]))
plt.plot(t1_test,test1h1[:])
plt.show()
