# Supplementary material for: Forward variable selection enables fast and accurate dynamic system identification with Karhunen-Loève decomposed Gaussian processes
Source: PLoS One. 2024 Sep 20;19(9):e0309661. doi: 10.1371/journal.pone.0309661 (PMC11414993; doi:10.1371/journal.pone.0309661)
Supplement: S3 File — (ZIP) [file pone.0309661.s003.zip]

Archive with 5 entries (4 files):
- SIR_SINDy/
- SIR_SINDy/SIR_Results.csv
- SIR_SINDy/SIR_SINDY.ipynb
- SIR_SINDy/SIR_Train.mat
- SIR_SINDy/SIR_Verif.mat
