# Supplementary material for: Forward variable selection enables fast and accurate dynamic system identification with Karhunen-Loève decomposed Gaussian processes
Source: PLoS One. 2024 Sep 20;19(9):e0309661. doi: 10.1371/journal.pone.0309661 (PMC11414993; doi:10.1371/journal.pone.0309661)
Supplement: S3 File — (ZIP) [file pone.0309661.s003.zip › SIR_SINDy/SIR_Results.csv]

MAE_I	MAE_R	MAPE_I	MAPE_R	model_I_coeff	model_R_coeff
0.24241892320747435	0.5376952073064689	0.0070211541004444825	0.0010835478563718144	[ 1.33603966e+01 -9.34802756e+00 -1.50416803e+01 4.53192819e-01 -3.21388394e+00 -5.15436945e-01 8.47818022e+00 -4.06652783e+00 -6.61509159e-03 -3.31215709e-02 1.76091953e+00 -1.21960973e-02 -7.41130082e+00 1.50630372e-02 -8.49248047e+00 -1.83027853e-02 2.80689597e+00 -8.70121635e-04 -7.43923766e-03 -5.83531308e-02 9.35942696e+00 -5.41107303e+00 1.50626874e+01 -7.89220299e+00 -4.44881068e-01 -5.82…	[ 8.26326258e+00 6.56562698e-01 -1.33429553e+01 -1.39761748e+00 2.45195629e-01 -2.81794912e-02 1.74218776e-02 -3.91674192e+00 4.22219448e-02 -5.88729704e-01 -9.09075530e-02 -2.30348204e-02 2.53412945e-02 3.16391915e-02 6.32116757e-03 -3.92840385e-02 2.54623478e+00 -1.61629387e-02 -2.86031069e-02 2.96680681e-01 -2.21316386e-01 4.14771601e-01 1.33777889e+01 -7.52408049e+00 1.37994919e+00 -1.1552675…
0.19812084511914893	1.009852181303422	0.0022056278530183217	0.00157818479681934	[ 1.33603966e+01 -9.34802756e+00 -1.50416803e+01 4.53192819e-01 -3.21388394e+00 -5.15436945e-01 8.47818022e+00 -4.06652783e+00 -6.61509159e-03 -3.31215709e-02 1.76091953e+00 -1.21960973e-02 -7.41130082e+00 1.50630372e-02 -8.49248047e+00 -1.83027853e-02 2.80689597e+00 -8.70121635e-04 -7.43923766e-03 -5.83531308e-02 9.35942696e+00 -5.41107303e+00 1.50626874e+01 -7.89220299e+00 -4.44881068e-01 -5.82…	[ 8.26326258e+00 6.56562698e-01 -1.33429553e+01 -1.39761748e+00 2.45195629e-01 -2.81794912e-02 1.74218776e-02 -3.91674192e+00 4.22219448e-02 -5.88729704e-01 -9.09075530e-02 -2.30348204e-02 2.53412945e-02 3.16391915e-02 6.32116757e-03 -3.92840385e-02 2.54623478e+00 -1.61629387e-02 -2.86031069e-02 2.96680681e-01 -2.21316386e-01 4.14771601e-01 1.33777889e+01 -7.52408049e+00 1.37994919e+00 -1.1552675…
0.11663689475325398	0.3555385605414842	0.007041205120188668	0.0008864964771394726	[ 1.33603966e+01 -9.34802756e+00 -1.50416803e+01 4.53192819e-01 -3.21388394e+00 -5.15436945e-01 8.47818022e+00 -4.06652783e+00 -6.61509159e-03 -3.31215709e-02 1.76091953e+00 -1.21960973e-02 -7.41130082e+00 1.50630372e-02 -8.49248047e+00 -1.83027853e-02 2.80689597e+00 -8.70121635e-04 -7.43923766e-03 -5.83531308e-02 9.35942696e+00 -5.41107303e+00 1.50626874e+01 -7.89220299e+00 -4.44881068e-01 -5.82…	[ 8.26326258e+00 6.56562698e-01 -1.33429553e+01 -1.39761748e+00 2.45195629e-01 -2.81794912e-02 1.74218776e-02 -3.91674192e+00 4.22219448e-02 -5.88729704e-01 -9.09075530e-02 -2.30348204e-02 2.53412945e-02 3.16391915e-02 6.32116757e-03 -3.92840385e-02 2.54623478e+00 -1.61629387e-02 -2.86031069e-02 2.96680681e-01 -2.21316386e-01 4.14771601e-01 1.33777889e+01 -7.52408049e+00 1.37994919e+00 -1.1552675…
0.2531485711025929	1.5116367965226816	0.02249372417219855	0.0022026180087411505	[ 1.33603966e+01 -9.34802756e+00 -1.50416803e+01 4.53192819e-01 -3.21388394e+00 -5.15436945e-01 8.47818022e+00 -4.06652783e+00 -6.61509159e-03 -3.31215709e-02 1.76091953e+00 -1.21960973e-02 -7.41130082e+00 1.50630372e-02 -8.49248047e+00 -1.83027853e-02 2.80689597e+00 -8.70121635e-04 -7.43923766e-03 -5.83531308e-02 9.35942696e+00 -5.41107303e+00 1.50626874e+01 -7.89220299e+00 -4.44881068e-01 -5.82…	[ 8.26326258e+00 6.56562698e-01 -1.33429553e+01 -1.39761748e+00 2.45195629e-01 -2.81794912e-02 1.74218776e-02 -3.91674192e+00 4.22219448e-02 -5.88729704e-01 -9.09075530e-02 -2.30348204e-02 2.53412945e-02 3.16391915e-02 6.32116757e-03 -3.92840385e-02 2.54623478e+00 -1.61629387e-02 -2.86031069e-02 2.96680681e-01 -2.21316386e-01 4.14771601e-01 1.33777889e+01 -7.52408049e+00 1.37994919e+00 -1.1552675…
0.4933052804275528	0.9440266845437714	0.010841402921142829	0.0016179497484640065	[ 1.33603966e+01 -9.34802756e+00 -1.50416803e+01 4.53192819e-01 -3.21388394e+00 -5.15436945e-01 8.47818022e+00 -4.06652783e+00 -6.61509159e-03 -3.31215709e-02 1.76091953e+00 -1.21960973e-02 -7.41130082e+00 1.50630372e-02 -8.49248047e+00 -1.83027853e-02 2.80689597e+00 -8.70121635e-04 -7.43923766e-03 -5.83531308e-02 9.35942696e+00 -5.41107303e+00 1.50626874e+01 -7.89220299e+00 -4.44881068e-01 -5.82…	[ 8.26326258e+00 6.56562698e-01 -1.33429553e+01 -1.39761748e+00 2.45195629e-01 -2.81794912e-02 1.74218776e-02 -3.91674192e+00 4.22219448e-02 -5.88729704e-01 -9.09075530e-02 -2.30348204e-02 2.53412945e-02 3.16391915e-02 6.32116757e-03 -3.92840385e-02 2.54623478e+00 -1.61629387e-02 -2.86031069e-02 2.96680681e-01 -2.21316386e-01 4.14771601e-01 1.33777889e+01 -7.52408049e+00 1.37994919e+00 -1.1552675…
0.7908859254434921	2.8052341688726457	0.1035055060964383	0.004432137254050809	[ 1.33603966e+01 -9.34802756e+00 -1.50416803e+01 4.53192819e-01 -3.21388394e+00 -5.15436945e-01 8.47818022e+00 -4.06652783e+00 -6.61509159e-03 -3.31215709e-02 1.76091953e+00 -1.21960973e-02 -7.41130082e+00 1.50630372e-02 -8.49248047e+00 -1.83027853e-02 2.80689597e+00 -8.70121635e-04 -7.43923766e-03 -5.83531308e-02 9.35942696e+00 -5.41107303e+00 1.50626874e+01 -7.89220299e+00 -4.44881068e-01 -5.82…	[ 8.26326258e+00 6.56562698e-01 -1.33429553e+01 -1.39761748e+00 2.45195629e-01 -2.81794912e-02 1.74218776e-02 -3.91674192e+00 4.22219448e-02 -5.88729704e-01 -9.09075530e-02 -2.30348204e-02 2.53412945e-02 3.16391915e-02 6.32116757e-03 -3.92840385e-02 2.54623478e+00 -1.61629387e-02 -2.86031069e-02 2.96680681e-01 -2.21316386e-01 4.14771601e-01 1.33777889e+01 -7.52408049e+00 1.37994919e+00 -1.1552675…
0.3941025538617508	0.8048126992053981	0.009238203908342037	0.0011484832136395868	[ 1.33603966e+01 -9.34802756e+00 -1.50416803e+01 4.53192819e-01 -3.21388394e+00 -5.15436945e-01 8.47818022e+00 -4.06652783e+00 -6.61509159e-03 -3.31215709e-02 1.76091953e+00 -1.21960973e-02 -7.41130082e+00 1.50630372e-02 -8.49248047e+00 -1.83027853e-02 2.80689597e+00 -8.70121635e-04 -7.43923766e-03 -5.83531308e-02 9.35942696e+00 -5.41107303e+00 1.50626874e+01 -7.89220299e+00 -4.44881068e-01 -5.82…	[ 8.26326258e+00 6.56562698e-01 -1.33429553e+01 -1.39761748e+00 2.45195629e-01 -2.81794912e-02 1.74218776e-02 -3.91674192e+00 4.22219448e-02 -5.88729704e-01 -9.09075530e-02 -2.30348204e-02 2.53412945e-02 3.16391915e-02 6.32116757e-03 -3.92840385e-02 2.54623478e+00 -1.61629387e-02 -2.86031069e-02 2.96680681e-01 -2.21316386e-01 4.14771601e-01 1.33777889e+01 -7.52408049e+00 1.37994919e+00 -1.1552675…
0.8837744641789046	4.124753535140941	0.11169925444002847	0.006495452370660455	[ 1.33603966e+01 -9.34802756e+00 -1.50416803e+01 4.53192819e-01 -3.21388394e+00 -5.15436945e-01 8.47818022e+00 -4.06652783e+00 -6.61509159e-03 -3.31215709e-02 1.76091953e+00 -1.21960973e-02 -7.41130082e+00 1.50630372e-02 -8.49248047e+00 -1.83027853e-02 2.80689597e+00 -8.70121635e-04 -7.43923766e-03 -5.83531308e-02 9.35942696e+00 -5.41107303e+00 1.50626874e+01 -7.89220299e+00 -4.44881068e-01 -5.82…	[ 8.26326258e+00 6.56562698e-01 -1.33429553e+01 -1.39761748e+00 2.45195629e-01 -2.81794912e-02 1.74218776e-02 -3.91674192e+00 4.22219448e-02 -5.88729704e-01 -9.09075530e-02 -2.30348204e-02 2.53412945e-02 3.16391915e-02 6.32116757e-03 -3.92840385e-02 2.54623478e+00 -1.61629387e-02 -2.86031069e-02 2.96680681e-01 -2.21316386e-01 4.14771601e-01 1.33777889e+01 -7.52408049e+00 1.37994919e+00 -1.1552675…
1.513662625811206	2.1006076973593806	0.02535470964990478	0.047416201039475546	[ 1.33603966e+01 -9.34802756e+00 -1.50416803e+01 4.53192819e-01 -3.21388394e+00 -5.15436945e-01 8.47818022e+00 -4.06652783e+00 -6.61509159e-03 -3.31215709e-02 1.76091953e+00 -1.21960973e-02 -7.41130082e+00 1.50630372e-02 -8.49248047e+00 -1.83027853e-02 2.80689597e+00 -8.70121635e-04 -7.43923766e-03 -5.83531308e-02 9.35942696e+00 -5.41107303e+00 1.50626874e+01 -7.89220299e+00 -4.44881068e-01 -5.82…	[ 8.26326258e+00 6.56562698e-01 -1.33429553e+01 -1.39761748e+00 2.45195629e-01 -2.81794912e-02 1.74218776e-02 -3.91674192e+00 4.22219448e-02 -5.88729704e-01 -9.09075530e-02 -2.30348204e-02 2.53412945e-02 3.16391915e-02 6.32116757e-03 -3.92840385e-02 2.54623478e+00 -1.61629387e-02 -2.86031069e-02 2.96680681e-01 -2.21316386e-01 4.14771601e-01 1.33777889e+01 -7.52408049e+00 1.37994919e+00 -1.1552675…
0.8767160366791317	1.695791541260426	0.03250356133215269	0.026383034320977893	[ 1.33603966e+01 -9.34802756e+00 -1.50416803e+01 4.53192819e-01 -3.21388394e+00 -5.15436945e-01 8.47818022e+00 -4.06652783e+00 -6.61509159e-03 -3.31215709e-02 1.76091953e+00 -1.21960973e-02 -7.41130082e+00 1.50630372e-02 -8.49248047e+00 -1.83027853e-02 2.80689597e+00 -8.70121635e-04 -7.43923766e-03 -5.83531308e-02 9.35942696e+00 -5.41107303e+00 1.50626874e+01 -7.89220299e+00 -4.44881068e-01 -5.82…	[ 8.26326258e+00 6.56562698e-01 -1.33429553e+01 -1.39761748e+00 2.45195629e-01 -2.81794912e-02 1.74218776e-02 -3.91674192e+00 4.22219448e-02 -5.88729704e-01 -9.09075530e-02 -2.30348204e-02 2.53412945e-02 3.16391915e-02 6.32116757e-03 -3.92840385e-02 2.54623478e+00 -1.61629387e-02 -2.86031069e-02 2.96680681e-01 -2.21316386e-01 4.14771601e-01 1.33777889e+01 -7.52408049e+00 1.37994919e+00 -1.1552675…
0.6666766796328967	1.0844158301432356	0.018549826863955926	0.003268577443565885	[ 1.33603966e+01 -9.34802756e+00 -1.50416803e+01 4.53192819e-01 -3.21388394e+00 -5.15436945e-01 8.47818022e+00 -4.06652783e+00 -6.61509159e-03 -3.31215709e-02 1.76091953e+00 -1.21960973e-02 -7.41130082e+00 1.50630372e-02 -8.49248047e+00 -1.83027853e-02 2.80689597e+00 -8.70121635e-04 -7.43923766e-03 -5.83531308e-02 9.35942696e+00 -5.41107303e+00 1.50626874e+01 -7.89220299e+00 -4.44881068e-01 -5.82…	[ 8.26326258e+00 6.56562698e-01 -1.33429553e+01 -1.39761748e+00 2.45195629e-01 -2.81794912e-02 1.74218776e-02 -3.91674192e+00 4.22219448e-02 -5.88729704e-01 -9.09075530e-02 -2.30348204e-02 2.53412945e-02 3.16391915e-02 6.32116757e-03 -3.92840385e-02 2.54623478e+00 -1.61629387e-02 -2.86031069e-02 2.96680681e-01 -2.21316386e-01 4.14771601e-01 1.33777889e+01 -7.52408049e+00 1.37994919e+00 -1.1552675…
0.6584777394965988	1.1929225948024473	0.029806312118342452	0.0019143199242527852	[ 1.33603966e+01 -9.34802756e+00 -1.50416803e+01 4.53192819e-01 -3.21388394e+00 -5.15436945e-01 8.47818022e+00 -4.06652783e+00 -6.61509159e-03 -3.31215709e-02 1.76091953e+00 -1.21960973e-02 -7.41130082e+00 1.50630372e-02 -8.49248047e+00 -1.83027853e-02 2.80689597e+00 -8.70121635e-04 -7.43923766e-03 -5.83531308e-02 9.35942696e+00 -5.41107303e+00 1.50626874e+01 -7.89220299e+00 -4.44881068e-01 -5.82…	[ 8.26326258e+00 6.56562698e-01 -1.33429553e+01 -1.39761748e+00 2.45195629e-01 -2.81794912e-02 1.74218776e-02 -3.91674192e+00 4.22219448e-02 -5.88729704e-01 -9.09075530e-02 -2.30348204e-02 2.53412945e-02 3.16391915e-02 6.32116757e-03 -3.92840385e-02 2.54623478e+00 -1.61629387e-02 -2.86031069e-02 2.96680681e-01 -2.21316386e-01 4.14771601e-01 1.33777889e+01 -7.52408049e+00 1.37994919e+00 -1.1552675…
0.17860312460071445	0.6330205522790229	0.014985383985515736	0.000899025053872385	[ 1.33603966e+01 -9.34802756e+00 -1.50416803e+01 4.53192819e-01 -3.21388394e+00 -5.15436945e-01 8.47818022e+00 -4.06652783e+00 -6.61509159e-03 -3.31215709e-02 1.76091953e+00 -1.21960973e-02 -7.41130082e+00 1.50630372e-02 -8.49248047e+00 -1.83027853e-02 2.80689597e+00 -8.70121635e-04 -7.43923766e-03 -5.83531308e-02 9.35942696e+00 -5.41107303e+00 1.50626874e+01 -7.89220299e+00 -4.44881068e-01 -5.82…	[ 8.26326258e+00 6.56562698e-01 -1.33429553e+01 -1.39761748e+00 2.45195629e-01 -2.81794912e-02 1.74218776e-02 -3.91674192e+00 4.22219448e-02 -5.88729704e-01 -9.09075530e-02 -2.30348204e-02 2.53412945e-02 3.16391915e-02 6.32116757e-03 -3.92840385e-02 2.54623478e+00 -1.61629387e-02 -2.86031069e-02 2.96680681e-01 -2.21316386e-01 4.14771601e-01 1.33777889e+01 -7.52408049e+00 1.37994919e+00 -1.1552675…
0.23347246751247122	1.0442721740891652	0.0312793981058809	0.0012331601911191813	[ 1.33603966e+01 -9.34802756e+00 -1.50416803e+01 4.53192819e-01 -3.21388394e+00 -5.15436945e-01 8.47818022e+00 -4.06652783e+00 -6.61509159e-03 -3.31215709e-02 1.76091953e+00 -1.21960973e-02 -7.41130082e+00 1.50630372e-02 -8.49248047e+00 -1.83027853e-02 2.80689597e+00 -8.70121635e-04 -7.43923766e-03 -5.83531308e-02 9.35942696e+00 -5.41107303e+00 1.50626874e+01 -7.89220299e+00 -4.44881068e-01 -5.82…	[ 8.26326258e+00 6.56562698e-01 -1.33429553e+01 -1.39761748e+00 2.45195629e-01 -2.81794912e-02 1.74218776e-02 -3.91674192e+00 4.22219448e-02 -5.88729704e-01 -9.09075530e-02 -2.30348204e-02 2.53412945e-02 3.16391915e-02 6.32116757e-03 -3.92840385e-02 2.54623478e+00 -1.61629387e-02 -2.86031069e-02 2.96680681e-01 -2.21316386e-01 4.14771601e-01 1.33777889e+01 -7.52408049e+00 1.37994919e+00 -1.1552675…
0.24803179139265605	0.6677918048471427	0.016987915808044474	0.0008130752652265271	[ 1.33603966e+01 -9.34802756e+00 -1.50416803e+01 4.53192819e-01 -3.21388394e+00 -5.15436945e-01 8.47818022e+00 -4.06652783e+00 -6.61509159e-03 -3.31215709e-02 1.76091953e+00 -1.21960973e-02 -7.41130082e+00 1.50630372e-02 -8.49248047e+00 -1.83027853e-02 2.80689597e+00 -8.70121635e-04 -7.43923766e-03 -5.83531308e-02 9.35942696e+00 -5.41107303e+00 1.50626874e+01 -7.89220299e+00 -4.44881068e-01 -5.82…	[ 8.26326258e+00 6.56562698e-01 -1.33429553e+01 -1.39761748e+00 2.45195629e-01 -2.81794912e-02 1.74218776e-02 -3.91674192e+00 4.22219448e-02 -5.88729704e-01 -9.09075530e-02 -2.30348204e-02 2.53412945e-02 3.16391915e-02 6.32116757e-03 -3.92840385e-02 2.54623478e+00 -1.61629387e-02 -2.86031069e-02 2.96680681e-01 -2.21316386e-01 4.14771601e-01 1.33777889e+01 -7.52408049e+00 1.37994919e+00 -1.1552675…
0.5860701451171966	1.329838336316853	0.026737176770273985	0.0016783539403720407	[ 1.33603966e+01 -9.34802756e+00 -1.50416803e+01 4.53192819e-01 -3.21388394e+00 -5.15436945e-01 8.47818022e+00 -4.06652783e+00 -6.61509159e-03 -3.31215709e-02 1.76091953e+00 -1.21960973e-02 -7.41130082e+00 1.50630372e-02 -8.49248047e+00 -1.83027853e-02 2.80689597e+00 -8.70121635e-04 -7.43923766e-03 -5.83531308e-02 9.35942696e+00 -5.41107303e+00 1.50626874e+01 -7.89220299e+00 -4.44881068e-01 -5.82…	[ 8.26326258e+00 6.56562698e-01 -1.33429553e+01 -1.39761748e+00 2.45195629e-01 -2.81794912e-02 1.74218776e-02 -3.91674192e+00 4.22219448e-02 -5.88729704e-01 -9.09075530e-02 -2.30348204e-02 2.53412945e-02 3.16391915e-02 6.32116757e-03 -3.92840385e-02 2.54623478e+00 -1.61629387e-02 -2.86031069e-02 2.96680681e-01 -2.21316386e-01 4.14771601e-01 1.33777889e+01 -7.52408049e+00 1.37994919e+00 -1.1552675…
0.5861939399838568	1.2631221673446151	0.021280809573803586	0.008288455303965537	[ 1.33603966e+01 -9.34802756e+00 -1.50416803e+01 4.53192819e-01 -3.21388394e+00 -5.15436945e-01 8.47818022e+00 -4.06652783e+00 -6.61509159e-03 -3.31215709e-02 1.76091953e+00 -1.21960973e-02 -7.41130082e+00 1.50630372e-02 -8.49248047e+00 -1.83027853e-02 2.80689597e+00 -8.70121635e-04 -7.43923766e-03 -5.83531308e-02 9.35942696e+00 -5.41107303e+00 1.50626874e+01 -7.89220299e+00 -4.44881068e-01 -5.82…	[ 8.26326258e+00 6.56562698e-01 -1.33429553e+01 -1.39761748e+00 2.45195629e-01 -2.81794912e-02 1.74218776e-02 -3.91674192e+00 4.22219448e-02 -5.88729704e-01 -9.09075530e-02 -2.30348204e-02 2.53412945e-02 3.16391915e-02 6.32116757e-03 -3.92840385e-02 2.54623478e+00 -1.61629387e-02 -2.86031069e-02 2.96680681e-01 -2.21316386e-01 4.14771601e-01 1.33777889e+01 -7.52408049e+00 1.37994919e+00 -1.1552675…
0.606042498180114	0.6798475674780159	0.020647306741878885	0.003906811129110181	[ 1.33603966e+01 -9.34802756e+00 -1.50416803e+01 4.53192819e-01 -3.21388394e+00 -5.15436945e-01 8.47818022e+00 -4.06652783e+00 -6.61509159e-03 -3.31215709e-02 1.76091953e+00 -1.21960973e-02 -7.41130082e+00 1.50630372e-02 -8.49248047e+00 -1.83027853e-02 2.80689597e+00 -8.70121635e-04 -7.43923766e-03 -5.83531308e-02 9.35942696e+00 -5.41107303e+00 1.50626874e+01 -7.89220299e+00 -4.44881068e-01 -5.82…	[ 8.26326258e+00 6.56562698e-01 -1.33429553e+01 -1.39761748e+00 2.45195629e-01 -2.81794912e-02 1.74218776e-02 -3.91674192e+00 4.22219448e-02 -5.88729704e-01 -9.09075530e-02 -2.30348204e-02 2.53412945e-02 3.16391915e-02 6.32116757e-03 -3.92840385e-02 2.54623478e+00 -1.61629387e-02 -2.86031069e-02 2.96680681e-01 -2.21316386e-01 4.14771601e-01 1.33777889e+01 -7.52408049e+00 1.37994919e+00 -1.1552675…
0.9907783880592922	1.643764296078033	0.023098427734780012	0.0026443730696876534	[ 1.33603966e+01 -9.34802756e+00 -1.50416803e+01 4.53192819e-01 -3.21388394e+00 -5.15436945e-01 8.47818022e+00 -4.06652783e+00 -6.61509159e-03 -3.31215709e-02 1.76091953e+00 -1.21960973e-02 -7.41130082e+00 1.50630372e-02 -8.49248047e+00 -1.83027853e-02 2.80689597e+00 -8.70121635e-04 -7.43923766e-03 -5.83531308e-02 9.35942696e+00 -5.41107303e+00 1.50626874e+01 -7.89220299e+00 -4.44881068e-01 -5.82…	[ 8.26326258e+00 6.56562698e-01 -1.33429553e+01 -1.39761748e+00 2.45195629e-01 -2.81794912e-02 1.74218776e-02 -3.91674192e+00 4.22219448e-02 -5.88729704e-01 -9.09075530e-02 -2.30348204e-02 2.53412945e-02 3.16391915e-02 6.32116757e-03 -3.92840385e-02 2.54623478e+00 -1.61629387e-02 -2.86031069e-02 2.96680681e-01 -2.21316386e-01 4.14771601e-01 1.33777889e+01 -7.52408049e+00 1.37994919e+00 -1.1552675…
0.9638322855830297	1.0421468861489067	0.021290171975307647	0.0025048942500928793	[ 1.33603966e+01 -9.34802756e+00 -1.50416803e+01 4.53192819e-01 -3.21388394e+00 -5.15436945e-01 8.47818022e+00 -4.06652783e+00 -6.61509159e-03 -3.31215709e-02 1.76091953e+00 -1.21960973e-02 -7.41130082e+00 1.50630372e-02 -8.49248047e+00 -1.83027853e-02 2.80689597e+00 -8.70121635e-04 -7.43923766e-03 -5.83531308e-02 9.35942696e+00 -5.41107303e+00 1.50626874e+01 -7.89220299e+00 -4.44881068e-01 -5.82…	[ 8.26326258e+00 6.56562698e-01 -1.33429553e+01 -1.39761748e+00 2.45195629e-01 -2.81794912e-02 1.74218776e-02 -3.91674192e+00 4.22219448e-02 -5.88729704e-01 -9.09075530e-02 -2.30348204e-02 2.53412945e-02 3.16391915e-02 6.32116757e-03 -3.92840385e-02 2.54623478e+00 -1.61629387e-02 -2.86031069e-02 2.96680681e-01 -2.21316386e-01 4.14771601e-01 1.33777889e+01 -7.52408049e+00 1.37994919e+00 -1.1552675…
15.704937575165376	81.35555176810398	0.08411680087932256	0.0857542710407355	[ 1.33603966e+01 -9.34802756e+00 -1.50416803e+01 4.53192819e-01 -3.21388394e+00 -5.15436945e-01 8.47818022e+00 -4.06652783e+00 -6.61509159e-03 -3.31215709e-02 1.76091953e+00 -1.21960973e-02 -7.41130082e+00 1.50630372e-02 -8.49248047e+00 -1.83027853e-02 2.80689597e+00 -8.70121635e-04 -7.43923766e-03 -5.83531308e-02 9.35942696e+00 -5.41107303e+00 1.50626874e+01 -7.89220299e+00 -4.44881068e-01 -5.82…	[ 8.26326258e+00 6.56562698e-01 -1.33429553e+01 -1.39761748e+00 2.45195629e-01 -2.81794912e-02 1.74218776e-02 -3.91674192e+00 4.22219448e-02 -5.88729704e-01 -9.09075530e-02 -2.30348204e-02 2.53412945e-02 3.16391915e-02 6.32116757e-03 -3.92840385e-02 2.54623478e+00 -1.61629387e-02 -2.86031069e-02 2.96680681e-01 -2.21316386e-01 4.14771601e-01 1.33777889e+01 -7.52408049e+00 1.37994919e+00 -1.1552675…
15.628733273978069	82.1808270621043	0.07841530804445081	0.08673002298169204	[ 1.33603966e+01 -9.34802756e+00 -1.50416803e+01 4.53192819e-01 -3.21388394e+00 -5.15436945e-01 8.47818022e+00 -4.06652783e+00 -6.61509159e-03 -3.31215709e-02 1.76091953e+00 -1.21960973e-02 -7.41130082e+00 1.50630372e-02 -8.49248047e+00 -1.83027853e-02 2.80689597e+00 -8.70121635e-04 -7.43923766e-03 -5.83531308e-02 9.35942696e+00 -5.41107303e+00 1.50626874e+01 -7.89220299e+00 -4.44881068e-01 -5.82…	[ 8.26326258e+00 6.56562698e-01 -1.33429553e+01 -1.39761748e+00 2.45195629e-01 -2.81794912e-02 1.74218776e-02 -3.91674192e+00 4.22219448e-02 -5.88729704e-01 -9.09075530e-02 -2.30348204e-02 2.53412945e-02 3.16391915e-02 6.32116757e-03 -3.92840385e-02 2.54623478e+00 -1.61629387e-02 -2.86031069e-02 2.96680681e-01 -2.21316386e-01 4.14771601e-01 1.33777889e+01 -7.52408049e+00 1.37994919e+00 -1.1552675…
0.9881622996200751	1.839297713804116	0.02125836089352412	0.0024030729859507473	[ 1.33603966e+01 -9.34802756e+00 -1.50416803e+01 4.53192819e-01 -3.21388394e+00 -5.15436945e-01 8.47818022e+00 -4.06652783e+00 -6.61509159e-03 -3.31215709e-02 1.76091953e+00 -1.21960973e-02 -7.41130082e+00 1.50630372e-02 -8.49248047e+00 -1.83027853e-02 2.80689597e+00 -8.70121635e-04 -7.43923766e-03 -5.83531308e-02 9.35942696e+00 -5.41107303e+00 1.50626874e+01 -7.89220299e+00 -4.44881068e-01 -5.82…	[ 8.26326258e+00 6.56562698e-01 -1.33429553e+01 -1.39761748e+00 2.45195629e-01 -2.81794912e-02 1.74218776e-02 -3.91674192e+00 4.22219448e-02 -5.88729704e-01 -9.09075530e-02 -2.30348204e-02 2.53412945e-02 3.16391915e-02 6.32116757e-03 -3.92840385e-02 2.54623478e+00 -1.61629387e-02 -2.86031069e-02 2.96680681e-01 -2.21316386e-01 4.14771601e-01 1.33777889e+01 -7.52408049e+00 1.37994919e+00 -1.1552675…
1.1306733925502699	1.7358161907802752	0.023791143410440654	0.0023851957556511377	[ 1.33603966e+01 -9.34802756e+00 -1.50416803e+01 4.53192819e-01 -3.21388394e+00 -5.15436945e-01 8.47818022e+00 -4.06652783e+00 -6.61509159e-03 -3.31215709e-02 1.76091953e+00 -1.21960973e-02 -7.41130082e+00 1.50630372e-02 -8.49248047e+00 -1.83027853e-02 2.80689597e+00 -8.70121635e-04 -7.43923766e-03 -5.83531308e-02 9.35942696e+00 -5.41107303e+00 1.50626874e+01 -7.89220299e+00 -4.44881068e-01 -5.82…	[ 8.26326258e+00 6.56562698e-01 -1.33429553e+01 -1.39761748e+00 2.45195629e-01 -2.81794912e-02 1.74218776e-02 -3.91674192e+00 4.22219448e-02 -5.88729704e-01 -9.09075530e-02 -2.30348204e-02 2.53412945e-02 3.16391915e-02 6.32116757e-03 -3.92840385e-02 2.54623478e+00 -1.61629387e-02 -2.86031069e-02 2.96680681e-01 -2.21316386e-01 4.14771601e-01 1.33777889e+01 -7.52408049e+00 1.37994919e+00 -1.1552675…
