# Supplementary material for: Forward variable selection enables fast and accurate dynamic system identification with Karhunen-Loève decomposed Gaussian processes
Source: PLoS One. 2024 Sep 20;19(9):e0309661. doi: 10.1371/journal.pone.0309661 (PMC11414993; doi:10.1371/journal.pone.0309661)
Supplement: S3 File — (ZIP) [file pone.0309661.s003.zip › SIR_SINDy/SIR_SINDY.ipynb]

# %% [markdown]
# SIR Model Evaluation Using SINDy

This notebook uses the SIR toy dataset covering an infectous disease propagation over the suseptible (S), infected (I), and recovered (R) portions of a populations. 

# %% [code]
# Import relevant libraries

# For data processing
import numpy as np
import scipy
from scipy import io

# For modeling
import pysindy as ps

# For outputs and visualization
import pandas as pd
import matplotlib.pyplot as plt
import seaborn as sns

# %% [markdown]
The first step is to load in the data for this problem set.  The data was created in a MATLAB script and the process is outside context of this notebook.  However, we review the outputs here to understand the data we are working with.

# %% [code]
# Load in data
# Training Data
SIR_Train = scipy.io.loadmat('SIR_Train.mat')

# Originally the Validation data was called Verification data, but I am changing the name back to Validation to be more in line with normal nomenclature.
SIR_Valid = scipy.io.loadmat('SIR_Verif.mat')
# Loading twice due to aliasing issue later on in the code
SIR_Valid_Reference = scipy.io.loadmat('SIR_Verif.mat')

# %% [markdown]
Below is a print out of the data for reference.  The Training and Validation Data are set up in a similar format where the data is stored in an array of arrays where each of the lowest level arrays are the data for an individual curve.  The five columns are organized as:
1) Time (hours, though technically arbitrary)
2) Beta (Infection parameter and forcing function here)
3) S (The number of Suseptible people)
4) I (The number of Infected people)
5) R (The number of Recovered people)

# %% [code]
SIR_Train["train"]

# %% [markdown]
# Data Preprocessing

Because orders of magnitude differ between the variables, we will be normalizing the dataset.  This is done on a 0-1 scale with 0 being the minimum of the variable and 1 being the max in the training dataset.  If there is a values that is outside the range given in the training data set, these values are capped at 0/1 depending on if it is on the low or high end.  This normalization function is created below.

# %% [code]
# Create normalizing function
def normalize(v,minim,maxim):
    norm = np.zeros((len(v),1))
    for i in range(len(v)):
        norm[i] = (v[i] - minim)/(maxim-minim)
        if norm[i] > 1:
            norm[i] = 1
        if norm[i]<0:
            norm[i]=0
    return norm

# %% [markdown]
Now, we need to create the training data set.  The first step is to load it all in.  Because SINDy requires the data to be in a specific format (times need to be in acending order) and there are multiple curves here (varying betas and inital conditions), the format the data has to be in is an list of arrays where each array is a different data set.  This requies a small amount of modification as the times, forcing function u (the betas) and x variables (I and R) need to be in their own lists.  Below is the processing of that data for the 58 training curves given.

# %% [code]
# We need to create initial variables for the loops
x_train = [SIR_Train['train']['tr1'][0][0][:,3:5]] # I and R
u_train = [SIR_Train['train']['tr1'][0][0][:,1]] # Beta
times_train = [SIR_Train['train']['tr1'][0][0][:,0]] # Times

# For loop to put all the data into a single matrix.  There are 58 in this data set.
for i in range(2,59):
    curve = 'tr' + str(i)
    x_train.append(SIR_Train['train'][curve][0][0][:,3:5]) # Columns 4 and 5 which are I and R
    u_train.append(SIR_Train['train'][curve][0][0][:,1]) # Column 2, Beta
    times_train.append(SIR_Train['train'][curve][0][0][:,0])

# %% [markdown]
As previously stated, we need to normalize the data.  Because of the nested data structure, this requires some additional processing.  For the normalization done here, we put all the values for each column in a list, that way, we can use the min and max functions later on to find the overall range while normalizing.  Below is the processing of the data to create a list of all the similar values in the training set.

# %% [code]
# We need to create initial variables for the loops
x_train_overall_I = SIR_Train['train']['tr1'][0][0][:,3] # I and R
x_train_overall_R = SIR_Train['train']['tr1'][0][0][:,4] # I and R
u_train_overall = SIR_Train['train']['tr1'][0][0][:,1] # Beta

# For loop to put all the data into a single matrix.  There are 58 in this data set.
for i in range(1,59): # Index starts at 1
    curve = 'tr' + str(i)
    x_train_overall_I = np.append(x_train_overall_I,SIR_Train['train'][curve][0][0][:,3]) # I and R
    x_train_overall_R = np.append(x_train_overall_R,SIR_Train['train'][curve][0][0][:,4]) # I and R
    u_train_overall = np.append(u_train_overall,SIR_Train['train'][curve][0][0][:,1]) # Column 2, Beta

# %% [markdown]
Now that we have all the values in a single list, we can normalize each data set.

# %% [code]
# Normalize our training data
x_train_normalized = x_train
u_train_normalized = u_train
for i in range(0,58): # Index Starts at 0
    # x initial conditions only
    x_train_normalized[i][:,0] = normalize(x_train[i][:,0],
                                min(x_train_overall_I),
                                max(x_train_overall_I))[:,0]
    x_train_normalized[i][:,1] = normalize(x_train[i][:,1],
                                min(x_train_overall_R),
                                max(x_train_overall_R))[:,0]

    # Normalize forcing function u
    u_train_normalized[i] = normalize(u_train[i], 
                                min(u_train_overall), 
                                max(u_train_overall))

# %% [code]
x_train

# %% [markdown]
# Creating the model

Now that all the training data is processed, we can start creating the model.  There is a specific method to do this in SINDy and below is the implementation of it.  For more information, please visit the SINDy documentation at https://pysindy.readthedocs.io/en/lavalid/examples/index.html.

# %% [code]
# Optimizer
opt = ps.optimizers.STLSQ(threshold=0.0001)
# Function Library
custom_library = ps.PolynomialLibrary(degree=3)+ps.FourierLibrary()
model = ps.SINDy(optimizer=opt,
                 feature_library=custom_library)

# Train Model
model.fit(x_train_normalized, 
          u=u_train_normalized, 
          t=times_train, 
          multiple_trajectories=True) # Because there are multiple time series curves to take into account

# Check Model Parameters
model.print()

# %% [markdown]
Now we need to evaluate this model on each of the validation curves (there are a total of 24).  To do this, we follow a similar preprocessing approach where we first seperate the data and normalize it before putting it in the model and comparing the results to the data in the validation set.

# %% [code]
# We need to create blank variables for the loops
x_valid = [SIR_Valid['verif']['ve1'][0][0][:,3:5][0]] # I and R but only give the initial condition/row
u_valid = [SIR_Valid['verif']['ve1'][0][0][:,1]] # Beta
times_valid = [SIR_Valid['verif']['ve1'][0][0][:,0]]# Times

# For loop to put all the data into a single matrix.  There are 58 in this data set.
for i in range(2,25): # Index Starts at 1
    curve = 've' + str(i)
    x_valid.append(SIR_Valid['verif'][curve][0][0][:,3:5][0]) # Columns 4 and 5 which are I and R
    u_valid.append(SIR_Valid['verif'][curve][0][0][:,1]) # Column 2, Beta
    times_valid.append(SIR_Valid['verif'][curve][0][0][:,0])

# %% [code]
# Normalize our validation data

# Create dummy variables with correct format
x_valid_normalized = x_valid
u_valid_normalized = u_valid
for i in range(0,24): # Index Starts at 0
    # x initial conditions only
    x_valid_normalized[i][0] = normalize([x_valid[i][0]],
                                min(x_train_overall_I),
                                max(x_train_overall_I))[:,0]
    x_valid_normalized[i][1] = normalize([x_valid[i][1]],
                                min(x_train_overall_R),
                                max(x_train_overall_R))[:,0]

    # Normalize forcing function u
    u_valid_normalized[i] = normalize(u_valid[i], 
                                min(u_train_overall), 
                                max(u_train_overall))

# %% [code]
# Create Measured Variables
MAE_I_vector_print = []
MAE_R_vector_print = []
MAPE_I_vector_print = []
MAPE_R_vector_print = []
model_x0_vector_print = []
model_x1_vector_print = []

# %% [markdown]
The last step is to use SINDy to provide results for the validation data to see how it compares to the actual data.  This is done in a loop simulating the data for each validation set and then computing a Mean Absolute Error (MAE) and Mean Absolute Percentage Error (MAPE) for the individual I and V curves.  The code below also has a flag if you would like to print out figures to visually see how SINDy performs for each curve.

NOTE: SINDy provides one less value than the number of time values given for this example; so to compare with the validation data, the last data point from the validation data set is removed using the np.delete function.

# %% [code]
print_figures = "n"

for i in range(0,24):

    valid_sim = model.simulate(x_valid_normalized[i], t=times_valid[i], u=u_valid_normalized[i])
    # Un-Normalize
    # I
    valid_sim[:,0] = valid_sim[:,0]*(max(x_train_overall_I) - min(x_train_overall_I)) + min(x_train_overall_I)

    # R
    valid_sim[:,1] = valid_sim[:,1]*(max(x_train_overall_R) - min(x_train_overall_R)) + min(x_train_overall_R)

    curve = 've' + str(i+1)
    # Calculate MAE
    MAE_I_Vector = np.abs(valid_sim[:,0] - np.delete([SIR_Valid_Reference['verif'][curve][0][0][:,3]][0], (-1), axis = 0 ))
    MAE_R_Vector = np.abs(valid_sim[:,1] - np.delete([SIR_Valid_Reference['verif'][curve][0][0][:,4]][0], (-1), axis = 0 ))

    MAE_I = np.mean(MAE_I_Vector)
    MAE_R = np.mean(MAE_R_Vector)

    # Calculate MAPE
    MAPE_I_Vector = np.abs(valid_sim[:,0] - np.delete([SIR_Valid_Reference['verif'][curve][0][0][:,3]][0], (-1), axis = 0 ))/abs(np.delete([SIR_Valid_Reference['verif'][curve][0][0][:,3]][0], (-1), axis = 0 ))
    MAPE_R_Vector = np.abs(valid_sim[:,1] - np.delete([SIR_Valid_Reference['verif'][curve][0][0][:,4]][0], (-1), axis = 0 ))/abs(np.delete([SIR_Valid_Reference['verif'][curve][0][0][:,4]][0], (-1), axis = 0 ))

    MAPE_I = np.mean(MAPE_I_Vector)
    MAPE_R = np.mean(MAPE_R_Vector)

    # Outputs
    MAE_I_vector_print.append(float(MAE_I))
    MAE_R_vector_print.append(float(MAE_R))
    MAPE_I_vector_print.append(float(MAPE_I))
    MAPE_R_vector_print.append(float(MAPE_R))
    model_x0_vector_print.append(model.coefficients()[0])
    model_x1_vector_print.append(model.coefficients()[1])

    # Print figures
    if print_figures == "y":
        # I
        plt.figure()
        graphing_data1 = pd.DataFrame(np.delete([SIR_Valid_Reference['verif'][curve][0][0][:,3]][0], (-1), axis = 0 ),
                                    columns = ["Validation"])

        graphing_data1['SINDy'] = valid_sim[:,0]
        graphing_data1['Time'] = np.delete(times_valid[i], (-1), axis = 0)

        ax1 = sns.lineplot(data = graphing_data1,
                    x = 'Time',
                    y = 'SINDy',
                    label = 'SINDy')
        sns.lineplot(data = graphing_data1,
                    x = 'Time',
                    y = 'Validation',
                    linestyle='--',
                    label = 'Validation')

        ax1.set(ylabel='I')

        # ax1.figure.savefig("I_" + str(curve) + ".png")                 

        # R
        plt.figure()
        graphing_data2 = pd.DataFrame(np.delete([SIR_Valid_Reference['verif'][curve][0][0][:,4]][0], (-1), axis = 0 ),
                                    columns = ["Validation"])

        graphing_data2['SINDy'] = valid_sim[:,1]
        graphing_data2['Time'] = np.delete(times_valid[i], (-1), axis = 0)

        ax2 = sns.lineplot(data = graphing_data2,
                    x = 'Time',
                    y = 'SINDy',
                    label = 'SINDy')
        sns.lineplot(data = graphing_data2,
                    x = 'Time',
                    y = 'Validation',
                    linestyle='--',
                    label = 'Validation')

        ax2.set(ylabel='R')

        # ax2.figure.savefig("R_" + str(curve) + ".png")                 

        # Create csv of data
        # graphing_data1.to_csv('I' + str(curve) + '.csv', index = False, encoding = 'utf-8-sig')
        # graphing_data2.to_csv('R' + str(curve) + '.csv', index = False, encoding = 'utf-8-sig')


# %% [code]
data = pd.DataFrame(list(zip(MAE_I_vector_print, MAE_R_vector_print, MAPE_I_vector_print, MAPE_R_vector_print, model_x0_vector_print, model_x1_vector_print)),
                 columns = ['MAE_I'      ,'MAE_R'      ,'MAPE_I'      ,'MAPE_R', 'model_I_coeff', 'model_R_coeff'])

data

# data.to_csv('SIR_Results.csv', index = False, encoding = 'utf-8-sig')
